# Supplementary material for: Genome-wide CRISPR screens reveal synthetic lethal interaction between CREBBP and EP300 in diffuse large B-cell lymphoma
Source: Cell Death Dis. 2021 Apr 28;12(5):419. doi: 10.1038/s41419-021-03695-8 (PMC8080727; doi:10.1038/s41419-021-03695-8)
Supplement: Supplementary file 8 — Table S1 [file 41419_2021_3695_MOESM8_ESM.xlsx]

## Sheet: S1.  CRISPR screen RCK8
Table S1 Genomic, transcriptomic information of RC-K8 cell line, scores of the time-course CRISPR-Cas9 knockout screen, and comparison with reference datasets. Dx|beta_z : standardized MAGeCK beta scores estimated at different time points. JQ1|beta: MAGeCK MLE estimated beta score related to JQ1 treatment Core essential: number of cell lines according to Hart T, Chandrashekhar M, Aregger M, et al…
Gene	D7|beta_z	D14|beta_z	D21|beta_z	D28|beta_z	JQ1|beta	Core essential (#cell lines)	DLBCL (ave. score)	CERES (ave. score)	Mutation (COSMIC)	Mutation (WGS)	Copy number	Gene fusion	Expression (FPKM)	#sgRNA	Correlation coefficient (sgRNAs)
A1BG	0.00538525	0.920982	1.17586	1.10103	-0.025613		0.243333	0.0472626		WT	3		8.11541	6	0.028552
A1CF	0.979203	1.3492	1.31438	1.08023	-0.086813		0.3035	0.0788109		WT	2			6	-0.017612
A2M	1.1764	0.254542	-0.428906	-0.372352	-0.037128		0.410167	-0.0162825		WT	2		0.0161467	6	0.0148571
A2ML1	1.05972	1.93178	1.95626	1.68208	-0.055464		0.0866667	0.152808		WT	2			6	0.191695
A3GALT2	-0.621782	-0.680261	-0.338836	0.00662649	0.088218		0.452667	-0.0467457		WT	2			6	-0.0237144
A4GALT	1.74127	1.97406	1.84348	1.57078	-0.12309		0.0566667	-0.0135956		WT	2		0.125177	6	0.123342
A4GNT	-1.30009	-0.72232	-0.620312	-0.621008	-0.07636		-0.074	0.0692882		WT	2			6	-0.0330963
AAAS	1.31814	0.585238	0.212469	-0.0781122	-0.0038663		-0.617667	-0.413572	COSMIC	WT	2		26.1209	6	-0.0550136
AACS	0.611362	-0.0123047	-0.405249	-0.352696	-0.044353		0.135833	0.0450008		WT	2		12.1376	5	-0.0393513
AADAC	1.65339	1.5237	1.17836	0.995947	-0.095285		0.221667	0.111068		WT	2		0.0475338	6	-0.0314397
AADACL2	-1.56163	-0.975441	-0.515891	-0.284266	-0.05924		0.243833	0.121203		WT	2		0.0775214	6	0.0200513
AADACL3	-0.958018	-0.715733	-0.50342	-0.38694	-0.0076174		0.1215	-0.032604		WT	2			6	0.0501194
AADACL4	0.343066	-0.083497	-0.339516	-0.470964	0.0028639		0.111333	-0.0211571		WT	2		0.0243381	6	-0.0563058
AADAT	0.86708	0.267215	0.304155	0.464894	0.029684		0.439667	0.0678617		WT	2			6	0.0755003
AAED1	0.355077	-0.118145	0.0637206	0.33493	0.0021965		0.0561667	-0.0206079		WT	2			6	-0.0182925
AAGAB	-0.45775	-1.17622	-1.47119	-1.591	0.035315		-0.131833	0.0162822		WT	2		16.2185	6	0.0359578
AAK1	1.20416	0.755673	0.822976	0.714659	0.021922	1	-0.0605	-0.240869		WT	2		1.47099	6	-0.0149151
AAMDC	1.14226	1.38903	1.75808	1.7952	0.07246		-0.272167	-0.0127683		WT	2		3.52146	6	0.134224
AAMP	-2.26544	-3.55226	-3.75126	-3.57515	-0.0033466	5	-0.844167	-0.614773		WT	2		56.6211	6	0.277023
AANAT	0.1632	0.295426	0.402076	0.488529	0.071945		0.0045	-0.148042		WT	2		0.204271	6	-0.0179984
AAR2	-0.0290073	0.215283	0.383552	0.441609	0.043626	1	0.2955	-0.021189		WT	3		12.8917	6	-0.0207944
AARD	-0.908182	-0.446	-0.427543	-0.642468	-0.036809		0.211833	-0.154408		WT	3			6	0.00155115
AARS	-0.162292	-1.44494	-1.96061	-1.82976	0.012888	4	-0.9675	-1.34288		WT	2		124.382	6	0.0654701
AARS2	-0.0792817	0.292832	0.230921	-0.0432722	-0.065358	5	-0.659333	-0.595361		WT	2		7.3706	6	-0.0751579
AARSD1	-0.155243	-0.637627	-0.876629	-0.807825	0.0091261		0.089	-0.237655		WT	2		22.7668	5	-0.0889589
AASDH	-1.21036	-0.692881	-0.395068	-0.447766	-0.05289		0.108333	-0.0341018		WT	2		6.91468	6	0.00715798
AASDHPPT	-0.297004	-0.416621	-0.65425	-0.847277	-0.098603	5	-0.615167	-0.423405	COSMIC	WT	2		27.203	6	0.0282393
AASS	0.109758	-0.135689	-0.299342	-0.14933	-0.050261		0.153167	0.115034		WT	3			6	-0.0694222
AATF	-0.199951	-0.628561	-1.11231	-1.57683	-0.056629	4	-0.891167	-0.512513		WT	2		43.0719	6	0.0860964
AATK	-0.226255	-0.241101	-0.0381916	0.326284	-0.01189	1	0.134	-0.156343		WT	2		0.079505	6	-0.0430634
ABAT	0.238948	0.0940557	0.110723	0.0704314	0.012483		-0.00733333	-0.0616629		WT	2		1.62903	6	-0.0717175
ABCA1	0.98439	0.424903	0.109694	0.0374377	0.044587		0.226	-0.0271797		WT	2		0.036874	6	-0.0496132
ABCA10	0.337087	0.660528	0.750832	0.638693	-0.052109		0.388	0.178208		WT	2		0.00519272	6	0.0337574
ABCA12	0.980798	0.0722641	-0.407323	-0.500756	0.03268		0.395667	-0.0527645		WT	2		0.0724502	5	-0.0384186
ABCA13	0.389213	0.0734041	0.0878973	0.339894	-0.06817		0.392333	-0.00727853		WT	3		0.0111468	6	-0.0213524
ABCA2	-0.984942	-0.893807	-1.08891	-1.26935	-0.028483		0.240167	-0.0388224		WT	3		2.05229	6	0.0483065
ABCA3	0.244264	1.09813	1.2564	1.18108	-0.035301		0.197333	-0.0390534		WT	2		0.0821649	6	-0.0105773
ABCA4	2.28506	0.67728	-0.153447	-0.177742	0.085851		0.140833	-0.110086		WT	2			6	0.135137
ABCA5	0.402199	-0.13629	-0.0391076	0.234167	0.082558		0.3035	-0.0710585		WT	2		1.32565	6	-0.0108102
ABCA6	0.505807	-0.0879814	-0.0172744	0.134528	0.055854		0.438333	0.121393		WT	2		0.112775	6	-0.0533037
ABCA7	0.649052	0.9971	0.651654	0.459686	-0.049362		0.304167	0.0450392		WT	2		11.9462	6	-0.0249696
ABCA8	-0.603953	-0.370937	0.00339024	0.111574	-0.011968	1	0.351	-0.0300973		WT	2		0.00192141	6	-0.0405231
ABCA9	0.943601	0.167125	0.278775	0.57606	0.043445		-0.0476667	0.1181		WT	2			6	0.0111664
ABCB1	2.58882	2.29057	2.03479	2.20333	-0.016301		0.123667	-0.044526		WT	3		4.44857	6	0.10485
ABCB10	-0.545248	0.179952	0.351769	-0.0434022	-0.015959		0.266167	-0.31466		WT	2		7.08857	5	-0.0579301
ABCB11	-1.15732	-0.128403	0.603227	0.985243	-0.012807		0.240833	0.0159403		WT	2			6	-0.0266133
ABCB4	-0.610349	0.0856453	0.664518	0.803226	0.0059724		0.0911667	0.001896		WT	3		0.971921	6	-0.0413783
ABCB5	0.495491	-0.079984	-0.385968	-0.558133	-0.051916		0.0225	0.0137698		WT	3			6	-0.0252417
ABCB6	0.0879864	0.806866	1.07335	1.20852	0.025014		0.302833	-0.0504915		WT	2		0.819017	6	0.198799
ABCB7	0.703489	0.107183	-0.512384	-0.80879	-0.04647	5	-1.26			WT	1		14.1881	6	0.0744634
ABCB8	-0.420888	-0.21462	-0.00754692	0.30317	-0.0053356		0.197333	0.0683073		WT	3		9.44883	6	-0.0514397
ABCB9	0.652687	0.254547	0.053288	-0.252353	-0.015474		0.0923333	-0.102238		WT	2		0.148351	6	-0.0573921
ABCC1	1.33174	1.66557	1.5391	1.66302	-0.10296		0.14	0.0374187		WT	2		14.9212	6	0.14551
ABCC10	-0.349571	-0.767223	-0.910801	-1.08432	-0.029103		0.111	-0.138605		WT	2		3.09756	6	-0.0217947
ABCC11	-1.21417	-1.04602	-0.800539	-0.758884	0.021118		0.0995	0.0813325		WT	2			6	-0.00514429
ABCC12	1.37846	0.87797	0.466159	0.45128	-0.067727		0.115667	0.0987522		WT	2			6	0.00633864
ABCC2	1.38876	1.13732	1.07552	1.41565	-0.039749		0.174	-0.0109983		WT	2		0.0577901	6	0.229131
ABCC3	-0.603836	-0.118259	-0.108227	-0.107924	0.00033954		-0.176	-0.184585		WT	2		0.0117925	6	0.0183039
ABCC4	2.06283	0.778831	0.288079	0.367973	0.046437		0.180833	0.0495426		WT	3		7.46129	6	-0.00717059
ABCC5	0.261935	-0.00303039	-0.256801	-0.107217	-0.015996		-0.366667	0.104915		WT	2		9.00219	6	-0.037068
ABCC8	0.0489007	1.1188	1.70932	1.66581	-0.020801		0.344333	0.00469693	COSMIC	nonsynonymous SNV	2		0.0135399	6	0.113076
ABCC9	0.0765888	0.545639	0.959542	0.7632	-0.084232		0.161833	0.0123006		WT	2			6	-0.0124745
ABCD1	0.479193	0.836036	0.743406	0.762194	-0.0078969		-0.0506667			WT	1		2.10449	6	-0.0238422
ABCD2	0.165128	0.740354	1.04705	1.06769	0.027293		0.253167	0.0353955		WT	2		1.26674	6	0.128977
ABCD3	-1.07731	-1.34283	-0.875717	-0.603733	-0.039454		0.334333	-0.118503		WT	2		13.7983	6	0.0414457
ABCD4	1.23845	1.36197	1.27476	1.39003	-0.063046		-0.475	-0.175901		WT	2		6.20591	6	0.0334269
ABCF1	0.680538	-0.000138669	-0.32874	0.0525353	-0.080204	5	-0.424167	-0.736441		WT	.		31.297	6	0.00314675
ABCF2	1.2319	-0.402868	-1.17434	-1.29427	0.063839	1	-0.120833	-0.122376		WT	3		36.5214	5	0.129096
ABCF3	-0.449447	0.0509138	0.401336	0.476349	-0.020904		0.101167	0.0395148		WT	2		22.1917	6	-0.0584317
ABCG1	2.17197	1.50931	1.0021	1.05127	-0.0025007		0.472	-0.361124		WT	2		0.0343423	6	-0.0392467
ABCG2	-0.691472	-1.2895	-1.45248	-1.4372	0.094263		0.3615	0.129068		WT	2		3.27337	6	0.0383128
ABCG4	1.52428	1.53131	1.34321	1.26658	-0.036932	1	0.0283333	-0.0130404		WT	2			5	0.0824127
ABCG5	-0.616382	-0.828368	-1.20003	-1.44829	-0.094986	1	-0.0296667	-0.0102731	COSMIC	stopgain	2			6	0.065847
ABCG8	1.93968	1.12881	0.530625	0.504801	-0.027287		0.213167	-0.010177		WT	2			6	0.00402301
ABHD1	-1.01945	-0.89087	-1.30115	-1.60544	0.012009		-0.0455	0.0137963		WT	2		0.0901414	5	0.131068
ABHD10	0.283615	0.11075	0.219208	0.173272	-0.026053	1	0.04	0.0131439		WT	2		11.8528	6	-0.0517809
ABHD11	-1.90761	-1.6951	-1.73671	-2.20407	-0.019875	3	-0.555167	-0.452403		WT	3		22.8162	6	0.279128
ABHD12	-1.10679	-0.577853	0.104661	0.958347	-0.081696		0.176833	-0.0158965		WT	2		19.7146	6	0.240337
ABHD12B	0.271013	0.545306	0.451369	0.328034	-0.0094598		-0.0268333	-0.0680857		WT	2		0.0263358	6	-0.0705507
ABHD13	-0.997074	-0.290671	0.40765	0.854934	0.011809		0.279167	-0.195692		WT	3		5.90212	6	0.0404836
ABHD14A	0.927742	0.281173	-0.118053	-0.0678444	-0.030856		0.095	-0.0539114		WT	2		5.14837	6	0.0430213
ABHD14B	-1.4533	-1.58127	-1.51216	-1.5627	0.050049		-0.1165	-0.0166871		WT	2		18.5412	6	0.0943089
ABHD15	-1.91658	-1.10113	-0.706225	-0.513721	-0.050879		0.108833	-0.13329		WT	2		3.74632	6	-0.025019
ABHD16A	-0.888723	-0.158624	0.131704	0.26409	-0.034671		-0.002	-0.112047		WT	.		3.44656	6	-0.0440925
ABHD16B	1.0691	0.804891	0.377036	0.193587	-0.089093		0.290167	-0.0263096		WT	3		6.23813	6	-0.0270417
ABHD17B	-1.0661	-0.0780046	0.555351	0.428828	-0.093775		0.0825	0.122611		WT	2		6.39061	6	-0.0117499
ABHD17C	-0.890987	-1.2019	-1.50113	-1.81406	-0.027471		0.208	0.0685613		WT	2		4.698	6	0.147031
ABHD2	-0.784887	-1.21597	-1.17925	-1.04943	0.033779		0.311667	-0.0758208		WT	2		3.63923	6	-0.0523969
ABHD3	0.741024	0.788278	0.841682	0.792668	0.070054		0.471833	-0.0208127		WT	2		22.0095	6	0.103533
ABHD4	1.17903	1.05151	0.625551	0.326994	-0.045998		0.1825	0.0475379		WT	2		3.01392	6	0.0172083
ABHD5	-0.739677	-0.129093	-0.029613	-0.119472	-0.041544		0.0355	0.0112733	COSMIC	WT	2		2.24483	6	-0.0355343
ABHD6	-2.96775	-2.23873	-1.8022	-1.52568	0.028986		-0.676	0.0199772		WT	2		1.63558	6	-0.0190234
ABHD8	-0.973077	-1.81434	-1.94686	-1.88398	0.047247		0.2695	-0.0405396		WT	2		9.00128	6	0.115182
ABI1	1.00417	0.439131	-0.288822	-0.705643	0.0082677	1	0.0686667	-0.0550544		WT	1		13.0615	6	0.0414074
ABI2	0.867202	1.29242	1.18689	1.07863	-0.065605		0.444167	0.0756511		WT	2		7.21758	6	0.038494
ABI3	0.192728	0.697296	0.650175	0.651498	0.00077746		-0.3435	-0.113547		WT	2		0.0688504	6	-0.0492536
ABI3BP	-0.232073	-0.204533	-0.0418762	0.0334069	-0.031844		0.160833	0.106433		WT	2		0.0206111	6	-0.0529072
ABL1	1.01273	1.68199	1.6825	1.57181	-0.06348		-0.362333	-0.0716418		WT	3		12.5634	6	0.177666
ABL2	0.193071	0.240292	0.361748	0.602548	0.067454		0.253833	0.14909		WT	2		4.70636	6	0.117541
ABLIM1	0.225684	-0.175513	-0.173752	0.103724	-0.074202		0.273167	0.0455137		WT	2		25.1602	6	-0.00533504
ABLIM2	1.5356	0.336444	-0.177979	-0.336107	-0.054023		-0.0926667	0.0181458		WT	2			6	0.000861828
ABLIM3	1.27565	0.527946	0.152444	0.174223	-0.040359		0.1475	0.0607511		WT	3		0.0166795	6	-0.042902
ABP1	0.134167	0.411732	0.360534	0.4208	-0.042727		0.4985			WT	3			6	-0.0595738
ABR	0.367772	-0.867229	-1.45187	-1.18424	0.029736		0.0448333	-0.0454107		WT	2		9.2844	6	0.0905161
ABRA	0.841602	0.965754	0.991336	0.972626	0.010216	1	0.329667	-0.077308		WT	2		0.0508636	6	0.064357
ABRACL	-0.0367454	-1.15038	-1.48807	-1.30071	0.0027335		0.419667	0.077034		WT	2		129.908	6	0.0199379
ABT1	-3.16236	-3.8818	-4.12726	-4.19691	0.092061	3	-0.987667	-0.411164		WT	2		15.682	6	0.108434
ABTB1	1.34947	0.724312	0.442258	0.698887	0.012149		-0.188333	0.0635529		WT	2		4.19085	6	-0.00533706
ABTB2	1.53014	1.49214	1.29044	1.40186	-0.047833		0.399333	0.0767046		WT	2		16.8284	6	0.151208
ACAA1	0.708906	0.411872	-0.148103	-0.365741	-0.098149	1	0.118667	-0.0101957		WT	2		42.1319	6	0.079812
ACAA2	1.19245	0.410794	0.307529	0.152303	0.059593		0.076	-0.0968623		WT	2		41.309	4	-0.0763949
ACACA	-0.272492	-0.521122	-0.579408	-0.840575	0.0027	3	-0.0253333	-0.314396		frameshift substitution	2		9.85459	5	0.0867276
ACACB	-0.354077	-0.21126	0.0987996	0.430606	0.028311		0.341833	-0.0426625		WT	1		0.367747	6	-0.0266192
ACAD10	0.0471664	-0.154242	-0.0775535	0.17147	0.0083164		0.185667	0.0146701	COSMIC	nonsynonymous SNV	2		5.23704	6	-0.0175238
ACAD11	-0.899934	-0.871445	-0.406793	-0.148565	0.0029236		0.059	0.045745		WT	2		3.94473	6	0.0431876
ACAD8	-0.182575	-0.359873	-0.447117	-0.490992	0.025419		0.0248333	0.181258		WT	2		13.6004	6	-0.0607631
ACAD9	1.73061	1.04193	0.522108	0.232641	0.029257	2	-0.145333	-0.237064		WT	2		17.7222	6	0.0245023
ACADL	0.382496	0.030657	0.00756018	0.0878068	0.069652		0.128667	-0.061816		WT	2			6	-0.0668149
ACADM	0.0142142	-0.686177	-0.781325	-0.792929	0.051316		0.180667	-0.0309371		WT	2		74.045	6	0.014754
ACADS	-1.12396	0.0660404	0.531737	0.666326	-0.027246		0.150167	-0.122537		WT	2		0.450221	6	0.0450187
ACADSB	1.53209	0.863608	0.503535	0.220848	-0.0056076		0.263833	-0.134851		WT	2		4.3419	6	-0.0199455
ACADVL	0.0141889	0.173984	-0.0985711	-0.274615	-0.043302		-0.171333	-0.0596064		WT	2		32.9832	6	-0.0412808
ACAN	-1.17391	-0.49462	-0.297091	-0.545939	-0.035598		0.331333	-0.0136954		WT	2		0.0304132	6	-0.0515631
ACAP1	0.736634	1.08299	1.10384	0.979377	-0.0035182		0.217167	-0.122501		WT	2		13.843	6	0.0845546
ACAP2	0.819855	0.771821	0.824582	0.871496	-0.045459		-0.598667	0.118786		WT	2		7.96621	6	0.168437
ACAP3	0.188173	-0.235413	-0.256099	0.0359449	0.022987		-0.0516667	-0.144798		WT	2		2.44617	6	-0.0662978
ACAT1	-0.288214	-0.513934	-0.358011	-0.423674	-0.060872		0.0945	0.136822		WT	2		42.8232	6	-0.0399295
ACAT2	1.16365	0.786047	0.634852	0.650324	0.028119		0.00833333	0.186563		WT	2		98.088	6	-0.0418117
ACBD3	1.16508	-0.699522	-1.78258	-2.14472	-0.019445		-0.129167	-0.0530887		WT	2		13.016	6	0.181948
ACBD4	0.194672	0.290345	0.535284	0.567745	0.054534	1	0.0638333	-0.0472535		WT	3		8.04998	6	0.0104742
ACBD5	0.764562	0.703063	0.553664	0.470171	-0.053435		0.0628333	0.0272339		WT	1		4.5948	6	-0.0515077
ACBD6	0.887088	-0.17075	-1.15855	-1.56665	-0.080598		0.106833	0.0601219		WT	2		40.9651	6	0.234663
ACBD7	0.617434	0.369906	0.441607	0.445242	-0.016676		-0.0138333	0.118032		WT	1			6	-0.0722653
ACCS	1.54821	0.932525	0.474787	0.585726	0.020453		0.064	0.0720839		WT	2		0.615575	6	-0.0402249
ACCSL	-0.831893	-0.969577	-0.546174	-0.340268	0.066284		-0.0603333	-0.0714977		WT	2		0.0204534	5	0.0689988
ACD	-0.0114338	0.788158	1.08315	1.27003	-0.069152	2	-0.0133333	-0.365876	COSMIC	WT	2		11.4374	6	0.0336072
ACE	0.731142	1.31882	1.46657	1.54852	0.0031308		0.1	-0.138771		WT	2			6	-0.0207269
ACE2	0.311996	0.341654	0.470892	0.568854	0.061085		0.409833			WT	2			6	-0.0554923
ACER1	-0.032794	0.261819	0.698015	1.11427	0.043527		0.1665	0.141844		WT	1			6	0.0634834
ACER2	-0.296976	0.225315	0.686115	0.723607	0.061327		0.172333	0.0653647		WT	2		0.434181	5	-0.0450179
ACER3	-0.740371	-0.476512	-0.349019	-0.604763	-0.057113		0.344333	0.0812453		WT	2		3.21879	6	0.0340639
ACHE	-1.08342	0.0259471	0.339367	0.0842074	-0.014415	2	0.246	-0.357769		WT	3		7.62139	6	-0.00950351
ACIN1	-1.15464	-1.65492	-1.55541	-1.51845	0.045217		0.4605	-0.611306		WT	2		41.6995	5	-0.00927733
ACKR2	0.115495	0.742926	0.789115	0.617431	-0.048572		0.309167	0.0889284		WT	2			6	-0.0536212
ACKR3	-0.135832	-0.068628	-0.015513	-0.0761758	0.037398		0.249667	0.102574		WT	2		0.224873	4	-0.110285
ACKR4	0.588708	0.162545	-0.172894	-0.442637	-0.050446		0.228667	-0.0879292		WT	2		0.549992	4	-0.0168531
ACLY	-0.466042	-1.57277	-2.31687	-2.4535	0.0093643	4	-0.0561667	-0.346813		WT	2		98.479	6	0.0689206
ACMSD	1.34163	1.19319	0.940786	0.799487	0.0011095		0.453667	0.0844974		WT	2			6	-0.0329375
ACN9	-1.44447	-1.22319	-0.763867	-0.504834	0.099938	1	0.140667	0.0772649		WT	3			6	0.0389756
ACO1	-1.63065	-1.21757	-0.573524	-0.208952	0.031977		0.216833	0.0767776		WT	2		5.01563	6	-0.0488238
ACO2	-0.939946	-2.44186	-3.23663	-3.03799	-0.042621	4	-0.717	-0.454795		WT	2		50.3265	6	0.450455
ACOT1	0.804723	0.918028	0.911956	0.872179	-0.053966	1	0.415833	0.120114		WT	2		3.72005	6	0.0124389
ACOT11	0.0332219	0.21937	0.417617	0.370165	-0.066567		0.0386667	-0.0228011		WT	2		0.18038	6	-0.05606
ACOT12	1.53726	1.17382	0.957405	1.22711	-0.072334		-0.124333	-0.363116		WT	2		0.00921239	6	-0.0289045
ACOT13	-0.588349	-1.1428	-0.953243	-0.724039	0.043038		0.253333	-0.0137785		WT	2		7.47813	6	0.00139853
ACOT2	0.950388	0.805542	0.452742	0.374784	-0.065059	1	0.2475	0.101904		WT	2		19.1869	6	-0.0597599
ACOT4	2.14429	1.32353	0.807931	0.948699	0.032455		0.105667	-0.149917		WT	2		10.9315	6	0.0993967
ACOT6	-1.74279	-1.64571	-0.741841	-0.266985	0.1016		0.116167	-0.0289388		WT	2			6	0.0506916
ACOT7	-0.0661569	-0.0023781	-0.0287136	0.0796352	3.66e-05		0.1225	0.0259553		WT	2		56.0656	6	-0.0224648
ACOT8	-0.505949	-0.470725	-0.229123	0.0116221	0.0047118		0.2225	-0.0530764		WT	3		30.0297	6	-0.057098
ACOT9	1.55081	1.79557	2.08249	2.33528	-0.015398		0.568833			WT	2		28.1313	6	0.255923
ACOX1	-2.46711	-2.87457	-2.25924	-1.87224	0.14977	1	-0.230833	-0.122087		WT	2		4.60224	6	0.17436
ACOX2	-0.612651	-0.776675	-0.777282	-0.729916	-0.017579		0.0523333	-0.045678		WT	2			6	-0.0484792
ACOX3	-1.08377	-0.453806	-0.200932	0.000340782	-0.028927		0.121667	-0.0300411		WT	2		4.40765	6	-0.0403968
ACOXL	-0.822907	-1.0539	-0.959545	-1.02791	-0.016118		-0.0616667	-0.133757		WT	2		0.00300725	6	-0.0226343
ACP1	2.04257	1.14364	0.278861	-0.131636	-0.031878		0.0341667	0.132371		WT	2		62.6602	5	0.0757842
ACP2	-0.536507	-0.509228	-0.647392	-0.642959	-0.067852		0.251	-0.0916434		WT	2		2.66839	6	0.0716874
ACP5	-1.60307	-2.91105	-3.33227	-2.87148	0.02766		0.162833	0.0600503		WT	2		0.189418	6	0.186811
ACP6	0.415124	0.330058	0.217797	0.435969	-0.016023		0.285	-0.101844		WT	2		0.146348	6	-0.0592478
ACPL2	-0.763328	-0.881502	-1.09704	-0.994944	0.0065824		0.163333			WT	2			6	-0.0164793
ACPP	0.0406921	-0.0494352	-0.148287	-0.408898	0.010893		0.250333	0.054927		WT	2			6	-0.0349098
ACPT	1.87637	1.22979	0.854236	0.998183	0.014547		0.438667	0.0443258		WT	2			6	0.022658
ACR	-0.993351	-0.0312432	0.232916	0.0562048	-0.028068	1	-0.157833	-0.121759		WT	.		0.0289367	6	-0.0621876
ACRBP	1.05277	1.37013	1.4984	1.63842	-0.027251		0.00216667	0.00404677		WT	2		0.225517	6	0.167065
ACRV1	0.612444	0.670602	0.923324	0.966309	0.033851	1	0.282	0.210707		WT	2		0.0753759	6	0.0417945
ACSBG1	-0.515031	-0.878194	-1.04873	-0.962255	-0.02243		0.3925	0.0562271		WT	2		0.0818818	6	0.0951453
ACSBG2	-0.271718	-0.527085	-0.561965	-0.615899	-0.0073639		-0.459333	-0.075191		WT	2		0.0141792	6	0.0268677
ACSF2	-2.2621	-1.702	-1.33756	-1.73556	0.047037		0.154333	-0.111503		WT	2		2.45636	6	0.0769406
ACSF3	0.891823	0.969388	1.05535	1.10843	-0.019706		0.147	0.00244888		WT	2		8.33457	6	0.113086
ACSL1	0.276744	0.824532	0.662439	0.457409	-0.021437		0.238667	-0.0409266		WT	1		5.14101	6	-0.0508669
ACSL3	-0.598406	-0.691771	-0.943786	-1.47235	-0.05148	3	-0.159167	-0.361439		WT	2		14.7255	6	0.0214911
ACSL4	0.371649	-1.00584	-1.99215	-2.52933	-0.078535	1	-0.8625			WT	1		11.5333	6	0.201398
ACSL5	1.0017	0.80307	1.0627	1.30012	0.066245		0.214333	0.0901518		WT	2		0.0535738	6	0.142045
ACSL6	0.266162	-0.314601	-0.156442	-0.338076	0.12059		0.198167	-0.0307866	COSMIC	nonsynonymous SNV	2		0.0208756	6	0.0545356
ACSM1	-1.12181	-0.77817	-0.635395	-0.617642	-0.11714		0.174833	0.0817702		WT	2			6	0.0792454
ACSM2A	2.1974	2.36886	2.24639	2.08312	-0.04766		0.187333	0.0265035	COSMIC	WT	2		0.0126374	5	0.261226
ACSM2B	0.836053	1.6268	1.9064	1.83917	-0.036602	1	0.483167	0.237575		WT	2			3	0.0349433
ACSM3	-0.683833	0.352982	0.642509	0.587267	-0.11161		0.121	-0.0727952		WT	2			6	0.00471035
ACSM4	0.999509	0.511417	0.157962	0.142178	-0.057914		0.3225	0.0346639		WT	2			5	-0.0738715
ACSM5	-0.280654	1.09925	1.67762	1.59177	-0.039424		0.278	0.0740779		WT	2		0.0147111	5	0.0116338
ACSS1	-0.518417	0.523176	1.05553	1.35019	-0.074553		0.178833	0.0763541		WT	2		0.0146051	6	-0.0317953
ACSS2	2.95768	2.63107	2.16458	2.33044	-0.080592		0.266667	0.206234		WT	3		0.855129	6	0.210518
ACSS3	-1.47855	-1.79228	-1.57703	-1.33703	-0.0059484		0.00233333	0.0474779		WT	2		0.00844816	6	0.034968
ACTA1	-0.198264	0.248891	0.46749	0.579905	-0.03932		0.1295	-0.178613		WT	2		0.0520235	6	-0.0230847
ACTA2	-1.3297	-0.540187	-0.500008	-0.48053	-0.023119		-0.2075	0.0386405		WT	2		3.52017	6	-0.0591637
ACTB	-0.414733	-0.233787	-0.333228	-0.590919	0.0084179	2	-1.6785	-0.607458	COSMIC	nonsynonymous SNV, frameshift substitution	3		589.036	5	0.0117333
ACTBL2	-0.765089	-0.643633	-0.545432	-0.450379	-0.014184		0.182	0.0250181		WT	2		0.0125132	6	-0.0614526
ACTC1	-1.54644	-1.17226	-0.658428	-0.348068	0.10579		0.191333	-0.0249165		WT	2			6	0.0317731
ACTG1	-2.03888	-4.08699	-5.15848	-5.44074	0.011704	2	-0.252833	-0.326046	COSMIC	nonsynonymous SNV	2		4755.75	6	0.58083
ACTG2	-1.35602	-1.13329	-0.70615	-0.675543	0.0097094		-0.224	0.0426995		WT	2		0.285149	6	0.0677322
ACTL10	-1.04175	-1.25011	-1.58129	-1.79514	-0.042751		-0.047	0.13395		WT	3		1.18432	6	0.216227
ACTL6A	0.035826	-0.751121	-1.01213	-0.619618	-0.028904	5	-0.722	-1.09872		WT	3		50.0378	6	-0.0380793
ACTL6B	-0.0281917	-0.788562	-1.22894	-1.09862	-0.046147		-0.00566667	-0.0040778		nonsynonymous SNV	3		0.025177	6	-0.00361611
ACTL7A	0.233124	0.237905	0.0641885	0.0939257	-0.030959		0.234167	-0.219985		WT	2		0.0757751	6	-0.0463742
ACTL7B	0.632207	0.818343	0.474781	0.376096	-0.14451		0.460667	-0.214572		WT	2		0.11193	6	-0.0143797
ACTL8	0.924509	0.116193	-0.449485	-0.601152	0.030542		-0.0841667	-0.0659894		WT	2			6	-0.0275282
ACTL9	0.0394602	-0.202329	-0.147036	0.113478	-0.020325		-0.1565	-0.0329583		WT	2		0.0546497	6	0.0368218
ACTN1	-0.483804	-0.299114	-0.345175	-0.230673	-0.051122		0.224333	-0.149453		WT	2		2.96765	6	-0.0292582
ACTN2	-0.951824	-0.885203	-0.899471	-0.988542	0.022884		0.230833	-0.0733902		WT	2		0.0033903	6	0.00956247
ACTN4	-0.707096	-0.942308	-0.916581	-0.610267	-0.02937	1	0.00966667	-0.00895981		WT	2		65.865	6	0.00592841
ACTR10	-0.651318	-1.40281	-1.77652	-2.04068	0.023982	5	-0.425667	-0.700093		WT	2		16.1492	6	0.207362
ACTR1A	0.576232	1.30228	1.29525	1.17522	-0.066474	4	-0.178167	-0.782561		WT	2		26.8544	6	-0.0580079
ACTR1B	0.067918	0.105683	0.142914	0.0508608	0.015264		-0.1095	-0.436735		WT	2		21.01	6	-0.0542214
ACTR3	-0.0640709	-1.51429	-2.43992	-2.81194	-0.018587	4	-0.961	-0.373265		WT	2		91.2273	6	0.36845
ACTR3B	-1.34148	-1.58823	-1.66374	-1.49243	0.00414		-0.250833	0.0720199		WT	3		9.14719	3	-0.0481179
ACTR5	-0.272042	-0.460155	-0.451574	-0.309813	0.03541	2	0.0243333	-0.343484		WT	3		3.82786	6	-0.0425884
ACTR6	0.818767	-0.652054	-1.72086	-1.96873	-0.2255	3	-0.6915	-0.802003		WT	2		19.781	6	0.264514
ACTR8	-0.0351596	-1.03169	-1.52148	-1.64141	0.013318	4	-0.189667	-0.810614		WT	2		12.6918	6	0.0729066
ACTRT1	1.56761	1.68663	1.43644	1.60174	-0.064902		0.347333			WT	1		0.0271359	6	0.0883623
ACTRT2	0.0831154	0.624335	0.660583	0.793237	-0.014957		-0.146167	0.0530026		WT	2		0.0552265	6	-0.0379972
ACTRT3	-0.668729	-1.70426	-1.79038	-1.04399	0.021377		0.0998333	-0.00278889		nonsynonymous SNV	3		0.255845	6	0.166621
ACVR1	0.00486058	0.14795	0.151922	-0.0970836	-0.031005		0.501	0.0950081		WT	2		0.0243412	6	-0.042574
ACVR1B	0.389371	0.713604	0.576043	0.447028	-0.076762		-0.216	-0.057407		WT	2		0.931808	6	-0.0665861
ACVR1C	0.450448	0.584881	0.6703	0.498332	-0.050346		0.360667	-0.116248		WT	2			6	-0.053407
ACVR2A	-0.593298	-0.222637	0.0754177	0.201944	-0.054607		0.344167	-0.0427954		WT	2		0.881056	6	-0.0687754
ACVR2B	0.810554	1.10858	0.873355	0.827783	-0.0050147		-0.201333	0.159736		WT	2		0.82867	6	-0.0326243
ACVRL1	0.349031	-0.112416	-0.692181	-0.879643	-0.056843		-0.0415	0.0173527		WT	2			6	0.028566
ACY1	1.26945	0.645708	0.0454134	0.198366	-0.10341		-0.498333	-0.0032153		WT	2		10.1721	6	-0.0632601
ACY3	-0.170415	0.188633	-0.00450244	-0.354503	-0.011113		0.368167	0.0395271		WT	2		4.33054	6	0.0217733
ACYP1	-0.32699	0.0252638	0.354653	0.526823	0.0029952		0.0521667	-0.0328255		WT	2		46.5803	5	0.0285125
ACYP2	-0.166456	0.0834016	0.0304181	0.023088	-0.045501		0.183833	0.0729545		WT	3		7.47228	6	-0.0706512
ADA	0.931809	0.0433065	-0.222076	0.106544	0.075786		0.0703333	0.0444083		WT	3		0.512538	6	-0.0206756
ADAD1	1.09434	0.645238	0.314686	0.172796	-0.083604		0.500333	0.0191331		WT	2			6	0.0625817
ADAD2	-1.54851	-0.937339	-0.826996	-1.04228	-0.031561		-0.0518333	-0.0596897		WT	2		0.0177066	6	0.0726329
ADAL	-0.590737	0.421421	0.766444	0.556051	-0.053528		0.073	0.00849845		WT	2		0.00746398	6	-0.050691
ADAM10	0.444485	-0.242847	-0.402917	-0.117758	-0.0064089		0.226167	0.0406782		WT	2		7.564	6	-0.0539794
ADAM11	-0.0280541	0.115043	0.235072	0.578721	-0.089942	1	-0.0148333	-0.277115		WT	3		3.17998	6	-0.0524456
ADAM12	0.158085	-0.206459	-0.102408	-0.0921868	0.042822		0.4745	-0.0904826		WT	2		0.731734	6	-0.0635208
ADAM15	-1.42179	0.0123196	0.588317	0.275772	-0.057774		-0.00183333	-0.0601835		WT	2		8.82846	6	-0.00201637
ADAM17	0.0910837	-0.0320905	-0.00866531	0.371541	-0.049064		0.185167	0.0079931		WT	2		5.38457	6	-0.0092053
ADAM18	0.503876	0.644224	0.872047	0.901223	-0.011914		0.248333	0.0766315		WT	2			6	0.0714362
ADAM19	-2.31179	-2.50696	-2.25856	-2.04814	0.00054277		0.306333	0.145281		WT	3		0.00502806	6	0.120343
ADAM2	0.531474	0.447537	0.223779	0.102297	-0.074723		0.320833	0.0305457		WT	2		0.0428684	6	-0.0305944
ADAM20	-0.716099	-1.06678	-0.666781	-0.325971	0.05447		-0.0146667	0.0685249	COSMIC	WT	2		0.0250463	6	-0.0390372
ADAM21	1.4083	1.95547	2.12703	2.03737	-0.044016		0.143833	0.0868777		WT	2		0.0725833	5	-0.00941754
ADAM22	0.749856	0.402712	0.158743	0.176833	-0.056007		0.104	0.0180218		WT	3		4.08898	6	-0.00631892
ADAM23	-0.240303	-0.563485	-0.865214	-1.17937	-0.059226	1	0.2515	-0.225598		WT	2		0.0052845	6	0.0202047
ADAM28	-0.340953	0.11598	0.541412	0.598035	0.018335		0.367333	0.120724		WT	2		1.00458	6	0.0290397
ADAM29	-2.01224	-1.68088	-1.2102	-0.902645	0.029968		0.1565	0.129314		WT	1		0.058924	6	0.0502123
ADAM30	0.592178	0.945375	1.19117	1.38794	-0.023046		0.0155	-0.183168		WT	2		0.0231958	6	0.179607
ADAM32	1.04374	0.80378	0.62524	0.777757	-0.033815		0.342167	0.0809349	COSMIC	nonsynonymous SNV	2		0.030689	5	-0.0514807
ADAM33	0.217524	-0.445861	-0.857424	-0.875218	0.015946		0.027	-0.017198		WT	2		0.0208538	6	0.0960408
ADAM7	-2.74179	-2.2412	-1.601	-1.50839	0.015857		0.145833	-0.020567	COSMIC	WT	2			5	0.0637441
ADAM8	1.86452	1.98726	1.66253	1.28897	-0.052268		-0.0118333	0.105577		WT	2		14.9108	6	-0.046345
ADAM9	0.0960901	0.221759	0.277563	0.182097	-0.0094246		0.3725	0.0107217		WT	2		4.70324	6	-0.0555955
ADAMDEC1	-0.367504	-0.120835	0.516832	0.932179	0.096254		0.228667	0.0944491		WT	2		0.060874	6	0.109237
ADAMTS1	1.5731	1.75991	1.57179	1.36952	-0.071439		0.202667	-0.0491376		WT	2		0.0287634	6	0.231943
ADAMTS10	-0.781871	-0.660537	-0.446569	-0.370286	-0.0040025		-0.177833	-0.198317		WT	2		0.0408134	6	-0.0654422
ADAMTS12	0.596079	0.783939	0.544201	0.468115	-0.049533		0.198	0.0789592		WT	3		0.0114374	6	-0.0714319
ADAMTS13	-1.36621	-0.562845	-0.129102	0.158722	-0.040491		0.174833	-0.0663417		WT	3		1.30063	6	-0.0264349
ADAMTS14	0.419693	-0.927449	-1.18094	-1.15442	0.092103		0.1735	0.0420753	COSMIC	WT	2		0.0119046	6	0.0599796
ADAMTS15	-1.77873	-1.01239	-0.627839	-0.859843	-0.012374		0.138167	-0.0362791		WT	2		0.0145564	6	0.0605071
ADAMTS16	-0.666529	-0.244928	-0.293048	-0.561097	-0.040975		0.1295	0.0303652		WT	3		0.120445	5	-0.0447502
ADAMTS17	0.99399	1.01465	0.830085	1.01185	-0.014485		-0.0441667	0.0723288		WT	1		0.00516964	6	-0.0171677
ADAMTS18	-1.15657	-0.192102	0.128405	-0.204827	-0.1219		-0.084	0.0779444		WT	2		0.0111528	6	0.0323061
ADAMTS19	1.97106	1.84101	1.61581	1.68436	-0.040521		0.436	0.144426		WT	2		0.00634376	6	0.132158
ADAMTS2	0.686478	2.09897	2.68083	2.6264	0.020651		0.372167	-0.0936939		WT	2		0.0212265	6	0.299683
ADAMTS20	1.24656	0.64652	0.209079	0.118637	-0.0069087		-0.126	0.0510586		WT	2		0.0107499	6	0.0299281
ADAMTS3	0.302445	0.238601	0.297374	0.255098	0.037333		0.2635	-0.0459891		WT	2		0.00567008	6	-0.0633706
ADAMTS4	-1.39272	-1.70042	-1.48101	-1.33489	0.030328		-0.114667	-0.0394103		WT	2		0.0281517	6	0.103952
ADAMTS5	1.36634	0.647151	0.289024	0.40561	-0.010863		0.272167	0.0876738	COSMIC	WT	2		0.013391	6	0.0023951
ADAMTS6	-0.339833	0.619024	0.96874	0.654563	-0.060542		0.194667	0.0125983		WT	2		0.166639	6	-0.0219718
ADAMTS7	0.308647	-0.160659	-0.324792	-0.246952	0.085687		-0.218667	-0.106203		WT	2		0.329719	6	-0.0323897
ADAMTS8	0.188944	0.945518	1.08987	1.05555	-0.036723		0.339667	0.0226532		WT	2		0.0168475	6	-0.06663
ADAMTS9	0.172506	0.0200107	-0.108821	-0.254901	-0.020262		0.337667	0.0480833		WT	2		0.00903971	6	-0.0625881
ADAMTSL1	-1.34373	-0.561606	0.0258439	-0.207285	-0.044834		0.170667	-0.0276176		WT	2		0.0141251	6	-0.0482649
ADAMTSL2	0.297032	0.182263	-0.0710447	-0.0632833	-0.02343		0.0751667	-0.0330199		WT	2		0.123772	6	-0.0354911
ADAMTSL3	-0.936997	-0.0749082	0.00018011	-0.14414	-0.015748		0.240333	0.0972047		WT	2			6	0.0167791
ADAMTSL4	-0.0992467	0.624229	0.891508	0.908094	-0.018623		-0.1365	-0.122953		WT	2		0.0652005	6	0.0174659
ADAMTSL5	0.428574	0.904929	0.555123	0.422189	-0.098924		-0.184167	-0.167475		WT	1		0.166824	6	0.0520043
ADAP1	-0.739148	0.477416	0.944918	1.04771	-0.022351		0.132833	-0.106383		WT	3		58.5681	6	0.00740428
ADAP2	-0.0482435	-0.0334565	0.202272	0.0085121	-0.071481		-0.087	-0.155837		WT	2		0.171197	6	-0.0489907
ADAR	0.574398	0.188343	0.163955	0.142877	0.043587		0.048	-0.324713		WT	2		144.238	6	-0.0741024
ADARB1	0.467622	0.278594	0.258762	0.286597	-0.049655		0.239333	0.00455833		WT	2		0.230418	6	-0.0337496
ADARB2	0.338533	-0.139032	-0.487243	-0.335817	-0.10202		0.2475	0.0745191		WT	1		0.00385642	6	0.00692496
ADAT1	1.00969	1.39304	1.63334	1.83206	-0.022632		0.0338333	-0.167118	COSMIC	splicing	2		5.1353	6	0.00355317
ADAT2	0.640645	1.74103	2.25705	2.52477	0.011441	1	-0.0776667	-0.591262		WT	2		4.37338	6	0.356938
ADAT3	-1.50089	-0.988665	-0.987032	-1.11124	-0.015434	3	-0.3455	-0.390884		WT	2		1.78552	6	-0.0325463
ADC	-0.0632627	0.148625	0.276727	0.145803	-0.0075706		0.234667			WT	2			6	-0.0735868
ADCK1	2.24329	1.89878	1.44802	1.44034	-0.079039		0.300167	0.159856		WT	2		3.47141	6	0.0213078
ADCK2	0.765142	0.918632	0.767366	0.767028	-0.033953		0.2945	-0.0741854		WT	3		12.889	6	-0.046496
ADCK3	1.55685	1.64333	1.50042	1.34326	-0.11716		-0.0985	-0.0661921		WT	2			6	-0.0014152
ADCK4	-0.365514	-0.125949	-0.0150111	0.0646079	-0.0063666	2	0.0863333	-0.0400847		WT	2			6	-0.0689616
ADCK5	1.34083	1.50533	1.50724	1.51891	-0.030694		0.1525	-0.0164655		WT	3		5.30484	6	0.105848
ADCY1	0.127347	-0.67866	-0.656986	-0.574525	0.065015		0.257167	0.0681304		WT	3		1.84428	5	-0.0803558
ADCY10	-0.339493	0.530759	1.13908	1.22744	0.0085649		0.556167	0.0417051		WT	2		0.00669058	5	0.0552271
ADCY2	-0.220134	-0.0729971	0.315463	0.297834	0.028187		0.408333	0.147477		WT	3		0.00500881	6	-0.028466
ADCY3	-0.0871544	-0.176166	-0.0405518	0.189195	0.028981		0.247667	-0.242014		WT	2		37.6499	6	-0.0109807
ADCY4	-2.24784	-1.99481	-1.97576	-2.01519	-0.038884	1	0.0485	-0.11912		WT	2		0.17051	6	0.160425
ADCY5	1.17584	1.80228	1.58456	1.27957	-0.082795		0.0915	0.0901336		WT	2		0.0519141	6	0.0358272
ADCY6	-0.208215	0.188124	0.627161	0.966489	-0.022736		-0.00783333	0.0643232		WT	2		0.0485743	6	-0.00664994
ADCY7	0.850828	0.671359	-0.0997485	-0.565109	-0.084367		0.26	0.0820431		WT	2		12.1088	6	0.129607
ADCY8	-0.111868	0.0816314	0.381368	0.381797	0.039954		0.360333	0.00782284		WT	3		0.0329092	6	-0.0478743
ADCY9	0.0285562	0.260422	0.236362	0.0862259	-0.021872		0.4445	0.019259		WT	2		0.0372647	6	-0.0816104
ADCYAP1	0.400825	1.01509	1.00411	1.01589	-0.038907		0.2565	0.160432		WT	2		0.00360155	6	-0.027143
ADCYAP1R1	0.503261	1.22068	1.75566	1.90334	0.067373		0.311	-0.0421789		WT	3			6	0.146784
ADD1	-0.234446	-0.226716	-0.0478492	0.0484175	-0.041006	1	0.119167	0.101434		WT	2		22.8283	6	-0.0388881
ADD2	-0.775799	-0.722166	-0.671558	-0.414127	-0.076732		0.445	-0.220135		WT	2			6	0.0666894
ADD3	0.30698	-0.0581214	0.275257	0.656717	0.079372		0.445167	0.0322888		WT	2		11.435	6	0.0766425
ADH1A	0.0609798	0.0125208	0.128159	0.185847	0.00096629		-0.100333	0.0376043		WT	2		0.0516809	6	-0.0797585
ADH1B	-0.505167	-0.685114	-0.862708	-1.00926	-0.021416		0.133167	0.049922		WT	2			6	0.0297118
ADH4	1.20351	1.15707	0.968802	0.785806	-0.03309		0.252	0.0294759		WT	2			6	-0.02728
ADH5	-0.869581	-1.1521	-0.708062	-0.633809	0.067661		0.1175	-0.0264291		WT	2		26.7822	6	0.000288835
ADH6	-0.555231	-1.34678	-0.997034	-0.650597	0.066603		0.3245	0.199742		WT	2			6	-0.0389173
ADH7	-1.2242	-2.17111	-2.08662	-2.22267	0.046075		0.237833	0.0494905		WT	2			6	0.257999
ADHFE1	-0.744268	-1.39686	-1.04514	-1.01163	0.090669	2	-0.159	0.10886		WT	2		0.0780022	6	-0.0159336
ADI1	2.25776	2.18883	1.85336	1.99268	-0.020884		0.005	-0.0165661		WT	2		33.0736	6	0.180975
ADIG	0.338068	0.158286	0.233022	0.418398	-0.02305		0.2245	0.0138815		WT	3			6	-0.0391882
ADIPOQ	0.433844	-0.217894	-0.260957	-0.0419874	0.0904		0.191333	0.0751437		WT	2		0.00730621	6	-0.0238901
ADIPOR1	1.02109	1.88737	2.224	2.60132	-0.059867		-0.00166667	-0.0175911		WT	2		31.5403	6	0.224067
ADIPOR2	0.996312	-0.586303	-1.76221	-2.01223	-0.092056		-0.285833	0.109164		WT	2		20.06	6	0.331679
ADIRF	1.20891	0.895842	0.455562	0.19345	-0.049251		0.296333	-0.0534711		WT	2		0.0811238	6	-0.0235067
ADK	0.00359413	-0.130075	-0.298183	-0.260528	-0.082066		-0.0291667	-0.0831132		WT	2		35.9294	6	0.00572263
ADM	0.892985	0.896938	0.676657	0.591098	-0.056047		0.1305	-0.086646		WT	2		0.0240583	6	0.0229518
ADM2	-1.2961	-0.272218	-0.462074	-0.850646	-0.082865		-0.256333	0.00959774		WT	2		1.87126	6	0.0931272
ADM5	-2.53113	-1.3364	-0.869537	-0.813238	0.0076558		-0.163833	-0.0845488		WT	2		5.63073	6	0.16236
ADNP	0.734908	0.460252	0.465065	0.651986	-0.095222		0.197667	-0.340207		WT	3		21.4492	6	0.0311669
ADNP2	0.510529	0.829791	1.01225	1.22731	-0.10364	1	0.275667	0.077202		WT	2		7.67822	6	-0.0522962
ADO	-1.12967	-1.3132	-1.15156	-1.07576	0.05122	1	-0.602333	-0.0526493		WT	2		12.7368	6	-0.0205809
ADORA1	1.66726	2.33389	2.52083	2.59567	-0.025564		0.148833	-0.0387526		WT	2		0.0379917	6	0.185787
ADORA2A	0.153253	0.327545	0.262807	0.49389	-0.013085		0.266667	-0.0522959		WT	2		6.66435	6	-0.0403755
ADORA2B	0.950151	-0.285045	-1.01969	-1.13913	0.025942		0.375167	-0.0697858		WT	2		0.0588673	6	0.167349
ADORA3	0.202282	-0.219323	-0.390431	-0.228798	-0.03303		0.2355	-0.0878416		WT	1			6	-0.0581709
ADPGK	1.48065	0.741881	0.561136	0.838722	0.020014		0.187167	-0.0189197		WT	2		16.6063	6	0.0576619
ADPRH	-0.427784	-1.5626	-1.80106	-1.64898	0.039019		-0.1145	-0.153513		WT	2		15.702	6	0.176034
ADPRHL1	0.208092	0.965381	1.12867	1.14438	-0.040044		-0.360167	-0.172675		WT	3		7.44469	6	-0.0132122
ADPRHL2	-1.41304	-0.596456	-0.142892	-0.228437	-0.0026071		0.0661667	-0.228076		WT	2		12.1587	6	-0.0337221
ADPRM	-0.632943	-0.0498046	0.238324	0.185725	0.079023		0.119333	0.106885		WT	2		3.74309	6	-0.0012322
ADRA1A	1.26464	1.75333	1.90536	2.08439	-0.070397		-0.277167	0.193963		WT	2		0.018889	5	0.286644
ADRA1B	1.16283	-0.170734	-0.696629	-0.522743	0.001684		0.180167	0.064545		WT	3		0.03189	6	0.0574761
ADRA1D	-1.35442	-0.31662	0.377353	0.564187	0.024519		0.347333	0.0459388		WT	2		0.0131859	6	-0.00152366
ADRA2A	0.137295	0.711016	0.953056	0.96984	0.049		0.245667	-0.0352916		WT	2		0.0525006	6	-0.0172634
ADRA2B	-0.626181	-0.278927	-0.0300696	0.148604	0.043495		-0.2155	-0.131158		WT	2		0.193297	6	-0.0217367
ADRA2C	-0.819592	-0.338021	-0.0494646	-0.289998	-0.042236		0.102833	0.0517361		WT	2		0.0813202	6	-0.0498245
ADRB1	1.18127	1.70385	1.61416	1.59473	-0.083846		0.269833	0.0545874		WT	2		0.724887	6	0.110927
ADRB2	-0.564317	-0.185033	0.0888366	0.0932504	0.017118		0.1525	-0.00875667		WT	3		0.017869	6	-0.0331569
ADRB3	-0.4609	-0.357136	-0.0160404	0.284564	0.046336		0.354667	0.0752029		WT	2		0.0132976	6	0.00164628
ADRBK1	-0.401509	-0.0535538	0.557942	0.997676	0.029778		0.251833	-0.182181		WT	2			6	-0.0281446
ADRBK2	-0.00721811	0.349399	0.772308	0.716919	-0.043995		0.2085	-0.038241		WT	2			6	-0.0307406
ADRM1	-0.590026	-0.52387	-0.546211	-0.551327	0.014993	1	-0.195167	-0.453266		WT	3		70.2586	6	-0.0103308
ADSL	-0.568346	-0.330787	-0.216131	-0.52432	-0.021603	3	-0.360833	-0.78541		WT	2		80.5276	6	-0.0518038
ADSS	-1.10862	-2.56078	-2.957	-2.2245	0.059145	2	-0.5375	-0.323211		WT	2		11.6114	4	-0.00220705
ADSSL1	0.105767	0.120654	-0.0135295	0.0148893	-0.026028	1	0.139833	-0.149119		WT	2		0.0211381	6	-0.0712403
ADTRP	-0.370824	1.22634	1.93857	2.05379	-0.038393		0.295167	-0.00514862		WT	2			6	0.16242
AEBP1	-0.439053	-0.817385	-1.09691	-0.956687	0.0031962		-0.0213333	-0.189411		WT	3		0.068143	6	0.0519108
AEBP2	0.291139	0.493446	0.712972	0.665497	-0.002215		-0.4095	-0.0917118		WT	2		9.97085	6	-0.0403786
AEN	0.0520199	0.503161	0.50487	0.453446	-0.072828	1	-0.00233333	0.0467827		WT	2		42.2414	6	0.00497434
AES	-0.357391	-0.58076	-0.410016	-0.289696	-0.039155		-0.133333	-0.182229		WT	2		86.8923	6	-0.0259918
AFAP1	2.14409	1.78882	1.80295	2.06112	0.0217		-0.0673333	0.160653		WT	2		0.0325528	6	0.130241
AFAP1L1	-1.13931	-1.38377	-1.58673	-1.57983	-0.03927		0.0496667	-0.0327501		WT	3		0.117115	6	0.134927
AFAP1L2	0.0719013	-0.190203	-0.334743	-0.463855	-0.026845	1	0.108833	-0.0560676		WT	2		0.143744	6	-0.0541008
AFF1	0.715254	0.944652	1.23225	1.25521	-0.0009481		0.413	0.114516		WT	2		3.68769	6	-0.0312449
AFF2	0.291746	0.428943	0.614086	0.656811	0.007721		0.0926667			WT	1		0.00785182	6	-0.0711988
AFF3	1.22322	1.3101	1.22213	1.11477	-0.038662		0.171333	-0.131871		WT	2		0.00800543	6	-0.0186077
AFF4	1.26216	0.847929	0.770921	1.00334	-0.02674		0.3795	-0.0257058		WT	2		6.98664	6	-0.0209243
AFG3L2	-0.888185	-0.839338	-1.0457	-1.43451	-0.035539	5	-0.276833	-0.8143		WT	2		47.2049	5	0.0117452
AFM	-0.788862	-0.275639	0.123652	0.222319	-0.074995		0.256333	0.0409475		WT	2		0.0183387	6	-0.00758843
AFMID	-0.255038	-0.42016	-0.474199	-0.0252295	-0.077534		0.138167	-0.0210219		WT	2		11.3283	6	0.00312306
AFP	-0.723425	-0.628271	-0.330812	-0.134407	0.020488		0.143833	-0.0255369		WT	2			6	-0.0486034
AFTPH	-1.32142	-1.0317	-0.757298	-0.697547	0.025642	1	0.112167	0.00169203		WT	3		16.6958	6	-0.0724004
AGA	1.06759	0.441205	0.206418	0.362155	0.020045		0.371167	0.0937616		WT	1		4.29239	6	0.00811195
AGAP1	0.689543	1.96066	2.14509	1.75702	-0.10455		0.00866667	-0.0987631		WT	2		0.0164689	6	0.0554681
AGAP11	-0.134456	0.347951	0.586626	0.667493	-0.011674		0.2845			WT	2		0.108845	5	0.0308395
AGAP2	-2.28366	-2.00446	-1.26728	-0.599145	0.12629	2	-0.128333	-0.255696	COSMIC	WT	2		4.52967	6	0.0883668
AGAP3	-0.216103	-0.618049	-0.682045	-0.71326	0.032444		-0.2435	0.0675676		WT	3		9.61529	6	-0.0608679
AGAP6	-1.9216	-2.27961	-2.0867	-1.97295	0.011381		-0.552833	-0.64936		WT	2		8.74729	3	-0.128672
AGBL1	0.273008	0.278123	0.194147	0.298434	-0.076745		0.284	0.0463519		WT	2			5	-0.0294872
AGBL2	-0.0181527	0.24379	0.173041	-0.0626388	-0.052858	1	0.257167	-0.079029		WT	2		0.118634	6	-0.0587886
AGBL3	-0.96866	-0.297006	0.143647	0.219124	0.0041096		0.282667	-0.0712448		WT	3		0.482635	6	-0.0472189
AGBL4	0.540109	0.159578	-0.0598098	-0.0247294	-0.039343		0.5215	-0.265776		WT	2		0.0117242	6	-0.0331973
AGBL5	-0.0575612	0.474142	0.703801	0.662174	-0.053386		0.357	-0.121995		WT	2		6.57989	6	-0.0772639
AGER	-0.326984	-0.276828	-0.131834	-0.121818	0.018987		0.137	0.0668821		WT	.		3.5441	6	-0.0518251
AGFG1	-0.547942	-0.126319	0.454205	0.838434	0.049426		0.0945	0.0134839		WT	2		4.98133	6	0.104166
AGFG2	1.44858	0.976724	0.634357	0.568597	0.0062485		-0.262	-0.176666		WT	3		3.80106	6	-0.0563541
AGGF1	1.23567	1.22761	1.05249	1.18803	-0.07339	1	0.221667	0.0576394		WT	2		8.12947	6	0.178863
AGK	0.779572	1.56693	1.94205	1.8038	-0.04776	1	0.301333	0.0993898		WT	3		21.804	6	0.154591
AGL	-0.268896	0.470733	1.06683	1.23672	0.024161		0.277333	-0.10851		WT	2		8.82352	6	0.0150394
AGMAT	0.363664	0.890705	1.0951	0.767846	-0.0028341		0.218333	-0.0986243		WT	2		0.065658	6	0.0963609
AGMO	0.075771	0.236371	0.0700242	0.0822324	-0.011809		0.441333	0.0434637		WT	3			6	-0.027701
AGO1	0.242621	0.69862	1.22711	1.613	-0.081318		-0.042	-0.263366		WT	2		5.05102	6	0.203691
AGO2	-0.00828405	0.172302	0.231125	0.269162	-0.0070625	3	-0.191167	-0.158203		WT	3		7.36374	6	-0.0733622
AGO3	0.36663	-0.71353	-0.739054	-0.650314	-0.011324		0.380667	-0.0883576		WT	2		4.24371	5	0.00295464
AGO4	-0.299376	-0.209356	-0.0393796	-0.0972452	0.019182		0.165333	-0.0120806		WT	2		2.82006	6	-0.0509294
AGPAT1	-0.107167	-1.05087	-1.41532	-1.43173	0.015197		-0.422833	-0.0885325		WT	.		8.2659	6	0.206616
AGPAT2	-1.49135	-1.64533	-2.02029	-2.4808	-0.01546	1	-0.578667	-0.0491806		WT	3		6.86067	6	0.431857
AGPAT3	0.0711093	-0.182094	-0.518484	-0.604434	0.03946		-0.105167	0.00663141		WT	2		15.9238	6	-0.0121876
AGPAT4	-0.353996	-0.780328	-1.13519	-1.22905	0.006687		0.174833	-0.021905		WT	2		0.967404	6	0.081068
AGPAT5	0.412912	1.2103	1.21076	0.594568	-0.057796		-0.0395	0.113443		WT	2		5.56645	6	0.0628597
AGPAT6	-0.867672	1.12664	1.88631	2.46264	-0.21632		-0.752167	0.135411		WT	2			6	0.288421
AGPAT9	-0.0989802	-0.42708	-0.51513	-0.530603	0.061597		0.251833	0.108237		WT	3			6	-0.0322333
AGPHD1	-0.854024	-1.02212	-0.673746	-0.485845	0.089145		0.224833			WT	2			6	0.0545427
AGPS	-0.616002	-1.45036	-1.1646	-0.811242	0.044116		0.2005	0.0256261		WT	2		10.3147	5	-0.0205186
AGR2	-0.601634	-0.849294	-0.964026	-0.674442	-0.02865		0.134167	-0.0196154		WT	3			6	-0.00967952
AGR3	0.350333	-0.172868	-0.476015	-0.419199	-0.014538		0.2795	0.0921399		WT	3			6	-0.07222
AGRN	2.13062	1.19195	0.277094	0.206113	-0.060797		0.0981667	-0.194612		WT	2		20.6261	6	0.00789007
AGRP	1.49145	1.15318	0.806122	0.687235	-0.083387		0.2325	0.00292694		WT	2			6	-0.0302499
AGT	0.215461	1.17868	1.77742	2.02516	0.0014892		0.239	-0.0589224		WT	2		0.0136562	6	0.125783
AGTPBP1	-0.249495	0.402866	0.79878	1.02071	-0.068035		0.469667	0.215004	COSMIC	nonsynonymous SNV	2		12.0118	6	0.0816941
AGTR1	0.871116	0.72488	0.506511	0.301163	-0.069497		0.112333	-0.0941476		WT	2		0.0322756	6	-0.0656852
AGTR2	-0.638015	0.0114194	0.465889	0.582794	-0.027566		0.348667			WT	1		0.00300263	6	-0.0384216
AGTRAP	-0.303648	0.434665	0.931699	0.862643	-0.0076646		0.189667	0.0199079		WT	2		2.83948	6	0.00281376
AGXT	-1.60077	-0.30511	0.416792	0.41379	-0.028618		0.2335	-0.0680784	COSMIC	WT	2			6	-0.0107179
AGXT2	0.0984007	-0.0705631	0.07242	0.386538	0.013599		0.254167	-0.00887762		WT	3		0.0193199	6	-0.0135777
AGXT2L1	1.13338	1.42228	1.43159	1.42902	-0.111		0.2065		COSMIC	WT	2			5	0.00351621
AGXT2L2	1.22408	0.572027	0.229374	0.275211	-0.03292		0.0326667			WT	2			6	0.0581639
AHCY	-1.15928	-1.9905	-2.55815	-2.98564	0.061709	3	-0.881	-0.684022		WT	3		204.524	6	0.382681
AHCYL1	0.53095	0.668828	0.48433	0.132886	-0.03151		-0.2395	-0.406513		WT	1		10.6704	6	-0.0574646
AHCYL2	-0.33733	-0.0417354	0.171049	-0.180252	0.014962		0.209667	-0.0193392		WT	3		3.8881	5	-0.0215456
AHDC1	-2.4195	-1.47804	-0.567397	-0.267725	0.056147		0.343667	-0.0749594		WT	2		1.61637	6	0.0244537
AHI1	1.16811	1.09696	1.20152	1.44242	0.051208		0.0258333	-0.0318319		WT	2		7.71425	6	-0.0138816
AHNAK	-0.62363	-0.207142	-0.0343611	-0.177921	-0.10066		0.146	-0.162412		WT	2		0.207597	6	-0.0258585
AHNAK2	0.17515	-0.210532	-0.135476	0.167974	-0.020939		-0.586667	0.14781		WT	2		0.094284	6	-0.0567483
AHR	0.928947	0.33587	0.169045	0.302236	-0.0048939	1	0.0805	0.00342511		WT	3		0.0105318	6	-0.0500126
AHRR	-0.797123	-0.0132058	0.204196	0.117857	-0.055357		0.0926667	-0.138009		WT	3		0.628376	6	-0.0720359
AHSA1	-0.650094	-0.622799	-0.509432	-0.398913	-0.022798		0.0323333	-0.121718		WT	2		131.637	6	-0.0606752
AHSA2	-1.30459	-1.6929	-1.12421	-0.561642	0.066463		-0.575167	-0.130861		WT	3			6	0.0260631
AHSG	-1.35882	-0.50753	-0.111358	-0.272441	0.065538		0.188833	0.0393826		WT	2		0.0701807	6	-0.0534316
AHSP	-1.97539	-2.25464	-1.61645	-1.28366	0.0379		-0.146833	-0.0400441		WT	2		0.173124	6	0.0577159
AICDA	-0.507443	-0.109437	0.24944	0.511925	0.074297		0.350833	-0.0140677		WT	2		1.28436	6	0.00268604
AIF1	0.139891	0.410996	0.440407	0.41997	-0.060389		0.38	-0.174094		WT	.			6	-0.0687797
AIF1L	0.417659	0.333791	0.0792251	-0.144676	-0.0070798		0.2525	-0.162434		WT	3		0.0543425	6	-0.0363518
AIFM1	0.563598	-0.196506	-0.803208	-1.27526	-0.071806	3	-0.573167			WT	1		37.3464	6	0.110912
AIFM2	0.649147	1.21222	1.19347	1.12113	-0.097725	1	0.0853333	-0.0895012	COSMIC	nonsynonymous SNV	2		6.22547	6	0.0315179
AIFM3	0.288396	0.416368	0.452787	0.213697	-0.005247		-0.0956667	-0.170997	COSMIC	WT	2		0.0152312	6	-0.0283279
AIG1	1.71764	1.78546	1.74445	1.91541	-0.060756		0.260667	-0.0389991		WT	2		17.1827	6	0.308141
AIM1	0.340902	0.147507	0.0302478	0.133565	-0.061154		0.499	0.120248		WT	2			6	-0.0382608
AIM2	-0.380099	-1.49755	-1.54796	-1.29959	0.022686		0.0246667	0.0334401		WT	2		2.87977	6	-0.0149842
AIMP1	-1.93344	-1.36879	-0.943612	-1.00606	-0.032905		0.489	-0.0751697	COSMIC	nonsynonymous SNV	2		20.264	6	0.0799458
AIMP2	0.403175	1.23156	1.52784	1.66596	0.031087		-0.0886667	-0.1572		WT	3		41.6758	6	0.331261
AIP	-0.356408	0.0761989	0.408173	0.984005	-0.014308		-0.363667	-0.220593		WT	2		76.7401	6	0.140695
AIPL1	0.553557	0.0036166	-0.128028	0.0850239	0.046782		-0.0248333	-0.0521304		WT	2		0.0167266	6	-0.0197809
AIRE	-1.39596	-0.522767	0.0551804	0.28948	0.095435		0.0348333	0.082038		WT	2		0.0311774	6	-0.0346497
AJAP1	1.24468	0.740491	0.201475	-0.197061	-0.047959	1	0.477667	-0.0459411		WT	2		0.0263827	6	0.0184429
AJUBA	-1.4112	-1.38583	-1.42647	-1.79968	-0.10496		0.00833333	-0.0892545		WT	2		0.0592081	6	0.163426
AK1	-0.433473	-0.372548	-0.325885	-0.315445	-0.016317		0.088	-0.188419		WT	2		4.645	6	-0.07198
AK2	2.15759	1.68422	1.20794	0.947417	-0.014806		0.204833	0.0541902		WT	2		126.382	6	0.0450445
AK3	-0.36255	-0.416268	-0.376322	-0.377754	-0.04038		-0.0605	-0.0259865		WT	2		6.94742	6	-0.0350862
AK4	0.168713	0.870572	1.24597	0.996492	-0.0063677		-0.0621667	-0.18354		WT	2		3.61287	5	-0.0196016
AK5	-1.87553	-2.35182	-2.2396	-1.94245	0.080511		-0.0526667	0.0154155		WT	2			6	0.0614951
AK6	-0.554641	-1.28555	-1.89857	-1.98796	-0.10867		-1.07417	-0.754178		WT	2		22.1732	5	0.242946
AK7	0.289763	0.460939	0.361768	0.115318	-0.033407		0.0745	-0.0874656		WT	2		0.474997	6	-0.0828643
AK8	1.10332	0.797988	0.585979	0.499629	-0.01141		0.266667	-0.063843		WT	3		0.0723818	6	-0.0410916
AK9	0.652674	0.365142	0.295366	0.490851	-0.03219		0.3555	0.0628335		WT	2		0.989774	6	-0.0370957
AKAP1	-0.445326	-0.765078	-0.782929	-0.70559	-0.049785		0.199667	0.0520636		WT	2		13.7024	6	0.0508832
AKAP10	1.48158	1.72095	1.68836	1.68022	-0.038273		0.138167	-0.067205		WT	2		6.99179	6	0.302695
AKAP11	-0.599992	-0.284888	-0.204119	0.0322945	-0.073804		0.313167	0.0341672		WT	3		10.2006	6	-0.0192582
AKAP12	1.77679	1.15548	0.758825	0.643809	0.038253		0.258833	0.00343053		WT	2		0.0632075	6	0.0709306
AKAP13	1.29135	1.29098	0.981459	0.637258	-0.054283		0.150833	-0.0320029		WT	2		8.38093	6	0.0297538
AKAP14	-0.526787	-0.162299	0.496953	0.836528	0.0021604		0.217333			WT	1			6	-0.0159937
AKAP2	-0.907229	-0.960634	-0.947976	-0.948949	-0.060688		0.232333	0.256298		WT	2		1.2579	5	0.0530821
AKAP3	0.405347	1.02473	1.42669	1.71779	-0.059844		0.283333	0.00443534		WT	2		0.433836	6	-0.0271145
AKAP4	-2.04193	-2.01572	-1.31006	-0.799705	0.04742		0.393167			WT	1		0.0245178	6	0.111704
AKAP5	0.499874	0.770782	0.94776	1.09584	-0.04939		0.354667	-0.00576488		WT	2		0.296133	6	0.0387823
AKAP6	-0.590267	-0.610655	-0.30177	0.0485808	0.090385		0.319667	-0.033158		WT	2		0.0310781	6	-0.00225139
AKAP7	0.480158	0.571021	0.661668	0.611496	-0.11125		0.275	-0.0880706		WT	2		0.446546	6	-0.0318355
AKAP8	-0.755788	0.370213	1.21698	1.58299	-0.072454		0.339	-0.0529462		WT	2	AKAP8L_AKAP8	8.31301	6	0.133259
AKAP8L	-0.708998	0.387326	0.93597	1.04053	-0.034134		0.162667	-0.0986694	COSMIC	WT	2	AKAP8L_AKAP8	32.6066	6	-0.0171695
AKAP9	-0.962356	-0.8567	-0.881601	-1.28629	0.0016357		-0.0271667	0.00809085	COSMIC	nonsynonymous SNV	3		9.44656	6	0.0190553
AKIP1	-1.36216	-0.9174	-0.709577	-0.412475	-0.012117	1	0.253833	-0.066111		WT	2		6.79875	6	-0.0231327
AKIRIN1	-0.377844	0.733465	1.21706	1.14504	-0.0057827	1	0.129	-0.265344		WT	2		32.5996	5	-0.00615127
AKIRIN2	1.18382	1.30872	1.353	1.27744	0.022423	5	-0.361	-0.6954		WT	2		15.9362	4	-0.0129023
AKNA	0.348914	0.100636	0.0762511	0.261935	-0.014863		-0.0193333	-0.0590424		WT	2		16.0663	6	-0.0286816
AKNAD1	0.568089	0.476789	0.769671	0.857993	-0.014724		0.131833	0.00756051		WT	2		0.0358511	6	-0.0120725
AKR1A1	0.509786	-0.00979741	-0.0316248	0.155626	-0.025353		0.0025	-0.0619683		WT	2		50.3947	6	0.00534617
AKR1B1	1.17217	0.955105	0.939692	0.984814	0.029286		0.1875	0.32029		WT	3		143.438	6	0.0038697
AKR1B10	0.848194	0.637765	0.879334	1.08936	-0.0014373		0.18	0.0247331		WT	3			3	0.216403
AKR1B15	-0.7507	-0.851676	-0.759219	-0.831865	-0.036121		0.159333	0.078467		WT	3		3.15132	5	-0.0545668
AKR1C1	0.843196	0.911914	1.27014	1.30484	0.060496		0.465833	-0.166718		WT	1		1.28666	3	0.0979488
AKR1C2	-0.562963	-0.398342	-0.00896846	0.105532	0.041757		0.465167	0.181664		WT	1		0.0178694	5	-0.0777439
AKR1C3	0.906694	0.969033	0.899077	0.64562	-0.046858		0.460833	0.0397966		WT	1		0.200617	6	0.00453262
AKR1C4	1.70083	1.01487	0.660826	0.465262	-0.015251		0.628667	0.0442343		WT	1			6	-0.0316678
AKR1D1	-0.163273	-0.455562	-0.490625	-0.380923	0.061043		0.2565	-0.00650183		WT	3			6	-0.0687289
AKR1E2	1.52465	1.56215	1.55805	1.52468	-0.050265		0.319667	0.0821737		WT	1			6	0.0628126
AKR7A2	1.55161	1.36527	1.1641	1.13692	-0.020153		0.129167	-0.0498762		WT	2		11.2983	6	-0.0506697
AKR7A3	0.498242	-0.366294	-0.594502	-0.389277	0.031605		0.2995	-0.30921		WT	2		0.0985246	6	-0.0389358
AKT1	0.308356	0.578811	0.607491	0.662505	0.028483		-0.316833	-0.0229504		WT	2		42.9705	6	-0.034991
AKT1S1	-0.744237	0.374457	1.03312	1.41495	-0.040193		-0.5605	0.0294809		WT	2		15.2461	6	0.0409532
AKT2	1.04939	0.767892	0.594494	0.767415	-0.030682		-0.649	-0.155364		WT	2		21.6634	6	0.0217003
AKT3	-1.30012	-1.30791	-0.993789	-0.553315	0.047132		0.371333	0.0754326		WT	2		5.16577	6	0.0380871
AKTIP	0.98203	0.828406	0.831876	0.930991	0.021546		0.139667	-0.0891083		WT	2		3.17793	4	-0.0340606
ALAD	0.100568	0.102408	0.152094	-0.0378289	0.015957		-0.854167	-0.0616994		WT	2		5.58137	6	-0.0558419
ALAS1	1.55338	1.19974	0.597995	0.129529	-0.0031825	1	-0.685833	-0.0726554		WT	2		36.4303	6	0.0767799
ALAS2	-1.56865	-0.945324	-0.284575	0.215906	0.024931		0.173			WT	1			5	-0.00455844
ALB	1.37166	2.20735	2.30834	2.1353	-0.042916		0.257833	0.0804027		WT	2			6	0.194017
ALCAM	-0.116198	0.614192	0.969824	0.969116	-0.10667		0.422167	-0.0164742		WT	2		42.8848	6	0.0803573
ALDH16A1	-0.0625156	0.356273	0.294396	0.138331	-0.040318		-0.510833	-0.0136745		WT	2		11.6693	6	-0.0650876
ALDH18A1	0.552275	0.702485	0.532335	0.387071	-0.054074	2	0.0798333	-0.284488		WT	2		64.604	6	-0.0603803
ALDH1A1	-0.391356	-0.0909916	0.114533	0.330661	-0.021986		0.0606667	0.0141929		WT	2		0.0150651	6	-0.0216437
ALDH1A2	-2.36921	-1.85992	-1.36122	-1.05804	-0.037506		0.327	0.0252597		WT	2		29.0702	6	0.0468304
ALDH1A3	-0.116887	-0.0440125	0.11868	-0.103134	-0.026493		0.191	0.158344		WT	1		1.78271e-119	6	-0.062163
ALDH1B1	0.301065	0.616663	0.66771	0.597308	-0.072921		-0.0686667	-0.0474088		WT	2		29.8473	6	-0.0421899
ALDH1L1	0.304809	0.271881	0.367711	0.429163	-0.069511		-0.1625	-0.0859005		WT	2		0.19763	6	-0.0143092
ALDH1L2	0.599482	0.0949184	-0.177372	-0.166065	-0.030751		0.154833	0.029401		WT	2		0.0216399	6	-0.0602341
ALDH2	0.297975	0.0602875	-0.393699	-0.642814	-0.035553		0.141667	-0.0367567		WT	2		0.229943	6	0.032127
ALDH3A1	-0.0258064	-0.0849472	-0.322884	-0.453566	-0.10132		0.374333	-0.0903733		WT	2		0.0295946	6	-0.00496933
ALDH3A2	0.683285	0.787296	0.842916	0.65447	-0.068015		0.218833	0.0757977		WT	2		0.00459135	6	-0.00461539
ALDH3B1	-0.803851	-0.067924	0.0849752	-0.171695	-0.11073		0.04			WT	2		0.116859	6	-0.0179491
ALDH3B2	-0.576768	-0.069954	0.411749	0.270351	0.015149		0.0356667	-0.133991		WT	2		0.0424445	6	-0.0516174
ALDH4A1	-0.0872243	-0.171369	-0.348932	-0.412307	-0.060303		-0.256	-0.0523735		WT	2		4.66348	6	-0.0343023
ALDH5A1	1.70686	1.78511	1.47283	1.4483	-0.078118		0.0176667	-0.00208391		WT	2		13.773	6	0.0359348
ALDH6A1	1.05445	0.723468	0.566771	0.437693	-0.053926		0.196833	-0.0966441		WT	2		5.91686	6	-0.0374323
ALDH7A1	-0.413291	-0.896204	-1.04262	-1.16132	0.0078004	1	0.347833	-0.0958533		WT	2		0.081004	5	0.0193838
ALDH8A1	0.385739	0.319754	0.205655	0.339277	0.022103		0.110333	-0.0844402		WT	2		0.0445864	6	-0.0460076
ALDH9A1	1.03313	1.38888	1.35836	1.2258	-0.04764		0.119833	0.163297		WT	2		22.903	6	-0.0524923
ALDOA	-1.01232	-2.92193	-4.01419	-4.35071	0.013713	5	-1.83	-1.099		WT	2		494.307	6	0.555478
ALDOB	-0.00328202	0.397979	0.604057	0.440583	-0.015631		0.165333	-0.0084039		WT	2		0.058656	6	-0.0455371
ALDOC	0.0328767	0.221741	0.172748	0.237549	-0.098047		0.289	-0.170518		WT	2		30.6418	6	0.0112099
ALG1	0.595993	0.237931	-0.424461	-0.882989	-0.13968	5	-0.712	-0.845158		WT	2		2.24735	6	0.0681324
ALG10	2.50402	2.06658	1.5673	1.54831	-0.060988		-0.0268333	-0.158336		WT	2		3.66943	6	0.071906
ALG10B	-0.984011	0.204967	0.843766	0.840542	-0.032076		-0.4505	-0.0206238		WT	2		3.01903	6	0.0836148
ALG11	0.463763	-0.398911	-1.17975	-1.36444	0.02081	5	-1.0355	-1.16862		WT	3		8.74286	6	0.0539135
ALG12	0.541794	0.283467	0.774644	1.18696	0.1205	1	-0.470833	-0.279154		WT	2		6.83397	6	0.00264849
ALG13	-0.598322	-1.19572	-1.51189	-1.51591	-0.072345	4	-0.471			WT	1		7.75952	6	0.0480624
ALG14	-0.808926	-1.6008	-1.67924	-1.43569	0.02611	5	-0.2145	-0.850152		WT	2		8.13692	6	0.0544534
ALG1L	-0.39298	-0.108994	0.00209787	-0.422818	-0.0051437		0.166333	-0.604292		WT	2			3	-0.093369
ALG2	-0.77276	-0.928498	-1.38901	-1.754	-0.037073	5	-0.770333	-1.08667		WT	2		20.9085	6	0.284785
ALG3	-0.343914	0.0865242	0.0402771	-0.390726	-0.035589		-0.472833	0.0221836		WT	2		14.0509	6	0.011757
ALG5	0.163995	-0.57809	-0.811428	-0.991267	0.017469		-0.654167	-0.187726		WT	3		25.4274	6	0.00491242
ALG6	0.272027	0.790273	1.05548	0.927472	-0.035025	1	-0.497333	-0.238924		WT	2		3.42847	6	-0.0699264
ALG8	1.28104	1.22858	0.975531	0.505126	-0.017793	3	-0.179	-0.333204		WT	2		12.6281	6	0.0870713
ALG9	-0.704815	0.285847	0.540875	0.313381	-0.0060404		-0.0565	-0.17893		WT	2		5.6772	6	-0.0630834
ALK	2.15603	1.74088	1.18092	0.945262	-0.037614		0.430167	-0.103253		WT	2		0.0138886	6	0.0794036
ALKBH1	0.0834562	-0.085894	0.0379634	0.225478	0.058964	1	0.0873333	-0.187091		WT	2		5.09496	6	-0.000107214
ALKBH2	0.484511	0.949381	1.19129	1.15167	-0.01714	1	0.1955	0.0723847		WT	2		8.75275	6	0.0818487
ALKBH3	-0.989105	-1.04453	-0.950369	-0.970223	-0.028003		0.152833	-0.0205529		WT	2			6	-0.000948669
ALKBH4	0.177049	0.249863	0.163822	0.233703	-0.061047		-0.0961667	-0.11808		WT	3		4.50489	6	-0.0801794
ALKBH5	0.951606	1.4005	1.49565	1.63015	-0.059079		0.0895	-0.114488		WT	2		24.8195	6	0.156052
ALKBH6	0.202356	0.352385	0.36669	0.493084	0.022108		0.180333	-0.0055897		WT	2		19.2857	6	-0.0500764
ALKBH7	-0.391076	0.160519	0.0901461	-0.0147087	-0.032659		-0.147833	-0.0847364		WT	1		12.3289	6	-0.0341543
ALKBH8	-1.03653	-1.8368	-1.8102	-1.36024	0.010311	1	0.139333	-0.0229042		WT	2		2.89945	6	0.0582608
ALLC	-0.546995	0.243555	0.827225	0.867496	-0.065103		0.0105	-0.0388517		WT	2			6	0.0370483
ALMS1	-0.632403	-0.309278	-0.174725	-0.275958	-0.011831		0.177667	5.00221e-05		WT	2		2.42542	6	-0.0493562
ALOX12	1.09056	0.616969	0.487337	0.529591	-0.024013		0.373	0.0357744		WT	2		0.179216	6	-0.0573648
ALOX12B	-0.585378	-0.331835	-0.45555	-0.769983	-0.058669		0.467833	0.0249862		WT	2		0.0708065	6	0.00151338
ALOX15	0.858442	0.871382	0.648324	0.400407	-0.014741		0.03	-0.12107		WT	2		0.0260869	6	-0.0474502
ALOX15B	1.59174	1.29171	1.00406	1.06829	-0.040817		0.201167	0.110758		WT	2		0.0667533	6	-0.0173537
ALOX5	0.624706	0.497717	0.24904	0.250506	-0.13851		0.2665	-0.0725506		WT	2		0.00741809	6	0.00590499
ALOX5AP	-0.781187	-0.101844	0.246793	0.548045	0.0099117		0.290667	0.0595542		WT	3		38.1646	6	-0.0373359
ALOXE3	-0.883927	-0.25611	-0.0641104	-0.20642	0.0032562		0.4235	-0.131565		WT	2		0.0248474	6	-0.0340137
ALPI	1.07218	1.43995	1.33735	1.2212	-0.014157		0.362833	0.0258743		WT	2		0.0131296	6	0.140953
ALPK1	-1.04455	-0.283723	0.510031	0.894005	-0.0097862		0.202667	0.0209035		WT	2		6.37777	6	0.0136326
ALPK2	0.332527	1.11821	1.17796	1.07656	-0.11608		0.0286667	0.0939597		WT	2		1.94681	6	0.00136021
ALPK3	0.624916	0.856028	0.973745	1.03292	-0.13821	1	0.059	0.0914891		nonsynonymous SNV	2		0.0305132	6	-0.0354366
ALPL	-0.348514	-0.325628	-0.300256	-0.0490136	-0.025736		0.175167	0.0419457		WT	2		0.01541	6	-0.0488549
ALPP	0.286292	0.214624	0.0857563	0.0534927	-0.0221		0.273	0.0806066		WT	2		0.0146107	6	-0.0677468
ALPPL2	-0.797045	0.157741	0.232898	-0.069477	-0.0031499		0.102333	-0.0198497		WT	2		0.0177657	6	-0.0316027
ALS2	0.532588	0.261301	0.213436	0.0232087	0.023018		0.280167	0.121382		nonsynonymous SNV	2		4.10882	6	-0.0307892
ALS2CL	1.08357	1.03607	0.757618	0.520708	-0.040262		0.341667	-0.0189103		WT	2		0.0235666	6	-0.00335479
ALS2CR11	0.0776626	0.491512	0.570824	0.396178	-0.062436		0.264833	0.0954663		WT	2			6	-0.0695524
ALS2CR12	-0.475974	0.00903736	0.189763	0.225525	-0.041234		0.317	-0.00396969		WT	2		0.167444	6	-0.0800296
ALS2CR8	1.22231	0.805099	0.841082	0.881411	-0.12453		0.181			WT	2			6	0.00104449
ALX1	-0.431451	-0.395296	-0.730775	-1.1313	-0.031977		0.284833	-0.131929		WT	2		0.0311472	6	0.0396285
ALX3	0.00774909	0.529227	0.86542	1.1501	-0.045453		-0.0206667	-0.301449		WT	1		0.157902	6	-0.0196039
ALX4	-1.4183	-1.23643	-0.908606	-0.599552	-0.034748		-0.0846667	-0.112338		WT	2		0.0121194	6	0.0350877
ALYREF	0.491076	-0.0447913	-0.380181	-0.320218	-0.036568	5	-0.531	-0.573571		WT	2		178.784	6	-0.0569712
AMACR	1.21371	0.551342	0.629222	1.00128	0.061494		0.141167	0.0423901		WT	3		1.16095	6	0.0331649
AMBN	0.409887	-0.281287	-0.507611	-0.569519	-0.002587		-0.136833	-0.0453716		WT	2		0.0365706	6	-0.0588414
AMBP	-0.255764	-0.577606	-0.515086	-0.177872	-0.039826		-0.00616667	-0.0989986		WT	2		2.07166	6	0.0104745
AMBRA1	1.62182	0.959221	0.198743	-0.427078	-0.014298	2	1.22833	-0.0390271		WT	2		6.80711	6	0.085073
AMD1	0.768852	0.433331	0.25703	0.485995	-0.029495	1	-0.406167	-0.299596		WT	2		30.475	6	-0.0357619
AMDHD1	0.310862	0.836978	1.26434	1.47239	-0.013658		0.155167	-0.0514602		WT	2		0.644537	6	0.0229021
AMDHD2	0.288688	0.711945	0.747526	0.695145	-0.015665	1	0.1535	-0.000884668		WT	2		5.62331	6	-0.0472769
AMELX	-0.492635	0.271838	0.486789	0.240574	-0.017386		0.175			WT	2			5	-0.0888188
AMELY	0.711488	0.74746	0.677302	0.68239	-0.039251		0.0841667			WT	1			4	0.00255848
AMER1	-0.399517	0.0149537	0.211281	0.127385	0.02054		0.452			WT	1		1.67726	6	-0.0537433
AMER2	1.32761	1.1264	0.481544	0.407592	-0.045007		-0.0473333	-0.222521		WT	3		0.285116	6	-0.0215062
AMER3	-1.76338	-1.69694	-1.76638	-1.98022	0.03395		-0.384167	-0.0576313		WT	2		0.0437385	6	0.114173
AMFR	0.762801	1.21188	1.48625	2.03016	-0.053797	1	-0.659	-0.17983		WT	2		12.3924	6	0.0572988
AMH	1.80106	1.78417	1.33036	1.20967	-0.073343		0.023	0.0212256		WT	2	SF3A2_AMH	9.60832	6	0.0962904
AMHR2	-0.351002	0.780385	1.26907	1.13612	-0.031986		0.255833	-0.0584269		WT	2		0.0219387	6	0.0308543
AMICA1	0.415914	0.915512	0.813184	0.804158	-0.052287		0.297667	-0.0959199		WT	2			6	-0.0661248
AMIGO1	-0.80351	-0.432047	-0.184393	-0.15273	0.030161		0.0935	0.0204427		WT	1		0.0257761	6	-0.0602105
AMIGO2	0.31095	0.883895	1.06253	1.34278	-0.047948		-0.295667	0.0748235		WT	2		0.0113218	6	0.0497202
AMIGO3	0.323011	0.658287	0.482445	0.266622	-0.10999		-0.0676667	0.0434391		WT	2		5.45458	6	-0.0304801
AMMECR1	1.68908	0.610888	-0.202812	-0.345921	-0.040655		0.102667			WT	1		4.87499	6	0.0167795
AMMECR1L	-0.66683	-0.159504	-0.0268483	0.19205	-0.10235		-0.0678333	-0.0087625		WT	2		4.69857	6	0.0134834
AMN	-0.213471	0.703183	0.782365	0.794252	-0.097695		-0.0133333	0.0334935		WT	2		0.0575925	6	-0.0244518
AMN1	0.320829	0.109867	0.310156	0.244245	0.023205		0.182833	0.0128368		WT	2		4.99247	6	-0.0781289
AMOT	0.483806	0.494171	0.481335	0.405793	-0.062462		0.5235			WT	1		0.0758556	6	-0.0862344
AMOTL1	0.714394	0.292308	0.341427	0.686283	0.017644	1	0.470667	0.0202927		WT	2		3.57864	6	0.020899
AMOTL2	-1.42792	-0.720949	-0.121723	0.247139	-0.051597		-0.159167	0.0926074		WT	2			6	-0.0448096
AMPD1	-0.0556395	0.220007	0.561426	0.525466	0.015529		0.194333	-0.0346874	COSMIC	WT	1		0.0148447	6	-0.0113565
AMPD2	-0.237119	0.566264	1.34075	1.64675	0.088081		0.1105	0.0145913		WT	1		4.57643	6	0.23771
AMPD3	0.313912	-0.0770929	-0.359829	-0.189943	0.014872		-0.00116667	-0.0267963		WT	2		0.458916	6	-0.0337298
AMPH	1.56901	0.893146	0.365158	0.225983	-0.048403		0.234667	-0.0120769		WT	3		0.0104104	6	-0.0561189
AMT	0.127371	-0.581469	-0.674991	-0.58458	0.0046756		0.296833	0.0548909		WT	2		0.411827	6	-0.0466089
AMTN	-1.50848	-1.07155	-0.597705	-0.635671	0.032799		0.3055	0.068948		WT	2			6	0.116958
AMZ1	0.352867	0.198845	-0.0694056	-0.427457	-0.0069092	1	0.0263333	-0.109017		WT	3		5.69666	6	-0.0307955
AMZ2	-0.867795	-0.412161	-0.109279	-0.261964	-0.00086476	1	0.0731667	0.151658		WT	2		53.9359	6	-0.0656
ANAPC10	-1.20325	-2.87445	-3.25229	-3.11405	0.094266	3	-0.523167	-0.460219		WT	2		12.0708	5	0.13051
ANAPC11	-1.87031	-2.67578	-2.96773	-2.99164	-0.03918	3	-0.807667	-1.26984		WT	2		116.215	6	0.11335
ANAPC13	-0.246406	-0.781843	-0.945815	-0.959189	-0.0053798	1	-0.1155	-0.626349		WT	2		29.5926	6	0.0500172
ANAPC15	0.495148	-0.520445	-0.963959	-1.13285	-0.016825	3	-0.532667	-0.627789		WT	2		42.0555	6	0.0629279
ANAPC16	-1.66096	-0.559587	-0.0904705	0.0205367	-0.012476		0.185667	0.00655876		WT	2		28.2227	6	-0.0358003
ANAPC2	-1.04571	-2.23118	-2.96246	-3.28877	0.0054948	5	-1.256	-1.06444		WT	3		24.2406	6	0.391304
ANAPC4	-1.49086	-2.87745	-3.195	-3.30225	0.034662	5	-1.2345	-1.03421	COSMIC	WT	2		15.0571	6	0.153499
ANAPC5	-0.731864	-3.01712	-4.39946	-4.70909	0.013543	5	-1.33	-0.725509		WT	2		71.0582	6	0.573628
ANAPC7	1.80434	1.58152	1.36957	1.37286	-0.048173		-0.144833	-0.135544		WT	2		24.9541	6	0.252144
ANG	0.149859	0.138516	0.112089	0.238824	-0.041974		0.0635	-0.14285		WT	2		0.443644	6	-0.0629449
ANGEL1	-1.43864	-2.65392	-2.80543	-2.43532	-0.0062571		-0.138	-0.279431		WT	2		6.00253	6	0.350353
ANGEL2	0.336825	0.0691984	-0.0500892	-0.170558	0.039263		-0.277667	-0.013699		WT	2		8.82591	6	-0.0648981
ANGPT1	0.936262	1.66937	2.04064	1.91236	-0.01346		-0.137167	0.0227595		WT	2		0.0153881	6	0.379721
ANGPT2	1.42893	1.32573	1.35802	1.36381	0.0054709		0.394167	-0.141912		WT	2		0.0390069	6	0.0938527
ANGPT4	-1.29515	-0.121436	0.243157	0.305072	-0.054104		0.1	0.245731		WT	2		0.00244437	6	-0.021311
ANGPTL1	-0.54977	-0.399335	-0.247403	0.0812763	-0.035151		0.320167	0.0492904		WT	2		0.0481377	6	-0.0373108
ANGPTL2	0.938135	1.70351	2.11419	2.06127	-0.030467		0.171333	0.092642		WT	2		0.0191028	6	0.237873
ANGPTL3	0.363634	0.352246	0.428317	0.572078	-0.0015782		0.1935	-0.0162299		WT	2		0.0235525	6	-0.0385499
ANGPTL4	2.75103	2.12074	1.60634	1.56693	0.0026087		-0.0906667	0.00927854		WT	2		0.180765	6	0.229701
ANGPTL5	1.4519	0.987325	0.707721	0.584844	-0.056433	1	0.221167	0.0839209		WT	2		0.0150723	5	-0.0864125
ANGPTL6	0.375188	-0.264161	-0.580699	-0.523924	0.012048	1	0.0548333	-0.132216		WT	2		3.44841	6	0.00511729
ANGPTL7	1.88556	1.86965	1.64078	1.46241	-0.01519		-0.144167	-0.0330068		WT	2		0.0156587	6	-0.0129077
ANHX	-0.199798	-0.0363092	0.227928	0.341765	-0.049215	1	0.073			WT	2			6	-0.0138941
ANK1	-0.830285	0.457687	1.01921	1.25172	-0.01339		-0.0491667	0.0643493		WT	2		0.0700072	6	0.062587
ANK2	0.828415	0.855393	0.792907	0.892338	-0.029351		0.2355	0.119141		WT	2		1.30501	6	0.0624926
ANK3	-0.492113	-1.33421	-1.16888	-0.978681	0.10333		0.370667	-0.016063		WT	2		0.0149119	6	-0.0338228
ANKAR	-0.220536	-0.281013	-0.17747	-0.0101396	-0.034172		0.369	0.105064		WT	2		0.0303997	6	-0.0291747
ANKDD1A	-0.317947	0.594745	1.01638	1.01174	-0.047362	1	-0.0035	-0.0368204		WT	2		1.92331	6	-0.0256063
ANKDD1B	0.425778	0.0334595	-0.0586202	0.248516	-0.011617		0.688167	0.12402		WT	2		0.0969428	6	-0.0232872
ANKEF1	0.49257	1.05581	1.13816	1.13332	-0.060697		0.359833	0.0884908		WT	2		3.29265	6	-0.0219338
ANKFN1	0.280481	-0.358449	-0.600971	-0.49471	0.031836		0.0896667	0.0114611		WT	2			6	-0.0496492
ANKFY1	0.977469	0.708423	0.377331	0.210436	-0.022671		0.0198333	-0.0648477		WT	2		5.21682	6	-0.0144056
ANKH	1.34635	1.13224	1.06321	1.1975	-0.0013006		0.438667	-0.0828059		WT	3		14.655	6	-0.0206352
ANKHD1	-0.786294	-0.988807	-1.05187	-1.03577	-0.061184		-0.183			WT	2		36.6384	6	0.0361586
ANKHD1-EIF4EBP3	0.176891	-0.98945	-1.45147	-1.67113	-0.028934		-0.345333	-0.13269		WT	2		5.39463	4	0.0780078
ANKIB1	0.339664	0.166879	0.297472	0.361119	0.014233		0.296	-0.0406325		WT	3		9.90534	6	-0.0546382
ANKK1	1.30643	1.47578	1.31153	1.1109	-0.0019376		0.159	0.00231692		WT	2			6	0.0197462
ANKLE2	0.297439	0.424125	0.168192	0.0680936	-0.073706	4	-0.866	-1.43239		WT	2		29.0041	6	-0.0323837
ANKMY1	-0.688796	-1.29235	-1.32579	-1.22154	0.064194		0.323333	0.0891265		WT	2		5.32088	6	0.0321371
ANKMY2	0.0196618	-0.680877	-0.89024	-0.893286	0.060388		0.476667	-0.0663669		WT	3		8.07711	6	0.0418434
ANKRA2	-0.0533198	-0.0580203	0.287285	0.328064	0.0082186		0.421333	-0.123692		WT	2		3.93883	6	-0.0634615
ANKRD1	0.209512	0.503264	0.920167	0.96794	-0.02301		0.162	0.0578991		WT	2			6	-0.0181887
ANKRD10	0.718063	0.993294	0.875544	0.87924	-0.056184		0.027	-0.02668		WT	3		53.1127	6	-0.0796191
ANKRD11	1.75694	1.56592	1.055	0.669168	-0.089747	2	-0.175833	-0.421228		WT	2		16.1633	6	-0.0693104
ANKRD12	1.63872	0.356261	-0.15235	0.0238928	-0.015755		0.107667	0.0132819		WT	2		6.11607	6	-0.0219458
ANKRD13A	0.355261	-0.0627051	0.305462	0.694635	0.11095		0.318833	-0.0344401		WT	2		32.0294	6	0.0697808
ANKRD13B	-2.84128	-3.30433	-2.80925	-2.66435	0.14424	2	-0.565167	0.129365		WT	2		5.13021	6	0.201061
ANKRD13C	0.867868	1.28165	1.49783	1.69056	0.0059641		0.527333	-0.0497197		WT	2		3.28711	6	0.223184
ANKRD13D	0.618315	0.310986	0.125274	0.00863503	0.039886		-0.217667	0.0534704		WT	2		9.71382	6	-0.0242428
ANKRD16	-0.160905	-0.239948	-0.155221	-0.0363963	-0.027313		0.186833	-0.086738		WT	1		3.02177	6	-0.0199937
ANKRD17	0.158766	0.678834	0.847587	0.923714	-0.067982		-0.032	-0.265151	COSMIC	nonsynonymous SNV	2		12.4428	6	0.00880137
ANKRD18B	-0.236768	-0.0468806	-0.3817	-0.329807	-0.090202	1	0.0811667			WT	2		0.014104	5	-0.015476
ANKRD2	0.440885	0.574784	0.239059	0.356368	-0.053629	1	0.277833	-0.00719447		WT	2		0.0268527	6	-0.0418246
ANKRD22	-1.23318	-0.722563	-0.2555	-0.249111	0.011912		0.258667	-0.187267		WT	2			6	-0.0107227
ANKRD23	0.80311	0.663142	0.605016	0.594445	0.061191		0.091	-0.160437		WT	2		0.564948	6	-0.0169409
ANKRD24	-0.450874	0.498716	0.956257	0.780625	-0.049017		-0.437667	-0.208206		WT	2		1.06302	6	-0.0301761
ANKRD26	-0.902839	-0.742318	-0.457638	-0.565531	0.019459		0.1595	0.191229		WT	1		1.59341	6	-0.0304251
ANKRD27	0.0994627	-0.153565	-0.248129	-0.185427	0.00095541		0.081	0.0272494		WT	2		13.0877	6	-0.0658208
ANKRD28	0.601194	0.740613	0.895162	0.990175	-0.078053		0.4065	0.137437		WT	2		7.12815	6	0.167854
ANKRD29	2.703	3.64179	3.62292	3.55029	-0.12275		-0.00366667	0.105567		WT	2			6	0.414824
ANKRD30A	0.968335	0.379912	0.257359	0.221387	-0.017308		0.0918333	-0.0504441		WT	1			6	-0.0224262
ANKRD30B	3.43379	2.44463	1.59022	1.47303	-0.054003		-0.0126667	-0.0183822		WT	2		0.0072473	6	0.072384
ANKRD32	0.98054	0.553683	0.339556	0.215024	-0.015448	1	-0.400333	-0.0551075		WT	2			6	-0.0770404
ANKRD33	-1.09362	-0.119537	0.442937	0.676684	0.019005		-0.298167	-0.0771486		WT	2		0.0229476	6	0.048238
ANKRD33B	0.925024	0.445591	-0.17356	-0.474457	-0.046751		0.349167	-0.0022782		WT	2		43.551	6	0.103737
ANKRD34A	0.161122	-1.19847	-1.57327	-1.36386	0.10601		0.268667	-0.0836337		WT	2		0.377235	6	0.0593596
ANKRD34B	-1.68465	-1.6229	-1.19943	-1.14192	0.076067		0.415667	-0.0453134		WT	2		0.0172029	6	0.0426615
ANKRD34C	0.158286	0.334141	0.601547	0.784708	0.055322		0.215	0.0487105		WT	2		0.010182	6	0.0887839
ANKRD35	-0.64495	-0.894228	-0.887716	-0.838604	-0.013554		0.288833	-0.129192		WT	2		0.033541	6	-0.00214321
ANKRD36	-1.50543	-0.929286	0.0328465	0.130338	0.0098145		-0.0943333	-0.413998		WT	2		2.61771	4	0.00465172
ANKRD37	-0.892411	-0.00593054	0.240232	0.129297	-0.048396	1	0.3125	0.0677029		WT	1		3.87012	6	-0.0483825
ANKRD39	-1.64755	-1.1881	-0.90501	-0.841841	-0.025813		0.159	-0.13516		WT	2		9.83409	6	0.0211143
ANKRD40	-0.649048	-1.33858	-1.50438	-1.11835	0.0036821		0.243333	-0.154451		WT	2		9.43989	6	0.12091
ANKRD42	-0.000442004	-0.48321	-0.637083	-0.554531	0.02974		0.231167	0.00572096		WT	2		2.79526	6	-0.0483656
ANKRD44	0.212635	0.246893	0.367426	0.308621	-0.017083		0.2145	-0.0398548		WT	2		3.27481	6	-0.0627188
ANKRD45	-0.141657	-0.276468	-0.0611908	-0.119947	-0.073573		0.307167	0.148204		WT	2			6	-0.0542037
ANKRD46	-0.894403	-0.914291	-0.596097	-0.410202	0.027659		0.326	0.0605624		WT	2		3.34919	6	-0.0519031
ANKRD49	0.478424	0.225043	-0.319412	-0.563454	-0.0058686	3	-0.472333	-0.510843		WT	2		10.5816	6	0.0281871
ANKRD50	-0.641056	-0.0491143	0.489912	0.504361	-0.0041064		0.298333	0.00234092	COSMIC	nonsynonymous SNV	2		0.0221433	5	0.0344286
ANKRD52	0.405535	0.811237	1.02904	1.25778	-0.10144	2	-0.204167	-0.161877		WT	2		12.0177	6	0.0662464
ANKRD53	-1.25	-1.15512	-1.04482	-1.13184	0.02324	1	0.162	-0.0925668		WT	2		0.0919056	6	-0.0366485
ANKRD54	-0.198112	-1.09991	-1.37336	-1.23562	0.026769		-0.115333	-0.266984		WT	2		10.2955	6	-0.0232432
ANKRD55	-0.290267	-0.139244	0.0457737	0.0375206	0.022297		0.272167	-0.0246661		WT	2		0.00708705	6	-0.0290216
ANKRD6	0.421554	0.997781	0.917789	0.964211	-0.091705		0.239667	0.00286979		WT	2		2.34902	6	-0.0556702
ANKRD61	0.334049	1.19479	1.32004	0.975457	-0.065017		-0.306667	0.0343791		WT	3		1.14494	6	0.0190318
ANKRD62	1.57223	2.08893	1.97059	2.00594	-0.069396		0.163667	0.0384449		WT	2		0.0211749	5	0.133643
ANKRD65	1.15105	0.970662	0.862368	0.900422	0.0071079		0.126167	-0.0261694		WT	2		0.166286	6	0.0240868
ANKRD66	0.671284	1.34052	1.46174	1.38271	-0.085036		0.336833	0.052484		WT	2			6	0.169073
ANKRD7	-2.00641	-1.43088	-0.858754	-0.935054	0.043974		0.0398333	0.0200164		WT	3		0.322164	5	0.0313573
ANKRD9	0.589297	0.758414	0.809476	0.86424	0.0045868		0.185667	-0.0158126		WT	2		0.0215909	6	-0.0746643
ANKS1A	1.55188	1.69016	1.44158	1.40793	-0.11793		0.3245	0.060943		WT	2		4.42255	6	-0.038782
ANKS1B	1.0261	0.337883	0.161028	0.534679	0.011367		0.262833	0.037965		WT	2		0.0072142	6	-0.0366928
ANKS3	-0.540871	-0.538326	-0.256282	-0.204978	0.042373		0.0818333	-0.0821372		WT	2		2.4993	6	-0.0443358
ANKS4B	-1.66948	-2.18694	-2.10131	-2.06258	-0.017101		0.3445	0.0490519		WT	2			6	0.225025
ANKS6	0.598403	0.881218	1.23123	1.53217	-0.027157		0.0523333	-0.341047		WT	2		0.518166	6	-0.0310375
ANKZF1	2.82584	2.13714	1.62383	1.63932	-0.035742		0.0486667	-0.0268838		WT	2		22.8448	6	0.0743031
ANLN	-0.880105	-1.3499	-1.92068	-2.31578	-0.019262	2	-0.1675	-0.473188		WT	3		7.88559	6	0.323101
ANO1	0.666889	0.643186	0.502385	0.368206	0.054521		0.1405	-0.0533152		WT	2		0.0189698	6	-0.0120103
ANO10	-0.271037	-0.757114	-0.657834	-0.435556	0.06921		0.336167	0.161475		WT	2		8.45137	5	-0.0345885
ANO3	-0.919103	-0.511185	-0.140243	-0.477517	-0.092967		0.186167	0.0640673		WT	2			6	0.0208143
ANO4	1.99905	0.886827	0.833502	0.919756	0.03459		0.316	-0.0897888		WT	2		0.017878	6	0.039916
ANO5	-0.186958	0.247118	0.690911	0.749558	-0.045333		0.104333	0.0066681		WT	2		0.00492512	6	0.0877095
ANO6	-0.091309	-0.491932	-0.321745	-0.26727	0.020233		0.426	0.0040805	COSMIC	nonsynonymous SNV	2		7.96851	6	0.00407811
ANO7	1.84019	2.26446	2.2898	2.19089	-0.072212		-0.2215	0.0397894		WT	2		0.400305	6	0.0600728
ANO8	0.463365	1.21681	1.45082	1.35754	-0.043472		-0.200833	-0.00106336		WT	2		1.51821	6	0.115007
ANO9	1.58774	1.68194	1.62951	1.71659	-0.059888		0.196	0.1048		WT	2		2.79476	6	0.0241021
ANP32A	-0.191363	0.0585467	0.240903	0.373452	0.015665		0.1625	-0.140701		WT	2		135.311	5	-0.0803567
ANP32B	-0.314146	-0.285008	-0.370118	-0.443088	-0.041594		0.024	-0.0306087		WT	2		169.518	5	-0.0430017
ANP32D	0.434	-0.247969	-0.317968	-0.134616	-0.023169		0.356	-0.0250891		WT	2			6	-0.0334306
ANP32E	-1.45489	0.189979	1.22066	1.01989	-0.02546	2	-0.162	-0.204714		WT	2		39.3924	6	0.0451896
ANPEP	0.577041	-0.363848	-0.9253	-1.05183	0.052609		0.2955	-0.0492174		WT	2		0.413629	6	0.120833
ANTXR1	0.0346141	-0.231848	-0.430025	-0.821709	0.0313		0.0815	0.0382712		WT	2		0.0167949	6	-0.02274
ANTXR2	0.0369553	-0.679967	-0.970849	-0.566376	-0.014969		0.309667	0.118524		WT	2			6	0.0129511
ANXA1	-1.11676	-0.157411	0.350569	0.433579	-0.036085		0.192167	0.116995		WT	2		0.0250968	6	-0.00540342
ANXA10	0.0554168	0.0178056	0.313508	0.362594	-0.0056002		0.3515	0.0115358		WT	1			6	-0.0472874
ANXA11	0.330141	0.656907	0.511548	0.188675	0.01436		0.330667	-0.0837709		WT	2		56.6146	6	-0.0338097
ANXA13	-1.29207	-0.288553	0.337625	0.247398	0.045374		0.141	0.0235525		WT	3			6	0.0118707
ANXA2	0.820379	0.554236	0.389523	0.160026	-0.029251		-0.147167	0.0785492		WT	2		19.6932	4	-0.0110737
ANXA2R	-0.389124	0.315812	0.817822	1.04502	-0.055812		-0.213167	-0.0528554		WT	3		4.17659	6	0.00912659
ANXA3	-0.382372	-0.559434	-0.759489	-0.948216	-0.036409		0.0388333	0.0635783		WT	2			6	0.13003
ANXA4	-1.23647	-1.7119	-1.30246	-0.977444	0.033054		0.428667	0.0701143		WT	2		14.0993	6	0.0867394
ANXA5	0.912377	0.698761	0.467569	0.372307	0.036792		0.426167	0.0921868		WT	2		69.7093	6	0.00637337
ANXA6	0.123757	-0.665539	-0.878522	-0.758501	0.059525		-0.195333	-0.0506738		WT	3		157.371	6	-0.0271125
ANXA7	-1.20342	-0.299259	0.0563842	-0.034191	-0.063037		0.303	-0.0985882		WT	2		72.991	6	-0.0130936
ANXA9	1.17135	1.70205	1.79978	1.68181	-0.0045333		0.00783333	-0.193571		WT	2		0.122401	6	-0.00568479
AOAH	-0.315845	-0.355506	-0.550072	-0.84403	0.0010608		-0.103667	0.213368		WT	3		0.0152446	6	-0.0140127
AOC2	-0.798002	-0.0712826	0.131243	0.149952	-0.0057908		0.147333	-0.148169		WT	2		0.655714	6	-0.0840911
AOC3	-2.30355	-1.64971	-0.942228	-0.850588	0.019668		-0.00583333	-0.145024		WT	2		0.519814	6	-0.0447831
AOX1	-0.326396	0.32325	0.646694	0.222265	-0.06726		0.2265	0.0986325	COSMIC	WT	2			6	-0.023534
AP1AR	-0.391501	-0.730028	-0.566895	-0.473519	0.065672		0.0898333	0.0573881		WT	2		7.59237	4	-0.0340303
AP1B1	1.72525	1.72146	1.34876	1.12768	-0.031401		0.0913333	-0.0788988		WT	2		33.7361	6	-0.00458913
AP1G1	0.697765	-0.0960125	-0.538104	-0.778515	-0.053738		0.345167	-0.108027		WT	2		9.91036	6	0.019538
AP1G2	-0.725577	-1.11867	-1.39572	-1.67657	0.07742		0.229167	-0.285874		WT	2		25.1102	6	0.149464
AP1M1	-0.593805	-0.547483	-0.551841	-0.742729	-0.020585	1	0.282167	-0.127069		WT	2		17.2552	6	0.0463678
AP1M2	-0.48442	-0.291517	-0.239382	-0.342352	-0.04319		0.303833	-0.0592834		WT	2		0.0249348	6	-0.0235379
AP1S1	-1.83957	-2.20675	-1.85685	-1.71661	0.10767		-0.270667	-0.152749		WT	3		32.189	6	0.166051
AP1S2	0.400135	0.677326	0.965939	1.3426	0.087191		0.0758333			WT	2		3.93925	4	0.0205222
AP1S3	0.457178	0.697843	1.00946	1.17001	0.0236		0.2595	-0.151295		WT	2		12.6194	6	0.0736496
AP2A1	-1.51766	-0.735905	-0.111584	0.312083	-0.067643		-0.567167	-0.0306768		WT	2		32.7004	6	0.00572107
AP2A2	-0.36687	0.278753	0.808597	1.01521	0.024932		0.307167	0.184271		WT	2		6.17004	6	0.0408338
AP2B1	0.391645	-0.160732	-0.506039	-0.737881	-0.014979	1	-0.219667	-0.0698057		WT	2		19.9928	5	-0.0119041
AP2M1	1.16427	0.0901691	-0.805133	-1.04466	-0.034425	2	-0.3545	-0.656396		WT	2		92.4011	6	0.0482422
AP2S1	-0.72405	-1.73606	-2.75868	-3.07739	-0.095014	2	-1.03517	-0.687083		WT	2		34.8535	6	0.286853
AP3B1	0.444699	-0.288929	-0.655307	-1.10419	0.05493		-0.5205	-0.204846		WT	2		9.76947	6	0.158223
AP3B2	0.58748	0.784847	0.733486	0.682087	0.021791		-0.0828333	-0.0247903		WT	2		0.691258	6	-0.0195372
AP3D1	1.8626	1.96306	1.58758	1.40166	-0.035355		-0.277833	-0.0329923		WT	2		35.5821	6	0.00193933
AP3M1	-0.212421	-0.920348	-1.18745	-1.25819	-0.033568		-0.02	-0.101332		WT	2		19.1206	6	0.0295553
AP3M2	0.211547	0.0804653	0.138042	0.351604	0.0022202		0.212167	-0.17702		WT	2			6	-0.0553437
AP3S1	0.387422	0.391802	0.323873	0.34724	-0.020791		0.0986667	-0.0838016		WT	2		23.2867	4	-0.0339279
AP3S2	0.624911	-0.497857	-0.604755	-0.513212	0.013186		0.291333	-0.0936824		WT	2		13.5005	4	-0.102323
AP4B1	0.721435	1.29634	1.18407	1.20052	-0.051483		-0.0551667	-0.00739954		WT	1		2.74034	6	0.120073
AP4E1	-0.470721	-0.274372	-0.0861766	0.150843	0.013257		0.0375	-0.0466096		WT	2		8.37619	6	-0.0547303
AP4M1	-0.25696	0.136861	0.552252	0.900173	0.036581		0.301333	0.0826966		WT	3		4.20032	6	0.053423
AP4S1	-1.20942	-0.365176	0.454923	0.464143	0.049224		0.157667	-0.189887		WT	2		2.18832	6	-0.0274755
AP5B1	-1.372	-0.700467	-0.241625	-0.00164559	-0.048068	1	-0.100667	-0.0369415		WT	2		5.98524	6	-0.000387082
AP5M1	-0.0796842	0.066818	0.184645	-0.053729	0.053188		0.228	0.0652065		WT	2		12.6918	5	-0.0438945
AP5S1	0.528326	0.552925	0.216835	-0.0797423	-0.016971		-0.033	0.0327196		WT	2		4.32627	6	-0.0228101
AP5Z1	1.82559	0.985575	0.34759	0.288636	-0.041943		-0.270667	-0.00953897		WT	3		12.2471	6	-0.0520248
APAF1	-1.30694	-1.09722	-0.68992	-0.555303	0.062144		-0.243833	-0.0373297		WT	2		2.84574	6	0.00368277
APBA1	0.379249	-0.227848	-0.468229	-0.704893	0.0047594		0.124167	-0.0296231		WT	2		0.0888841	6	-0.0387869
APBA2	-1.39772	-0.275764	0.314048	0.0993458	-0.089911		0.0256667	-0.0448263	COSMIC	WT	2		0.151464	6	-0.0464196
APBA3	-1.76416	-0.909166	-0.439932	-0.0461878	-0.026855		-0.279167	0.120958		WT	2		11.1078	6	0.00649331
APBB1	-0.0913002	-0.21126	-0.188763	0.057859	0.03224		0.319167	0.0213402		WT	2		0.16355	6	-0.083455
APBB1IP	0.688907	1.68006	2.00402	1.71751	0.016399		0.350167	0.0817792		WT	1			5	0.0910071
APBB2	2.08808	2.3391	2.19198	2.17656	-0.063127		0.343833	0.0205324		WT	2		0.481091	6	0.0779445
APBB3	-0.266245	-0.724454	-0.603031	-0.351934	-0.0064795		-0.319833	-0.0739251		WT	2		7.34342	6	-0.0325148
APC	-0.542758	0.237748	0.831069	0.715892	0.054602	2	0.402333	-0.355367		WT	2		2.31102	5	0.0269966
APC2	0.423336	-0.193216	-0.511543	-0.551842	0.034015		-0.614333	-0.122286		WT	1		0.391348	6	0.00707818
APCDD1	0.80067	1.14672	1.08598	0.960856	-0.083476		0.092	0.179864		WT	2		0.0137881	6	0.0213901
APCDD1L	0.0699267	0.145099	0.290118	0.642523	-0.017853		-0.0151667	0.113199		WT	3		0.0299842	6	-0.0565653
APCS	-0.171564	0.374969	0.57281	0.755941	0.01751		0.344667	-0.145456		WT	2			6	0.0824587
APEH	-2.18192	-1.61867	-0.847429	-0.417243	0.092077		0.371667	-0.155079		WT	2		38.9493	6	0.0237433
APEX1	-0.777731	-1.55111	-2.07939	-2.28915	0.024323		-0.212833	-0.0478496		WT	2		173.123	6	0.147974
APEX2	-2.32026	-2.25954	-1.40494	-1.20849	0.086885	2	-0.6735			WT	1		12.5873	6	0.161696
APH1A	0.260069	0.197126	-0.0197922	-0.270723	-0.022072		0.1335	-0.00362339		WT	2		42.0609	6	-0.0236783
APH1B	0.0346915	0.785481	1.03701	0.755399	-0.048492	2	0.143667	-0.0117687		WT	2		1.57459	6	-0.0634191
API5	-0.293876	0.0435963	0.261021	0.321549	-0.084674		-0.203167	-0.27259		WT	2		49.6087	3	-0.0917396
APIP	0.260331	0.183344	0.191505	0.0969737	-0.037715		0.367833	0.0069622		WT	2		58.0154	6	-0.0471272
APITD1	1.57351	1.83084	1.71114	1.4664	-0.062384		0.0406667	-0.397634		WT	2			6	0.209669
APLF	-0.768013	-0.703799	-0.524625	-0.259449	0.033552		0.243	0.0168286		WT	2		1.64288	6	-0.0188788
APLN	2.01751	1.92813	1.48448	1.55389	0.0053356		0.475833			WT	1		0.00356079	6	0.11571
APLNR	-0.729476	-0.501085	-0.360807	-0.337223	0.020419		0.254167	-0.151956		WT	2		0.0189358	6	-0.0299461
APLP1	-0.634503	0.132567	0.363433	0.409959	-0.010352		-0.0555	-0.133024		WT	2		3.58413	6	-0.0489032
APLP2	-0.841735	-1.50747	-1.48503	-1.30709	-0.010938		-0.1115	0.126683		WT	2		33.9906	6	0.117128
APMAP	1.44611	2.10045	2.18282	2.29073	-0.023689		-0.412	-0.0184507		WT	2		17.5601	6	0.436306
APOA1	1.82681	1.82148	1.51726	1.45262	-0.042214		-0.0885	-0.0124463		WT	2			6	0.025847
APOA1BP	0.681488	0.160451	-0.0774241	-0.0407797	0.020562		0.252667	-0.175239		WT	2			6	-0.0443229
APOA2	0.630066	0.496378	0.286114	0.476217	-0.033595		0.371667	-0.00677049		WT	2			6	0.0199657
APOA4	0.948708	1.17802	1.20799	1.08148	0.00041452		0.426833	0.0844602		WT	2			6	0.177651
APOA5	0.399667	0.951726	0.92705	0.771273	-0.045555		0.1025	-0.0302908		WT	2		0.038674	6	0.00849967
APOB	0.961126	1.60666	1.83043	1.81046	-0.010672		0.138333	0.126086		WT	2		0.0181527	5	0.170616
APOBEC1	2.05211	1.08342	1.02471	1.44635	0.11236		0.1225	-0.0745561		WT	2			6	0.21676
APOBEC2	1.49339	1.36503	1.11127	1.26254	-0.079792		0.303667	-0.0674434		WT	2		0.186189	6	0.0929173
APOBEC3A	0.119209	0.825101	1.11142	1.31848	0.011071		0.216833	0.0110551		WT	2		0.147592	5	0.0619363
APOBEC3B	2.93495	3.74881	3.55366	3.50057	0.002562		-0.2235	-0.125261		WT	2		15.3606	4	0.272153
APOBEC3C	1.87757	1.05857	0.515384	0.553239	-0.024243		0.383	0.0304801		WT	2		17.5654	6	-0.0510675
APOBEC3D	0.886736	1.15916	1.24011	1.41275	0.0068211		0.127667	-0.150504		WT	2		1.35415	5	0.118621
APOBEC3F	-1.38726	-1.4461	-1.50915	-1.44757	-0.0080018		0.367667	0.0129807		WT	2		0.437135	5	0.0698593
APOBEC3G	-0.840967	-0.411453	-0.263239	-0.200399	-0.022391		0.300667	-0.1288		WT	2		0.430533	5	-0.0740716
APOBEC3H	0.203881	1.37897	1.74137	1.93124	-0.024395		-0.00733333	0.026078		WT	2		10.5942	6	0.0623242
APOBEC4	1.73451	2.36638	2.53718	2.65066	-0.056004	1	0.110667	0.0937874		WT	2		0.0125935	6	0.392365
APOBR	1.04347	1.46517	1.46661	1.72426	-0.076092		0.0851667	-0.0241455		WT	2		0.0925061	6	0.0878277
APOC1	0.712336	0.155079	0.378633	0.575479	0.065839		-0.139667	-0.235729		WT	2			4	0.066638
APOC2	0.946578	0.842249	0.803891	0.912877	-0.043073		0.108667	-0.0810342		WT	2			6	-0.032097
APOC3	0.3241	0.210546	0.163941	0.179601	0.031253		0.192667	0.0583262		WT	2			6	-0.0699041
APOC4	-0.579149	-0.221053	-0.151928	-0.476009	0.028167		0.248667	0.0548751		WT	2		0.0317014	6	-0.043657
APOD	2.06112	0.853789	0.0961298	-0.0101209	-0.0061523		-0.274	-0.0653944		WT	2		0.260091	6	-0.0473066
APOE	-1.53987	-0.836302	-0.411039	-0.304647	-0.060974		0.1915	-0.111274		WT	2	TOMM40_APOE	0.91163	6	-0.0337576
APOF	0.423754	0.171736	0.255786	0.452301	-0.065911		0.2055	-0.0876417		WT	2		0.201256	6	-0.0421633
APOH	-1.36361	-0.532998	-0.0135715	0.0724569	-0.025304		0.271667	0.0435979		WT	2			6	-0.0221473
APOL1	-0.404427	-1.25299	-1.6919	-1.60048	0.02044	1	0.134667	0.0217029		WT	2		1.19393	5	0.0620802
APOL2	0.580269	1.23999	1.26363	1.17548	-0.085936		0.238833	0.00467512		WT	2		4.44771	6	-0.0109059
APOL3	-0.5835	-0.64523	-0.494306	-0.507302	0.049791		0.357833	0.0573378		WT	2		0.0682852	6	-0.0315431
APOL4	-0.302838	0.575096	1.0882	1.05075	-0.011225		0.0141667			WT	2			6	0.00921881
APOL5	1.66455	1.94854	2.06477	2.13533	-0.024197		0.0791667	-0.0518945		WT	2		0.0817611	6	0.00520797
APOL6	1.04308	1.48929	1.42246	1.4736	-0.049308		0.284667	0.0703872		WT	2		0.379137	6	0.0100412
APOLD1	-1.47966	-1.38394	-0.825697	-0.711664	0.056433	1	-0.611333	-0.117122		WT	2		0.888546	6	0.0545396
APOM	1.18553	1.2709	1.1457	1.07549	-0.069081		0.133	-0.0735839		WT	.		1.16735	6	-0.0528777
APOO	1.84066	1.99443	2.08004	2.00071	-0.0018922		0.244167			WT	2		37.6729	5	0.105065
APOOL	-0.0545185	0.867336	1.32906	1.55157	-0.019456		0.339667			WT	1		3.4376	5	0.103257
APOPT1	-0.333128	0.110569	0.410824	0.410712	-0.037686	1	0.197333	-0.0782953		WT	2		26.4719	5	-0.0570688
APP	-0.840621	-0.36284	0.0979137	0.251534	-0.018428		0.163	0.0144276		WT	2		0.0197403	6	-0.0467246
APPBP2	-0.763123	-0.915239	-0.743686	-0.453083	-0.055196		0.339833	0.0159447		WT	2		3.59067	6	0.0128213
APPL1	0.102508	-0.644524	-0.701924	-0.547829	0.016984		0.095	0.0296251		WT	2		15.0425	6	-0.0395167
APPL2	0.770342	0.924522	0.99834	1.06663	-0.033876		0.4485	0.117852		WT	2		2.83572	6	-0.0597351
APRT	-0.568096	-0.869597	-0.661158	-0.30192	-0.033964	1	-0.0385	-0.19662		WT	2		109.743	6	0.0348965
APTX	0.636016	-0.0102863	0.452487	0.929802	0.14059		0.0985	-0.0231768		WT	2		15.1539	6	0.0119214
AQP1	1.47524	1.11561	0.682517	0.552929	0.01093		0.161167	0.072205		WT	2		0.244811	6	0.00978201
AQP10	-1.95473	-2.69693	-2.5309	-2.46464	0.085258		0.157333	-0.156452		WT	2		0.0250167	6	0.330081
AQP11	-0.428686	-0.641938	-0.907197	-0.745825	-0.04586	1	0.0756667	0.103535		WT	2		0.134457	6	0.0291254
AQP2	0.376116	0.884674	0.807516	0.750983	-0.039178		0.159333	-0.0990662		WT	2		0.00882941	6	-0.0409132
AQP3	-0.402964	-0.903129	-0.784205	-0.430308	0.020864		0.253667	-0.0997825		WT	2		6.80295	6	-0.0127735
AQP4	0.0102894	0.0966464	0.315981	0.448184	0.00090192		-0.00166667	0.0704152		WT	2			6	-0.0424292
AQP5	-0.499649	-0.91555	-0.816984	-0.9743	0.036932	1	-0.340167	-0.031723		WT	2		0.0475696	6	0.00273145
AQP6	0.911657	1.92345	2.16248	2.10144	-0.1077		-0.0395	-0.0941572		WT	2		0.00927687	6	0.0702199
AQP7	-0.39517	0.507353	1.1814	1.84643	0.0043272		-0.151667	-0.734508		WT	2		0.153666	4	0.190891
AQP8	0.933984	0.314824	0.234119	0.36669	0.02625		0.327333	0.0886089		WT	2			6	0.0145225
AQP9	1.05952	0.965065	0.821648	0.710842	-0.0088368		0.199167	-0.132515		WT	2		0.171414	6	-0.0600117
AQPEP	0.335014	0.117864	-0.0550374	0.0647108	-0.052102		0.1565	-0.0224361		WT	2			6	-0.0456387
AQR	0.370442	-0.344814	-0.373602	-0.0629125	-0.087217	5	0.000833333	-0.818343		WT	2		11.2617	4	0.0218791
AR	0.511263	0.242959	0.177301	0.265013	-0.096109		0.469833			WT	1		0.0133292	6	0.0214899
ARAF	0.411139	0.409296	0.48949	0.515236	8.23e-05		0.192833			WT	1		24.8607	6	-0.066638
ARAP1	0.842725	1.57076	1.487	1.57719	-0.03364	1	0.246333	-0.0425618		WT	2		20.433	6	0.121927
ARAP2	0.017826	0.783217	1.16349	1.26448	-0.069341		0.383167	0.128298		WT	2		9.1544	5	-0.0688938
ARAP3	0.268723	0.92608	1.00805	0.698782	-0.054254		0.124833	0.0620177		WT	3		0.0210269	6	-0.00499754
ARC	0.704363	0.545584	0.25052	0.108001	0.0014602		0.2035	0.0948262		WT	3		0.0117895	6	-0.0335741
ARCN1	0.505925	-0.697949	-1.17267	-1.32452	-0.017172	5	-0.489667	-0.967481		WT	2		43.5024	6	0.00888767
AREG	-0.99831	-0.0129148	0.231214	0.305348	-0.099623		-0.110667	0.168458		WT	2		0.126726	6	-0.00705828
AREL1	-0.078959	-0.770774	-0.943569	-0.899701	-0.0053048	1	0.1745	-0.212407		WT	2		8.96123	5	-0.047097
ARF1	1.4025	-0.100747	-0.914612	-0.771788	0.051769	2	-0.941667	-0.334712		WT	2		173.414	6	-0.0243753
ARF3	-0.0482304	0.891914	1.17893	1.06913	0.0059142	2	-0.0263333	-0.23199		WT	2		31.5201	6	-0.0274064
ARF4	0.667323	0.225205	0.0468936	-0.00998455	-0.063531		0.222	-0.554952		WT	2		45.1131	6	-0.033467
ARF5	1.21783	0.927399	0.529089	0.29768	0.0092537	1	0.136333	-0.01483		WT	3		124.787	6	-0.0527009
ARF6	-2.08702	-2.23595	-2.80537	-3.48246	-0.01514		-1.20217	-0.257043		WT	2		30.1014	6	0.456602
ARFGAP1	-2.18636	-1.34917	-0.787374	-0.631379	0.027178		0.2445	0.0248404		WT	3		28.203	6	-0.0319504
ARFGAP2	-0.334167	-0.281566	-0.408684	-0.85125	0.01559	1	0.0593333	-0.1032		WT	2		33.3134	6	-0.024093
ARFGAP3	0.942783	1.46385	1.67492	1.68187	-0.089781		0.333833	0.111199		WT	2		16.9813	6	-0.0387101
ARFGEF1	-1.66503	-0.752662	0.272985	0.450794	0.084825		-0.101	-0.0835877		WT	2		8.26574	6	0.0138095
ARFGEF2	1.10575	0.831482	0.884495	0.79913	0.011082		0.364833	-0.0309639		WT	3		16.5671	6	0.0214691
ARFIP1	0.779378	0.486974	0.477593	0.600975	0.0061582		0.4025	0.0576578		WT	2		5.05069	6	-0.057113
ARFIP2	-0.188274	0.0912179	0.0701035	0.108824	-0.12218		-0.254	-0.0431686		WT	2		11.078	6	0.0380184
ARFRP1	0.942523	-1.57098	-3.19419	-3.4595	-0.10787	5	-1.30267	-0.563187		WT	3		14.0358	6	0.336587
ARG1	0.304501	0.117132	0.0226355	-0.124276	-0.012622		0.2955	0.112433		WT	2			6	-0.0795837
ARG2	0.881304	0.554136	0.388826	0.40413	-0.0061978		0.487833	0.0693591		WT	2		8.5523	6	-0.0482501
ARGFX	0.794098	0.945543	1.00199	0.880564	-0.044849		0.317167	-0.504976		WT	2			6	-0.0116106
ARGLU1	-0.663895	-2.27075	-3.29366	-3.67073	-0.016427	3	-0.769167	-0.675824		WT	3		137.53	6	0.511482
ARHGAP1	0.233648	-0.0968481	-0.259736	-0.498398	0.0032225		-0.002	-0.124752		WT	2		8.69756	6	-0.0517162
ARHGAP10	-0.242261	0.632785	1.09551	1.09147	-0.080805		0.415333	0.162004		WT	2		0.01133	4	-0.0182227
ARHGAP12	1.32671	0.870453	0.793497	0.631708	-0.049463		-0.028	0.0335943		WT	1		1.63951	6	-0.0731161
ARHGAP15	0.993742	1.19952	1.49631	1.55375	0.0144	1	0.203167	0.00309855		WT	2		29.8286	6	0.0946403
ARHGAP17	-0.685026	-0.675056	-0.551353	-0.620505	0.0036153		-0.147667	0.0365301		WT	2		1.21753	6	0.037956
ARHGAP18	0.853044	1.08751	1.16745	1.51531	-0.097934		0.534	0.0577248		WT	2		0.366312	6	0.00705344
ARHGAP19	0.469077	-0.921236	-1.45418	-1.40251	0.013355		0.0696667	-0.0258792		WT	2		7.97482	6	0.175384
ARHGAP20	0.598407	0.670508	0.54946	0.718863	0.025008		-0.3025	0.11336		WT	2		0.0371794	5	-0.0647987
ARHGAP21	-3.19888	-3.21583	-2.03959	-1.60477	0.10957		0.0095	0.0466946	COSMIC	WT	1		0.481283	4	0.149341
ARHGAP22	-0.110105	0.389646	0.23657	-0.0146309	-0.12271		0.00883333	0.0146417		WT	2		0.0521173	6	-0.0348323
ARHGAP23	0.0380592	0.130975	0.340467	0.39541	0.01594		-0.102333	-0.270361		WT	2		10.2984	6	-0.0365619
ARHGAP24	0.649141	0.443298	0.280195	0.294884	0.038215		0.2605	0.0896078		WT	2		2.55325	6	-0.0398373
ARHGAP25	0.147155	-0.0235276	0.468678	0.66698	0.097964		0.365333	-0.0479008		WT	2		99.6042	6	-0.0387343
ARHGAP26	0.45448	0.36504	0.494092	0.658813	-0.034395		0.256	0.139693		WT	3		1.1594	6	-0.0596473
ARHGAP27	-0.290794	-0.457899	-0.505106	-0.459921	0.0034282		0.112833	-0.18062		WT	2		13.9382	6	-0.0571771
ARHGAP28	-0.442521	-1.14136	-1.39054	-1.48373	0.0059776		0.2865	0.0818472		WT	2		0.0029923	6	0.0907807
ARHGAP29	2.11413	1.4861	1.18266	1.22592	-0.044193		0.388333	-0.115759		WT	2		0.0185661	6	0.0228458
ARHGAP30	1.29444	1.10545	0.767214	0.475067	-0.094323		0.180667	0.00673788		WT	2		40.8114	6	-0.0252046
ARHGAP31	-1.87221	-1.7108	-1.14296	-0.962363	0.1057		0.341833	-0.0136524		WT	2		1.58036	6	0.206036
ARHGAP32	0.257125	1.6855	2.26529	2.05788	-0.060381		-0.0141667	0.126154		WT	2		0.0445657	6	0.0158572
ARHGAP33	1.1493	0.542732	-0.148127	-0.464824	-0.022374		0.0433333	-0.0498447		WT	2		4.90082	6	-0.0223904
ARHGAP35	-0.364629	-1.17922	-1.23782	-1.06652	0.056058		0.0576667	0.243275	COSMIC	WT	2		6.01814	6	0.0592584
ARHGAP36	0.963803	1.28257	1.21669	1.0566	-0.026546		0.269167			WT	1			6	0.0128763
ARHGAP39	-1.67145	-1.77886	-1.87798	-1.96397	-0.06774		0.0351667	0.0423587		WT	3		0.0378966	6	0.15923
ARHGAP4	0.306927	0.767379	0.852075	0.933406	-0.035784		0.392			WT	1		23.2539	6	-0.0164748
ARHGAP40	0.70456	0.805764	0.720501	0.527855	-0.059751	1	0.281167			WT	3		0.0122975	6	-0.0595684
ARHGAP44	1.26538	1.39038	1.17469	1.11311	-0.069313		0.374	0.244068		WT	2		4.14606	6	0.0181083
ARHGAP5	0.0178707	-0.577909	-0.899001	-0.801923	0.077853		0.353667	-0.133327		WT	2		2.05376	5	0.0140586
ARHGAP6	-1.07938	-1.23207	-1.01749	-0.945945	0.046082		0.223667			WT	4		0.0129902	6	-0.000925639
ARHGAP8	-0.862298	-1.13417	-1.55592	-1.37026	-0.095539		0.0676667	0.132854		WT	2			6	0.204927
ARHGAP9	-0.830186	-0.936838	-1.11158	-1.41412	-0.037784	1	-0.0433333	-0.27311		WT	2		2.42845	6	0.0411738
ARHGDIA	0.905423	1.11769	1.1178	1.25272	0.022787		0.405	-0.138794		WT	2	ARHGDIA_P4HB	158.982	6	0.146714
ARHGDIB	-0.750172	-0.549376	0.119268	0.413147	0.094809		0.6615	0.125174		WT	2		376.368	6	0.125682
ARHGDIG	-0.263794	0.109739	0.426348	0.571787	0.10349		0.00766667	-0.00491406		WT	2		0.0477888	6	0.0213759
ARHGEF1	0.3388	0.781539	0.774622	0.772683	-0.064407		0.205167	-0.0517882		WT	2		35.3417	6	-0.0399421
ARHGEF10	-0.638832	-0.829095	-0.455526	-0.179034	0.12052		0.197167	0.0609149		WT	1		0.0120747	6	0.00359766
ARHGEF10L	0.396077	0.32155	0.167085	0.18619	-0.0063333		0.0875	0.0114049		WT	2		0.00978492	6	-0.048186
ARHGEF11	0.460814	1.03584	1.02396	0.858079	-0.035263	1	0.281833	-0.187694	COSMIC	nonsynonymous SNV	2		3.0922	6	-0.0325441
ARHGEF12	-0.0453995	-0.504783	-0.38136	0.0789129	0.050145		0.0833333	0.107742		WT	2		8.49541	6	-0.0485215
ARHGEF15	1.81827	1.65741	1.37168	1.57729	-0.094286	1	-0.334333	0.0298621		WT	2		0.016283	6	-0.0469586
ARHGEF16	0.616965	-0.107824	-0.443022	-0.637006	-0.012443		0.0715	-0.113408		WT	2		0.0119876	6	-0.0408236
ARHGEF17	-0.705832	-0.685671	-0.273607	0.000309052	0.061735	1	-0.107167	-0.0171645		WT	2		2.02773	6	-0.0307859
ARHGEF18	0.647554	2.66125	2.95672	2.66254	-0.12072		0.00316667	0.0842227		WT	2		9.61408	6	0.131568
ARHGEF19	1.3539	1.32195	1.17798	1.27197	-0.052452	1	-0.0583333	-0.0918785		WT	2		1.70538	6	-0.00174615
ARHGEF2	-0.163692	-0.182833	-0.421518	-0.699841	-0.086728		0.0765	-0.0777183		WT	2		35.9548	6	0.00208849
ARHGEF25	-1.0542	-0.584735	-0.279723	-0.503674	-0.03702	1	-0.268333	-0.0809933		WT	2		0.0432214	6	-0.0302005
ARHGEF26	-0.408455	-1.21755	-1.23035	-0.776403	-0.014302		0.251	-0.0307538		WT	2		0.0649823	6	0.14377
ARHGEF28	-1.31027	-0.635317	-0.345325	-0.28409	-0.069177		0.068	-0.193625		WT	2		0.0126975	6	-0.07115
ARHGEF3	-0.375806	-0.278611	-0.151795	-0.117969	-0.013547		-0.119	0.0498382		WT	2		4.90234	6	-0.0684301
ARHGEF33	0.0169445	-0.194429	-0.33119	-0.551286	-0.067468		-0.2065	-0.111595		WT	2			6	-0.0340679
ARHGEF35	0.0683846	-0.375612	-0.525093	-0.571852	0.0052243		-0.154	0.189551		WT	3		0.0430274	3	-0.163514
ARHGEF37	-1.0113	-0.645406	-0.390018	-0.397812	-0.050248		0.331833	0.0826909		WT	3		0.349598	6	-0.00428832
ARHGEF38	0.951765	1.35197	1.12791	0.935333	-0.061218		0.193167	0.0952379		WT	2		0.0121428	6	0.0498709
ARHGEF39	0.634369	0.390014	0.417379	0.03182	0.053367		0.1565	-0.0228788		WT	2		1.55633	6	-0.0181505
ARHGEF4	1.44844	1.19882	0.975323	0.925936	-0.060532		-0.0883333	0.00400365		WT	2		3.98993	6	-0.0518569
ARHGEF40	1.18983	1.95359	2.02184	1.92738	-0.060789	1	0.0276667	-0.165621		WT	2		2.2469	6	0.0343914
ARHGEF6	2.00217	0.702079	0.0961192	0.134752	-0.016497		0.468833			WT	1		0.0138788	6	-0.0172388
ARHGEF7	0.323265	-0.0551141	-0.0725041	0.0976052	-0.049862		0.338833	-0.42103		WT	3		19.2889	6	-0.0360965
ARHGEF9	1.29621	1.45521	1.29597	1.30147	-0.069805		0.472667			WT	1		2.95492	6	0.052681
ARID1A	-1.32464	-1.5869	-1.74964	-2.08807	-0.08475	2	-0.8405	-0.238287		WT	2		15.1001	6	0.168354
ARID1B	-0.00050797	0.26344	0.201995	0.0841172	0.00046665		-0.420333	-0.11285	COSMIC	WT	2		4.46232	6	-0.0528502
ARID2	-1.02526	-0.831697	-0.78832	-1.02002	-0.0046384	1	-0.466	-0.297458		WT	2		6.44422	6	-0.027445
ARID3A	0.601478	1.3633	1.38641	1.36074	0.010591		0.0815	-0.38622		WT	2		10.9836	6	0.041633
ARID3B	0.580745	-0.189946	-0.487534	-0.377579	0.048216		0.0691667	-0.218657		WT	2		5.00062	4	-0.0612959
ARID3C	0.476042	0.444257	0.569169	0.713306	0.037339		-0.0433333	-0.184274		WT	2			6	-0.0114656
ARID4A	0.490979	-1.02009	-1.5294	-1.97374	0.03437		-0.274667	-0.0331359		WT	2		3.89002	6	0.238287
ARID4B	1.72402	1.79758	1.54664	1.20206	-0.022946		-0.3875	-0.112058		WT	2		8.56484	6	0.0237739
ARID5A	-0.58094	-0.698221	-0.264877	0.144513	0.075161		-0.127167	-0.210223		WT	2		10.3354	6	-0.0228442
ARID5B	-2.5098	-2.08036	-1.50857	-1.39556	0.058295		0.1935	-0.0447102		WT	2		1.66385	6	0.0177436
ARIH1	0.525028	-1.26219	-1.96783	-1.95404	0.019463	5	-0.8185	-1.0155		WT	2		20.9897	6	0.149358
ARIH2	0.701676	0.337875	0.364197	0.471398	-0.015753		0.607667	0.0597673		WT	2		34.9938	6	0.000803805
ARIH2OS	-1.33736	-1.15408	-0.954331	-0.502631	-0.051451	1	0.247	-0.0159933		WT	2		0.768695	6	0.00736262
ARL1	0.674322	-0.0369271	-0.490844	-0.659361	0.026326	1	-0.117167	0.0443459		WT	2		10.3395	6	-0.0287394
ARL10	-1.18996	-0.121945	0.599202	0.889496	0.047881		0.148333	-0.0733855		WT	2		0.258748	6	0.0265778
ARL11	-1.18435	-0.694549	-0.426001	-0.461451	0.070385		-0.103333	-0.0271617		WT	3		0.0180693	6	-0.0380894
ARL13A	-0.161101	0.0207324	0.547291	1.05499	0.055912		0.371			WT	1			6	0.0320126
ARL13B	1.07381	0.602813	0.329055	0.0761926	-0.054348		0.352167	-0.100321		WT	2		3.85276	6	-0.0579785
ARL14	-1.35829	-0.538825	0.00605981	0.0638518	-0.018556		-0.0911667	0.0230271		WT	2		1.56513	6	-0.050636
ARL14EP	0.290368	-0.0807081	-0.111418	0.0127063	-0.00018577		0.0298333	0.0415747		WT	2		15.7878	6	-0.0689739
ARL14EPL	1.83489	0.70752	0.127182	-0.0135054	-0.0064907		0.263	0.065433		WT	2			6	-0.0109677
ARL15	-0.0778931	-0.00553648	0.128334	-0.035076	0.012862		0.320667	0.0815232		WT	2		1.28378	6	-0.0386032
ARL16	-0.396546	0.392871	0.639019	0.664358	-0.017245	1	0.160667	-0.0805135		WT	2		11.5148	5	-0.0296313
ARL2	0.486965	-0.904891	-2.23546	-2.66453	-0.082458	5	-1.29283	-1.15405		WT	2		61.9262	6	0.280652
ARL2BP	1.61343	0.858799	0.399314	0.225409	-0.055604		-0.435333	-0.0665219		WT	2		22.0722	6	-0.0537386
ARL3	-0.236202	-0.633339	-1.07959	-1.05581	-0.028312	1	-0.421167	-0.0322133		WT	2		5.84052	6	0.0335649
ARL4C	-0.222013	-0.294833	-0.242531	-0.0345403	-0.0050674	1	0.0685	-0.0702635		WT	2			6	-0.0552234
ARL4D	-0.0354654	0.184563	0.0752127	0.0770253	-0.049928		0.03	-0.404531		WT	2		0.507168	6	-0.0651582
ARL5A	-2.64018	-2.05643	-1.00296	-0.910054	0.040577		0.045	-0.0093269	COSMIC	WT	2		15.1548	4	0.0516877
ARL5B	-0.480768	-0.429694	-0.0873062	-0.0554563	0.014699		0.2075	0.131143		WT	1		2.20364	6	-0.0453507
ARL5C	-0.700936	-1.26504	-1.41582	-1.0334	-0.010632		0.066	-0.160428		WT	2			6	0.0421925
ARL6	-1.04127	-1.07558	-1.03736	-1.23172	0.0086158		0.256333	0.121475		WT	2		1.55003	6	0.131944
ARL6IP1	-0.832428	-0.453419	-0.319004	-0.603472	-0.073663	1	-0.105	0.039262		WT	2		24.1232	5	-0.0464226
ARL6IP5	0.226502	0.77323	0.918609	0.85507	0.0039916		0.344333	-0.0918113		WT	2		11.1921	6	-0.0501104
ARL6IP6	-0.0949655	-0.172669	-0.0262006	-0.073017	-0.0024906	1	-0.287833	-0.0885994		WT	2		11.8836	6	-0.0795029
ARL8A	-0.542215	-1.04073	-1.31121	-1.51723	0.042707		0.171167	-0.02839		WT	2		8.8126	6	0.147362
ARL8B	0.662848	0.908716	0.59387	0.289757	-0.046597		-0.00116667	-0.176112		WT	2		20.5757	5	-0.0410129
ARL9	0.161606	-0.260287	-0.43578	-0.726076	-0.0091435		0.3695	-0.0402372		WT	2			6	0.0169803
ARMC1	0.700977	0.0637721	-0.114927	-0.132518	0.026029		0.0778333	0.246879		WT	2		20.0102	6	-0.0540959
ARMC10	0.642547	2.17333	2.81134	3.02391	-0.077832		-0.0751667	-0.134971		WT	3		29.9353	6	0.200725
ARMC12	2.36935	1.3231	0.749755	0.806012	-0.0036788		0.195333	-0.106416		WT	2		0.167181	6	-0.00722953
ARMC2	-1.78636	-2.28975	-2.48568	-2.21724	-0.022336		0.214833	0.00245385		WT	2		0.100072	6	0.161456
ARMC3	0.79014	0.0770988	-0.341442	-0.00864912	-0.0081295		-0.167333	0.0771404		WT	1		0.0105595	6	-0.032061
ARMC4	0.827439	1.01734	1.10953	1.0832	0.0014425		0.252833	0.047491		WT	1		0.0137206	6	0.0433117
ARMC5	-1.46436	-1.17545	-0.902389	-0.846278	-0.030024	1	-0.0983333	-0.385825		nonsynonymous SNV	2		3.28318	6	-0.0328103
ARMC6	-0.52697	-0.294307	-0.261402	-0.262113	-0.068869	1	0.276333	-0.361376		WT	2		21.5656	6	-0.0394903
ARMC7	-0.116651	-1.23857	-2.19514	-1.97031	-0.089356	5	-1.04483	-1.0379		WT	3		4.18749	6	0.261216
ARMC8	-0.376582	0.252931	0.663193	0.791128	-0.12502		0.130833	0.0842715		WT	2		5.89027	6	0.0328781
ARMC9	0.785474	0.453801	0.289869	0.343375	-0.040846		0.277667	-0.0210037		WT	2		4.73779	6	-0.00781005
ARMCX1	1.15486	1.18574	1.24689	1.35119	-0.0076143		0.498167			WT	1			6	-0.0280782
ARMCX2	0.532603	0.97798	1.04524	1.11597	-0.053365		0.403167			WT	1		0.0870638	6	0.0384267
ARMCX3	-0.412177	0.260825	0.630851	0.663563	-0.12071		0.362167			WT	1		9.98936	6	0.0508576
ARMCX4	0.0434007	0.224357	0.155711	-0.0527958	-0.070144		0.416			WT	1		0.0263862	6	-0.0217268
ARMCX5	0.67242	0.80362	0.712275	0.628036	-0.07739		0.280667			WT	1		0.0131262	6	-0.022897
ARMCX5-GPRASP2	-0.568756	-0.112618	0.0655613	-0.200038	0.020126		0.355833			WT	1		0.180304	5	-0.0227747
ARMCX6	0.248458	0.458724	0.151617	-0.0576301	-0.015984		0.0356667			WT	1		12.8132	6	-0.0294764
ARMS2	-0.302333	-0.233061	-0.354483	-0.567905	-0.043733	1	0.0993333	0.0706761		WT	2		0.0589076	6	-0.076157
ARNT	-0.498339	-0.66404	-0.709804	-0.990373	-0.047764		0.3945	-0.00142509		WT	2		8.36179	6	0.0356753
ARNT2	0.725149	0.860968	1.1289	1.44952	-0.061547		0.149333	0.0738216		WT	2		0.210202	6	0.05104
ARNTL	-0.0238144	1.12744	1.51624	1.39607	-0.085102		0.0721667	-0.107134		WT	2		3.36233	6	0.0246264
ARNTL2	0.106618	0.633336	0.760556	0.594719	-0.023192		0.1075	-0.103379	COSMIC	WT	2		3.41605	6	0.00142719
ARPC1A	0.731312	0.632013	0.584003	0.677226	-0.053664		0.257833	0.00324185		WT	3		56.0467	4	-0.0857531
ARPC1B	0.692296	1.01755	1.08124	0.993089	-0.063485		-0.0633333	0.128672		WT	3		168.508	6	0.00912505
ARPC2	-2.22804	-2.85086	-2.24103	-1.84048	0.10255	1	-0.732167	-0.378538		WT	2		289.409	6	0.0176908
ARPC3	-0.814301	-2.82116	-3.7465	-3.46819	0.0084911		-0.7565	-0.514204		WT	2		205.156	5	0.48463
ARPC4	-0.0607711	-0.639289	-1.4816	-2.2294	-0.045416	4	-0.935167	-0.568577		WT	2		57.1549	6	0.450043
ARPC5	0.19084	0.68294	0.854799	0.816905	-0.076576		0.366167	-0.157199		WT	2		121.509	6	-0.00812521
ARPC5L	1.35834	1.92256	1.54877	1.07785	-0.084551		0.186	-0.027374		WT	2		32.1484	6	0.113093
ARPP19	-0.61491	-1.01566	-1.26022	-1.44492	-0.050293		-0.1215	-0.194893		WT	2		20.593	4	-0.0555827
ARPP21	1.1916	0.789081	0.466651	0.356564	-0.041366			0.100238		WT	2			6	-0.0561449
ARR3	-0.338371	0.310143	0.794306	1.02208	0.05176		0.371833			WT	1			6	0.0850496
ARRB1	-1.14979	-0.295418	-0.109707	-0.279135	-0.023685		0.154833	-0.425966		WT	2		0.00543175	6	-0.00871613
ARRB2	0.124213	-0.237548	-0.259972	-0.167661	0.045461		-0.0473333	0.00712067		WT	2		11.3749	6	-0.0390967
ARRDC1	0.0731712	-0.415022	-0.779469	-0.907447	-0.031295		-0.1635	-0.144802		WT	3		18.6099	6	-0.0483359
ARRDC2	1.67775	1.39326	0.943477	0.945974	-0.027136		0.0238333	-0.0732349		WT	2		7.83861	6	0.0114968
ARRDC3	0.0878029	-0.299093	-0.380837	-0.349214	0.02609		0.3325	0.136357		WT	2		2.97878	6	-0.06723
ARRDC4	-0.206867	-0.39164	-0.641596	-0.669532	-0.14052		0.411333	0.0705191		WT	1			6	0.0636262
ARRDC5	-0.00747586	-0.647106	-0.814728	-1.12278	0.061922		-0.1035	-0.105581		WT	2		0.0232048	6	0.0902293
ARSA	-1.25688	-1.05673	-0.774372	-0.661342	0.074233		-0.2035	-0.224967		WT	2		2.18159	6	0.018765
ARSB	-0.814528	-0.200216	0.318934	0.69061	-0.020404		0.4735	-0.186519		WT	2		2.2864	6	0.0518045
ARSD	-1.07288	-0.908736	-0.247878	0.240974	0.074703		0.011			WT	2			6	0.0689702
ARSE	-0.296274	-0.0800334	-0.113191	-0.377491	0.066382		0.3025		COSMIC	WT	2		0.0184127	6	0.0383787
ARSF	1.94794	1.02084	0.36025	0.447321	0.084629		0.0493333			WT	2		0.0177974	6	0.0268568
ARSG	0.556159	0.406537	0.335715	0.373	0.0073059		0.345667	0.25017		WT	2		2.5429	6	-0.0638446
ARSH	-0.525166	0.116612	0.294098	0.351418	-0.014623		0.3165			WT	2		0.0223618	6	-0.0504523
ARSI	0.16611	0.934085	1.12777	1.18765	-0.10189		0.166667	-0.204432		WT	3		0.0498082	6	0.17546
ARSJ	-0.141168	-0.228976	-0.481752	-0.625628	0.01964		-0.125333	0.0981856		WT	2		0.0146094	6	-0.0445534
ARSK	0.817556	0.806339	0.817914	0.903588	-0.063806		0.0806667	-0.101791		WT	2		1.73393	6	0.0310533
ART1	-0.854881	-0.455331	-0.219206	-0.212132	0.050163		0.170333	-0.0555704	COSMIC	nonsynonymous SNV	3		0.061142	6	-0.066075
ART3	-1.29382	-2.30704	-2.37163	-2.21088	-0.04336		0.267167	-0.0424575		WT	2			5	0.153369
ART4	1.49192	1.55452	1.44337	1.60098	-0.097999		0.2955	-0.013593		WT	2		0.0216823	6	0.146073
ART5	2.54774	1.2727	0.681692	0.461808	0.032093		-0.334333	0.00398258		WT	2		0.0651366	6	0.03543
ARTN	-1.21631	-0.636056	-0.0984078	0.0570981	-0.017003		-0.0398333	-0.0543838		WT	2		0.110888	6	-0.00589586
ARV1	0.56829	0.662205	0.850585	0.897819	-0.043659		0.4985	-0.129805		WT	2		22.0189	6	0.021776
ARVCF	1.64555	1.19911	0.847051	0.904427	-0.020163		-0.138167	-0.0804264		WT	2		2.04225	6	-0.0504835
ARX	1.29551	1.53794	1.42617	1.1978	-0.074176		0.240333			WT	2		0.00303163	6	-0.045005
AS3MT	1.27575	0.840545	0.598002	0.447761	-0.0078699		0.2535	-0.0126895		WT	2		0.000394685	6	-0.0397741
ASAH1	-0.0660214	-0.454999	-0.44632	-0.305244	0.080004		-0.180167	0.0169029		WT	2		10.0839	6	-0.0156382
ASAH2	-1.38215	-0.39943	0.228421	0.112516	-0.041235		0.0231667	0.1101		WT	2		0.470178	6	-0.033471
ASAP1	1.0701	1.12799	1.04072	1.03221	0.010016		0.614167	0.0969493		WT	3		9.73801	5	0.0958841
ASAP2	1.85832	1.09146	0.621419	0.707361	-0.092528		0.234	0.131662		WT	2		0.0296327	6	-0.00171065
ASAP3	0.552799	0.224934	0.122817	0.267763	-0.020306		-0.128	-0.0908438		WT	2		0.179682	6	-0.023506
ASB1	0.79042	0.425632	0.0288804	-0.0232657	-0.028752		0.432333	0.119055		WT	2		4.9977	6	-0.0404562
ASB10	-0.0387374	0.30175	0.330893	0.380078	-0.016592		0.367	-0.0706222		WT	3		0.040904	6	-0.0634471
ASB11	0.0514891	0.70293	0.830277	0.573314	-0.074269		0.302			WT	2			6	-0.0364119
ASB12	-0.973431	-0.145222	0.25999	0.203745	-0.041704		0.208333			WT	1		0.0622945	6	-0.0654219
ASB13	0.588516	1.32311	1.54143	1.43194	0.023836		0.0946667	0.150947		WT	1			6	0.185956
ASB14	-0.826922	-0.782658	-0.519144	-0.569894	-0.016932		0.326333	0.0467322		WT	2		0.307819	6	-0.0231982
ASB15	0.665478	-0.430055	-0.917296	-1.07187	0.016325		0.478333	0.227716		WT	3			6	0.0476097
ASB16	-0.396533	0.383685	0.508967	0.685332	-0.048644	1	-0.113	-0.196344		WT	2		3.84519	6	-0.0622171
ASB17	-1.11305	-0.102928	0.552879	0.512968	0.0055264		0.2535	-0.0165197		WT	2			6	0.00380668
ASB18	0.772982	-0.170363	-0.649044	-0.696022	0.015769		0.271833	0.0162048		WT	2			6	-0.0292903
ASB2	-1.45156	-1.87055	-1.63403	-1.48406	0.021995		-0.18	0.191018	COSMIC	nonsynonymous SNV	2		35.4884	6	0.0678807
ASB3	0.142489	-0.0178514	0.0185353	-0.0843257	-0.04433		0.0336667	-0.102646		WT	3		20.9742	6	-0.0473962
ASB4	0.0798128	-0.334431	-0.656273	-0.879211	-0.013861		0.3415	-0.353312		WT	3		0.0252462	6	0.00223646
ASB5	-0.282508	0.029581	0.0993763	0.215295	-0.036347		0.372	0.113329		WT	1		0.0114415	6	-0.0485758
ASB6	-0.81154	-1.19985	-1.49814	-1.60966	0.055624	1	0.1285	-0.288483		WT	3		8.14658	6	0.141907
ASB7	1.70341	2.42092	2.29706	2.0814	-0.15782		0.6135	-0.0755366		WT	1		2.24698	6	0.275853
ASB8	1.55514	0.955401	0.665479	0.847658	0.039849		0.120833	-0.103204		WT	2		12.3941	6	-0.0080041
ASB9	0.237064	0.922168	1.12546	1.01708	-0.081311		0.253167			WT	2			6	-0.0107686
ASCC1	0.548969	1.15503	1.29202	1.22831	-0.044583		0.125	-0.106923		WT	2		10.7541	6	-0.051765
ASCC2	-0.627205	0.141333	0.43672	0.402577	-0.036217	1	-0.0593333	0.0320926		WT	2		19.9256	6	-0.0749496
ASCC3	0.157682	-0.634708	-1.1584	-1.38045	-0.06694	4	-0.1385	-0.190811		WT	2		20.729	6	0.0699045
ASCL1	-0.642393	-0.19754	0.0352093	0.085079	-0.042371		0.0638333	-0.0077155		WT	2		0.0571089	6	-0.0777401
ASCL2	0.908747	0.946073	0.786093	0.606873	-0.07064		0.225833	0.0603033		WT	2		0.0150556	6	0.027219
ASCL3	0.350757	0.0899091	0.183199	0.205872	-0.012165		0.169167	0.121028		WT	2		0.172013	6	-0.0302605
ASCL4	-0.831072	-0.0240195	-0.00607786	-0.127776	-0.091549		0.153667	-0.0632669		WT	2		0.0158966	6	0.0170792
ASCL5	-0.059746	-0.151292	-0.607142	-0.967385	-0.0092146		0.394167	-0.194665		WT	2		0.0276619	6	0.0599629
ASF1A	0.448499	0.516804	0.769028	1.04584	0.00086016		-0.0191667	-0.259764		WT	2		10.9089	6	0.104195
ASF1B	0.553651	0.894966	0.795465	0.979392	-0.049766		-0.2985	-0.412784		WT	2		47.5843	6	-0.0310094
ASGR1	1.37346	1.75316	1.74588	1.70698	0.023953		-0.278167	0.0686001		WT	2		0.0341856	6	0.213689
ASGR2	0.293183	0.4386	0.391108	0.380319	-0.011021		0.315667	0.0368777		WT	2		0.0249374	6	-0.0825524
ASH1L	-1.69407	-0.879976	-0.714426	-0.890467	-0.095009		-0.165333	-0.196726	COSMIC	nonsynonymous SNV, frameshift substitution	2		4.3665	6	0.116734
ASH2L	0.392206	-2.05757	-3.75677	-4.38717	0.032711	2	-1.39517	-0.311491		WT	2		18.7452	6	0.547419
ASIC1	-0.58239	-0.793676	-0.586846	-0.259175	0.06942		0.100667	-0.16945		WT	2		3.0089	6	-0.0127939
ASIC2	0.661809	1.98915	2.13728	1.87666	-0.11079		0.0805	-0.0666873		WT	2		0.0298355	6	0.133397
ASIC3	-0.0440562	-0.316156	-0.553435	-0.660047	-0.070439		0.139833	0.0502341		WT	3		2.93768	6	-0.00669662
ASIC4	0.166453	0.704508	0.824158	0.924027	-0.047606		0.354667	-0.135255		WT	2		0.269905	6	-0.0364117
ASIC5	0.641219	0.0335919	-0.11871	-0.197657	0.0068995		0.483	0.0743603		WT	2			6	-0.0645769
ASIP	-0.188415	0.269057	0.558907	0.560754	0.041178	1	-0.153667	-0.116422		WT	3		0.10492	5	0.00553768
ASL	-1.80114	-1.15228	-0.761956	-0.858931	0.038821		0.0496667	-0.178998		WT	3		26.356	6	0.0109254
ASNA1	-0.575977	-1.70016	-2.57597	-2.71373	-0.017481	4	-1.05233	-0.678301		WT	2		27.8927	6	0.358298
ASNS	-0.752795	-2.07435	-2.24556	-1.49594	0.034606	3	-0.6055	-0.280892		WT	3		204.684	5	0.117562
ASNSD1	-1.08755	-0.589053	-0.359881	-0.355558	-0.040037		0.3455	-0.203754		WT	2		17.1195	6	-0.0563309
ASPA	0.668982	1.01279	0.946603	1.08581	-0.10793		0.388833	0.143161		WT	2			6	-0.0242147
ASPDH	-0.504079	-0.988892	-0.683582	0.0104175	0.15308		-0.0981667	0.0049895		WT	2		0.0975943	5	0.0601382
ASPG	0.912037	1.01187	1.06874	1.29749	-0.02918		-0.0391667	-0.00373707		WT	2		0.0186105	6	0.061125
ASPH	0.440662	-0.272629	-0.476993	-0.445717	0.024403		-0.359833	0.197079		WT	2		2.35289	6	-0.0437616
ASPHD1	2.30827	2.64618	2.46582	2.21299	-0.092501		-0.0666667	-0.131127		WT	2		0.078951	6	0.114038
ASPHD2	-0.6943	-1.1134	-0.78326	-0.512978	0.12679		-0.0731667	-0.0575581	COSMIC	nonsynonymous SNV	2		1.85126	6	-0.0141039
ASPM	1.13777	0.57115	0.296808	0.0928932	0.030698		-0.0055	-0.297263		WT	2		10.7478	6	0.037217
ASPRV1	0.35831	0.653244	0.928678	1.0705	-0.023896		-0.248667	-0.177383		WT	2		0.232561	6	-0.0174774
ASPSCR1	0.575822	1.602	1.64972	1.49013	-0.11515		0.0806667	-0.236689		WT	2		13.6855	6	0.0418076
ASRGL1	0.159805	-0.0937285	-0.107788	-0.0153909	-0.028753	1	-0.204833	-0.0313867		WT	2		0.0267057	6	-0.0651189
ASS1	0.328162	-1.08754	-1.49359	-1.2743	-0.037976		-0.2265	-0.283858		WT	3		0.0278835	5	0.0751734
ASTE1	1.14538	0.522895	0.296954	0.574257	-0.037093		-0.0956667	-0.000599619		WT	2		3.35024	6	-0.0601363
ASTL	-0.424227	0.0317664	0.106258	0.0198587	-0.0040712	2	0.233667	-0.0943628	COSMIC	WT	2		1.39747	6	-0.0596528
ASTN1	0.238995	0.361297	0.180755	0.288813	-0.066557		0.229833	-0.0273366	COSMIC	WT	2		0.0258079	6	-0.0539486
ASTN2	-0.324412	-0.530999	-0.518676	-0.449907	0.0027731		0.201833	0.00933752		WT	2		2.58176	6	-0.0400393
ASUN	-1.4724	-1.23822	-1.06489	-1.3712	0.049618	1	-0.7015	-0.452774		WT	2			6	0.236629
ASXL1	0.14621	0.0980544	0.395866	0.807041	-0.020566		0.317167	-0.0487668		WT	3		28.5547	6	-0.0320883
ASXL2	1.66587	1.65681	1.26658	1.05781	-0.039581	2	-0.532167			WT	2		3.23516	6	-0.0660901
ASXL3	-0.75688	-1.43373	-1.02467	-0.436875	0.12102		0.122833	0.0800801		WT	2		0.0480134	6	0.118629
ASZ1	-0.951058	-0.391502	0.0886464	0.099145	0.058517		0.3195	-0.0987849		WT	3		0.0637409	6	-0.0300869
ATAD1	0.537001	0.322089	0.387802	0.559651	0.00078496		-0.5345	0.223355		WT	2		17.6052	6	-0.0432898
ATAD2	2.1028	0.662647	-0.431065	-0.800718	-0.087295		-0.0961667	-0.0381764		WT	3		32.2457	6	0.0953412
ATAD2B	0.343972	0.425273	0.442017	0.466283	0.012495		0.2595	0.106009		WT	2		2.47971	6	-0.0468789
ATAD3C	-0.322542	0.287939	0.260353	-0.198404	-0.028317		0.173833	0.116603		WT	2		1.41707	5	-0.0179743
ATAD5	-1.10195	-0.306488	0.380605	0.707899	0.089127	1	-0.0438333	-0.0995385		WT	2		8.86906	6	0.0122656
ATAT1	-1.38511	-1.20705	-0.783884	-0.587065	0.021423		0.123	-0.0762489		WT	.		6.49554	6	-0.0201454
ATCAY	-1.96716	-1.16338	-0.387981	-0.361118	0.040977		0.0215	-0.151514		WT	2		0.0491939	6	-0.0287539
ATE1	0.297385	0.431964	0.743862	1.00701	0.017109	1	0.529	0.0153297		WT	2		4.4308	6	0.0289726
ATF1	0.18745	0.544379	0.86999	0.947608	0.028424	1	-0.0983333	-0.201304		WT	2		5.61444	6	-0.0567162
ATF2	-1.001	-1.33447	-1.03449	-0.744895	0.020456		0.1585	0.14191		WT	2		10.0433	6	0.0426789
ATF3	1.19639	1.33234	1.25349	1.15403	0.0086805		-0.511667	-0.0553329		WT	2		13.7167	6	-0.0162702
ATF4	0.692863	-0.875355	-1.94068	-2.06273	-0.060476		-0.249667	-0.67424		WT	2		387.513	6	0.180307
ATF5	1.83165	1.19333	0.69806	0.710694	0.0011478		0.2155	-0.19622		WT	2		624.546	6	0.0035225
ATF6	-2.00324	-1.28053	-1.17765	-1.40865	-0.077595		0.068	-0.0495721		WT	2		5.62599	6	0.224463
ATF6B	-0.41399	-0.0764792	0.113555	-0.220769	0.031772		0.133	-0.177045		WT	.		13.8659	6	-0.0388942
ATF7	-0.602789	-0.370875	-0.267921	-0.236081	-0.016297	4	0.0228333	-0.0859359		WT	2		13.8922	6	-0.0666116
ATF7IP	-0.627572	-0.819354	-0.613481	-0.474626	0.063096		-0.0135	-0.0938851		WT	2		14.894	6	-0.0443238
ATF7IP2	-0.0330408	0.391412	0.451705	0.314569	-0.10806		0.319833	-0.018815		WT	2		1.92571	6	-0.0127683
ATG10	-0.832072	-1.06554	-1.02638	-0.992752	0.057647		0.1165	-0.0832985		WT	2		4.98152	6	0.0516574
ATG12	0.247462	-0.275566	-0.402596	-0.267182	0.022851		-0.0723333	0.0033308		WT	2		8.06272	5	-0.0794098
ATG13	1.0265	1.41017	1.33805	1.33718	-0.07466	1	-0.234833	-0.126589		WT	2		9.73987	6	0.150404
ATG14	-0.357277	-1.27247	-1.44823	-1.44822	0.029756	1	-0.1755	-0.0904195		WT	2		2.51416	6	0.152225
ATG16L1	-1.46916	-0.508869	-0.00913092	-0.164402	-0.027231		-0.236	-0.0461854		WT	2		3.83878	6	-0.0329619
ATG16L2	-0.246778	0.0912994	0.0865766	-0.00906244	0.035643		0.267	-0.160092		WT	2		5.81326	6	-0.0598758
ATG2A	0.320766	0.453876	0.199123	0.2363	0.010915		-0.4845	-0.254936		WT	2		6.18828	6	-0.050775
ATG2B	2.32471	1.70712	1.37757	1.27953	-0.037757		0.444833	0.116845		WT	2		4.97696	6	0.110151
ATG3	0.494387	-0.451113	-0.916118	-0.934416	-0.038284	1	-0.064	-0.0716123		WT	2		37.5392	6	0.0106485
ATG4A	-1.8561	-1.66707	-1.51952	-1.84	-0.033703		-0.0498333			WT	1		7.93617	5	0.151665
ATG4B	0.927764	0.525541	0.189929	0.191054	-0.004922		0.149333	-0.186006		WT	2		13.9241	6	-0.0696325
ATG4C	-0.486474	-1.10929	-1.29073	-1.40493	-0.018524		0.217	-0.0644332		WT	2		7.74308	5	0.141841
ATG4D	-2.37545	-1.78257	-1.33831	-1.6374	-0.011142		-0.042	-0.15955		WT	2		9.8229	6	0.0568114
ATG5	-0.794795	-1.01388	-0.810459	-0.693016	0.011084		0.158833	0.159148		WT	2		5.60415	6	0.00389316
ATG7	0.238847	0.402456	0.403097	0.31482	-0.010371	1	-0.00116667	0.0794738		WT	2		4.25207	6	-0.0780563
ATG9A	0.829847	0.316994	0.0347539	0.52802	-0.10713	2	-0.390667	-0.197561		WT	2		5.09683	6	0.0102689
ATHL1	0.887459	1.36724	1.21266	1.07022	-0.067718		0.21	-0.124011		WT	2			6	-0.00428936
ATIC	0.436028	-0.240864	-0.848175	-1.17813	0.0057898	3	-1.08067	-0.352313		WT	2		92.5701	6	0.0601677
ATL1	0.931105	0.774583	0.347073	0.0325065	-0.1293		0.0388333	-0.0405627		WT	2		0.212851	6	-0.00862344
ATL2	-1.55732	-2.62889	-3.13691	-3.37243	0.063087	4	-0.770833	-0.609454		WT	2		10.411	6	0.392448
ATL3	-0.451834	0.526236	1.09509	1.39084	-0.030985	1	0.312333	-0.0488003		WT	2			6	0.128517
ATM	0.78025	0.734209	0.649169	0.392257	-0.060842	1	-0.132333	-0.0036764	COSMIC	WT	2		7.56782	6	-0.0758008
ATMIN	0.480903	0.400036	0.350973	0.311318	0.00064792	2	0.0623333	-0.304817		WT	2		5.4334	6	-0.0734072
ATN1	0.874489	0.665275	0.596158	0.396976	-0.001425	1	-0.0853333	-0.179857		nonframeshift substitution	2		4.374	6	-0.0806783
ATOH1	0.100926	0.449068	0.484164	0.484924	-0.047231		0.194167	-0.220259		WT	2		0.0402524	6	-0.058042
ATOH7	-0.325806	0.128423	0.373375	0.597563	0.06355		0.4365	-0.127663		WT	2		0.0254426	6	0.0789418
ATOH8	0.527541	1.04869	1.05889	0.736729	-0.11349		0.1235	0.0466165		WT	2		0.028142	6	-0.000650395
ATOX1	0.67217	0.295871	-0.010928	-0.167829	-0.025623		-0.129667	0.0833044		WT	3		157.07	6	-0.0495401
ATP10A	0.0490934	-0.547475	-0.857458	-0.755949	-0.043046		0.2705	0.0225789		WT	2		0.0126875	6	0.0119395
ATP10B	-0.107481	-1.20509	-1.27218	-1.26081	0.088615		-0.116333	-0.251192		WT	3		0.00431193	6	0.0657615
ATP10D	-1.78619	-1.64666	-1.39302	-1.3142	-0.014992		0.215667	0.0386048	COSMIC	WT	2		1.14506	6	-0.0113294
ATP11A	-0.471019	0.804861	1.50698	1.7071	-0.014691		0.290333	0.0235681		WT	3		8.32713	5	-0.0143284
ATP11B	-0.383751	-0.0887602	0.39796	0.548313	0.023955		0.107333	0.0431084		WT	3		14.9702	6	-0.0400936
ATP11C	1.57889	1.4718	1.17733	1.06983	-0.039574		0.303			WT	1		5.79783	6	-0.0249382
ATP12A	1.26148	1.36372	1.15401	0.913574	-0.095162		-0.0861667	-0.0059125		WT	2		0.0365829	6	-0.0668715
ATP13A1	-2.46599	-0.734197	0.398466	0.184733	0.053776	3	-0.528667	-0.224271		WT	2		19.6934	6	0.0211274
ATP13A2	0.8019	1.16806	1.05073	0.938111	-0.042287		0.106167	-0.0927033		WT	2		7.89797	6	-0.0525381
ATP13A3	2.46895	1.78453	1.12142	1.00179	-0.11102		-0.164167	-0.113331		WT	2		14.3647	6	0.0658044
ATP13A4	0.558422	0.612124	0.643177	0.663061	-0.057562		0.336333	-0.022601		WT	1		0.0257548	6	0.0372686
ATP13A5	0.788245	0.0190075	0.163028	0.437505	0.11787		0.168167	0.0845057		WT	2		0.00838775	6	0.0928551
ATP1A1	-1.81133	-3.37659	-3.81173	-3.93995	0.053057	3	-0.641667	-1.07224		WT	1		81.1349	6	0.307291
ATP1A2	0.370153	0.9301	1.03585	0.948755	-0.053667		0.191833	0.0790391		WT	2		0.00607023	6	0.0539687
ATP1A3	1.48876	1.08302	0.958524	0.857158	-0.014245		0.129833	-0.124492		WT	2		3.49665	6	0.051642
ATP1A4	1.37821	1.29049	0.884076	0.525508	-0.027584		-0.121667	-0.0104853		WT	2		0.992597	6	-0.0324024
ATP1B1	-0.513655	-0.420402	0.070087	0.472261	-0.015606		0.342333	-0.083989		WT	2		22.0441	6	0.0151978
ATP1B2	1.13039	1.34469	1.24653	1.33048	-0.088542		0.289333	-0.123287		WT	2		0.0170773	6	-0.0113544
ATP1B3	-0.0571729	0.515533	0.822349	0.739015	-0.034841		-0.759333	-0.303506		WT	2		38.1801	6	-0.0826733
ATP1B4	0.447746	0.986047	1.14918	0.886091	-0.011449		0.0958333			WT	1			6	-0.0390508
ATP2A1	0.0296715	0.159535	0.147027	0.404435	-0.081698		0.079	-0.0439519	COSMIC	splicing	2		1.57099	6	-0.068528
ATP2A2	1.3175	-0.000284233	-0.950679	-1.25031	-0.086405	5	-0.882833	-1.12078		WT	2		62.0471	6	0.0261594
ATP2A3	0.511472	1.73985	2.13949	2.16599	-0.036237		-0.361	-0.0545728		WT	2		26.3556	6	0.113195
ATP2B1	-1.29125	-0.587679	-0.571875	-0.699066	-0.086131	1	-0.827	-0.122758		WT	2		21.4948	6	0.00844782
ATP2B2	-0.870094	-0.523886	-0.256084	-0.200239	0.0005205		0.231167	-0.0231636		WT	2		0.00366144	6	-0.0735652
ATP2B3	1.40451	1.16762	0.834273	0.869661	-0.062482		0.00883333			WT	1		0.0224644	6	-0.052351
ATP2B4	1.61011	1.70458	1.58972	1.06829	-0.10976		0.334	-0.21714		WT	2		6.33471	6	0.0323034
ATP2C1	0.235749	0.439244	0.629088	0.74612	-0.015423		0.254333	-0.114485	COSMIC	nonsynonymous SNV	2		15.0672	6	-0.0529582
ATP2C2	-1.10563	-1.69379	-1.94869	-2.03472	0.030767		0.00583333	-0.0794597	COSMIC	WT	2		0.0116966	6	0.13381
ATP4A	-0.526879	-0.146921	0.318678	0.40771	-0.032036		0.352	-0.0100026		WT	2		0.00479466	6	0.000678164
ATP4B	2.25652	1.50404	1.12075	0.871853	-0.016794		0.150833	0.147876		WT	3			5	0.023906
ATP5A1	-0.917897	-1.33752	-2.20898	-2.79707	-0.075448	5	-0.980833	-0.421721		WT	2			6	0.334109
ATP5B	-0.38794	-1.52557	-2.0324	-2.11134	0.044979	5	-0.572833	-0.657804		WT	2			6	-0.000130131
ATP5C1	1.56404	0.93155	0.386737	0.291388	-0.11587	4	0.0121667	-0.522779		WT	1			6	-0.0509053
ATP5D	-0.360872	-0.722551	-1.11618	-1.41583	0.070208	5	-0.577667	-0.661593		WT	3			6	0.203267
ATP5F1	0.00303932	-1.36953	-2.48184	-2.73971	-0.088114	4	-1.20217	-0.423017		WT	1			6	0.200749
ATP5G1	-1.00461	-2.10757	-2.10116	-1.82662	0.14364		0.104833	-0.324224		WT	2			5	0.0708497
ATP5G2	1.83285	2.20363	1.80724	1.8337	-0.11225	2	-0.01	-0.163194		WT	3			5	0.0755384
ATP5G3	2.17846	1.99682	1.74343	1.8051	-0.0016332		0.178333	0.0476493		WT	2			6	0.21392
ATP5H	0.00869227	-0.747958	-1.18537	-1.57373	-0.058807		-0.638833	-0.136638		WT	3			6	0.140864
ATP5I	1.09749	-1.35955	-3.05715	-3.76049	0.051475	3	-1.2015	-0.609135	COSMIC	WT	2			6	0.454628
ATP5J	-0.65317	-1.32203	-1.78553	-2.14486	-0.050329		-0.471	-0.324352		WT	2			5	0.323842
ATP5J2	-1.02795	-5.31736	-7.61166	-8.18113	0.098429		-1.26	-0.643672		WT	3			4	0.930664
ATP5J2-PTCD1	-0.228349	-0.0560785	-0.24984	-0.53097	0.0049354		-0.7845	-0.0458201		WT	3			5	-0.00742915
ATP5L	-1.42716	-2.34684	-2.92817	-3.11342	-0.030973		-0.447	-0.390361		WT	2			6	0.601066
ATP5L2	0.529812	0.801662	0.818167	0.898506	-0.06597	1	-0.164	-0.205155		WT	2			5	-0.0901663
ATP5O	-1.17827	-2.516	-3.3214	-3.3756	0.049479	2	-0.985667	-0.364659		WT	2			6	0.505561
ATP5S	0.787552	0.875331	0.967967	1.24273	-0.034443		0.312	0.10306		WT	2		4.35151	6	0.00669928
ATP5SL	1.32012	1.78054	1.69398	1.44257	0.0030309	2	-0.566667	-0.0632414		WT	2			6	0.0867134
ATP6AP1	-3.23254	-5.19692	-5.81006	-5.78225	0.10942	2	-1.567			WT	1		20.3424	6	0.753945
ATP6AP1L	-0.592458	0.974171	1.75202	1.71006	-0.047506		0.0361667	-0.0107733		WT	2		2.87796	6	0.133064
ATP6AP2	0.76039	-0.722642	-1.56928	-1.89496	-0.053114	4	-1.149			WT	1		20.3598	6	0.117136
ATP6V0A1	-1.19665	-1.78197	-1.96903	-1.87352	0.019847		0.130167	-0.183101		WT	2		11.6408	6	0.396364
ATP6V0A2	-1.64353	-1.9498	-1.65001	-1.09045	-0.035068		0.0961667	-0.0963268		WT	2		6.49299	6	0.0324421
ATP6V0A4	-0.304116	-0.87136	-0.964219	-0.872693	-0.012775		-0.155167	-0.050249		WT	3			6	-0.00329166
ATP6V0B	0.260775	-1.57719	-2.60978	-2.81006	-0.058235	5	-0.7835	-1.14718		WT	2		69.7653	6	0.326927
ATP6V0C	-1.25106	-2.37771	-3.38234	-3.95693	-0.086154	5	-2.1355	-1.39915		WT	2		57.5677	6	0.333048
ATP6V0D1	-1.09763	-3.67982	-4.73562	-4.71211	0.046563	4	-1.66733	-0.374144		WT	2		29.5523	6	0.60958
ATP6V0D2	0.544394	0.774523	0.87144	0.977537	-0.056371		0.246667	0.124178		WT	2			6	-0.00156618
ATP6V0E1	0.550711	0.390377	0.2622	-0.0884058	-0.019765	1	-0.00933333	-0.159363		WT	3		185.851	6	-0.0704096
ATP6V0E2	0.366195	1.27992	1.55326	1.40692	-0.0048925		0.117333	0.110839		nonsynonymous SNV	3		15.2099	6	0.122903
ATP6V1A	-0.878628	-1.89357	-2.06995	-1.5317	-0.015179	5	-0.7375	-1.17796		WT	2		15.3904	6	0.106054
ATP6V1B1	0.805474	1.21246	1.05621	0.994955	-0.038786	1	0.0955	-0.0725109		WT	2			6	-0.0405945
ATP6V1B2	-0.541558	-1.21609	-1.54064	-1.53011	0.0088943	4	-1.0135	-1.36976		WT	2		19.1286	6	0.015754
ATP6V1C1	-0.782607	-1.96875	-2.341	-2.48218	-0.070206	5	-0.1655	-0.616028		WT	2		4.18873	5	0.309805
ATP6V1C2	0.153082	0.0784526	0.0466359	-0.19028	0.0037548		0.221333	0.0842332		WT	2		3.97346	6	-0.0230732
ATP6V1D	0.523744	0.713548	0.724558	0.798653	-0.077242	5	-0.200667	-0.60801		WT	2		11.7451	6	-0.0521673
ATP6V1E1	1.82039	0.352289	-0.0788359	-0.298261	-0.039558	4	-0.261667	-0.792276		WT	2		49.1848	3	-0.0959376
ATP6V1E2	0.429643	0.568488	0.413922	0.326763	-0.011258		0.343667	-0.0856888		WT	2		2.06743	6	-0.0489019
ATP6V1F	1.74901	0.433822	-0.824765	-1.28584	-0.057196	1	-0.382667	-1.29161		WT	3		262.828	6	0.134906
ATP6V1G1	0.85891	-0.711049	-1.88386	-2.07904	-0.045239	3	-0.754333	-1.04804		WT	2		25.382	6	0.207895
ATP6V1G2	0.951507	0.835594	0.390801	0.332255	0.037679		0.186667	-0.0944433	COSMIC	WT	.		1.24494	6	-0.0347893
ATP6V1G3	0.433651	0.891993	1.09584	1.24816	-0.018699		0.2265	0.180406		WT	2			6	0.1319
ATP6V1H	-1.32445	-1.58545	-1.81706	-2.24462	-0.041049	4	-0.724333	-0.582344		WT	2		17.3029	6	0.141318
ATP7A	-0.661737	-1.37256	-1.35638	-1.08118	0.10055		0.128333			WT	1		1.06602	6	0.0246021
ATP7B	-0.750943	-0.579499	-0.537409	-0.613092	0.075824		-0.121833	0.0512759		WT	3		0.363813	6	-0.00477556
ATP8A1	-0.215943	-0.494782	-0.415327	-0.290228	0.0067082		0.138	0.0666549		WT	2		17.0398	6	-0.0347628
ATP8A2	-1.62331	-1.38711	-1.04208	-0.887833	-0.061366		0.0568333	-0.0490345		WT	3		0.00346257	6	0.0129167
ATP8B1	0.00540447	0.424097	1.07276	1.173	0.1341		-0.113833	0.103605		WT	2		0.187099	4	0.213223
ATP8B2	-1.88687	-1.30716	-0.619929	-0.368796	0.032359		-0.1605	0.0352594		WT	2		10.5338	6	0.00889118
ATP8B3	0.677649	0.795976	0.690072	0.879016	0.063471		-0.408667	-0.0613172		WT	2		0.0902891	6	-0.0566843
ATP8B4	0.0846226	0.720059	1.05837	1.00391	-0.081869		0.227833	0.185551		WT	2		0.0119716	6	0.107499
ATP9A	0.65571	-0.375037	-0.739444	-0.559855	0.033567	1	0.332	-0.0558899		WT	3		25.2205	6	-0.0148774
ATP9B	0.940135	1.48535	1.72387	1.67362	-0.10731		0.0146667	-0.0526414		WT	2		3.39178	6	0.0214257
ATPAF1	-0.647604	-0.95613	-0.790262	-0.279587	0.016975		-0.183833	-0.139664		WT	2		15.1663	6	0.0139293
ATPAF2	-0.877525	-0.498748	-0.27386	-0.176533	-0.024751		-0.571833	-0.197189		WT	2		11.7085	6	-0.0460697
ATPBD4	0.249842	0.139307	-0.261626	-0.725887	-0.073506		-0.571667			WT	2			6	0.00482868
ATPIF1	1.32716	-0.121394	-0.723583	-0.533867	0.036956		-0.0085	-0.146759		WT	2			6	0.0542969
ATR	-2.1067	-2.401	-2.40467	-2.78777	-0.051537	4	-0.263667	-0.732652		WT	2		10.9769	6	0.247279
ATRAID	0.892173	1.21634	1.57102	1.85376	-0.050053		0.0761667	0.105392		WT	2		31.9625	6	0.220153
ATRIP	-0.306628	-0.313916	-0.208891	-0.262287	-0.021332	5	0.285667	-0.576352		WT	2		7.22261	6	-0.0860613
ATRN	1.8038	1.35561	1.22133	1.31531	0.0062193	2	0.335167	-0.0988675		WT	2		13.2118	6	0.0182141
ATRNL1	0.880465	1.79085	1.93717	1.94374	-0.11359	1	0.332	0.144409		WT	2		0.0202731	6	0.0750126
ATRX	0.722571	0.242446	-0.129815	-0.353953	0.017583	3	0.309667			WT	1		5.80916	6	-0.0234351
ATXN1	-1.09365	-0.627469	-0.600597	-0.695969	-0.10639		0.0573333	-0.0846621		WT	2		0.0182778	6	0.0516891
ATXN10	-0.303299	-0.29453	-0.317241	-0.262469	0.0011234	1	0.0225	-0.284942		WT	2		30.0076	6	-0.0623428
ATXN1L	0.566447	0.793112	0.916198	1.0211	-0.047943		0.796833	-0.0621557		WT	2		3.97	6	0.0421585
ATXN2	1.30806	1.00057	1.0664	1.3137	-0.053669		0.108167	-0.0188918		WT	2		7.16656	6	-0.0462583
ATXN2L	-0.38863	-1.61245	-2.1276	-1.91865	-0.022069	1	-0.348667	-0.0782116		WT	2		61.0574	6	0.180346
ATXN3	1.73962	2.49936	2.80992	3.07563	-0.020916		0.501	-0.0259407	COSMIC	WT	2		2.13329	6	0.678081
ATXN3L	0.0752258	0.511767	0.95445	1.13167	0.038953		0.178667			WT	2		5.18794e-07	6	-0.00218931
ATXN7	0.0474119	-0.250567	-0.233222	-0.190974	0.042707		0.215667	0.143545		WT	2		3.22616	6	-0.0639148
ATXN7L1	0.324825	-1.34591	-1.4446	-1.1223	0.13531		0.0698333	0.0768583		WT	3		0.0415755	6	0.070109
ATXN7L2	0.23194	1.69284	2.21051	2.03968	-0.063902		-0.1495	-0.0654136		WT	1		0.747179	6	0.169127
ATXN7L3	-1.02368	-0.387226	0.0950836	0.47791	0.085971	3	-0.146667	-0.340945		WT	2		12.6997	6	0.0248062
ATXN7L3B	-1.02999	-1.51682	-1.53818	-1.49245	0.10545		-0.0863333	-0.0652297		WT	2		34.51	6	0.121963
AUH	0.574742	0.795795	0.97636	1.15174	-0.04255		0.1165	-0.0392384		WT	2		6.64208	6	0.122327
AUNIP	-0.121565	-0.850981	-1.10916	-1.15906	0.051934		-0.294167	-0.116583		WT	2		4.48906	6	0.027922
AUP1	-0.621201	-0.730372	-1.0441	-0.926196	0.032091	1	-0.246	-0.0549988		WT	2		55.878	6	0.101331
AURKA	0.210556	-0.653594	-1.3099	-1.62529	-0.12146		-0.915167	-0.909937		WT	3		44.2745	5	0.139425
AURKAIP1	0.961812	0.443234	-0.307661	-0.783971	-0.026489	3	-0.471833	-0.408465		WT	2		125.984	6	0.14215
AURKB	-1.789	-1.20852	-1.49776	-1.52995	-0.069778	5	-1.04433	-1.13425		WT	2		57.6325	6	0.251393
AURKC	-0.73622	0.217821	0.646514	0.423288	-0.031728		0.082	-0.0397381		WT	2		0.8395	6	-0.034415
AUTS2	0.784823	0.496553	0.423398	0.435488	0.0067141		-0.0748333	-0.0829755		WT	3		4.71178	6	-0.0552854
AVEN	1.13861	1.24262	1.14089	1.11506	0.018915	2	0.03	-0.126888		WT	2		11.6161	6	0.060452
AVIL	0.194203	0.153522	-0.00457661	-0.0370248	-0.016275		0.1235	-0.119003		WT	2		0.110149	6	-0.0554032
AVL9	2.23283	1.16927	0.401117	0.0621845	-0.065666		0.127667	-0.205182		WT	3		10.7043	6	0.00741938
AVP	-0.864766	-0.602961	-0.18628	-0.272851	0.045721		0.059	-0.0430762		WT	2			6	-0.035458
AVPI1	-0.285182	0.0354217	0.0743622	0.22265	-0.0053245		-0.206667	-0.0736234		WT	2		0.850848	6	-0.0648575
AVPR1A	-1.15529	-0.304637	-0.105907	-0.0252169	-0.12834		0.200333	-0.140619		WT	2		0.00554734	6	0.0423155
AVPR1B	0.333732	0.452601	0.361205	0.248429	-0.036462		0.282333	-0.0955492		WT	2		0.0237735	6	-0.0768534
AVPR2	-1.30371	-0.944557	-0.421478	-0.213813	0.037846	1	-0.327167			WT	1		0.502833	6	-0.0276712
AWAT1	0.392887	0.46088	0.733537	0.802228	-0.012551		-0.0773333			WT	1		0.0281834	6	0.0242825
AWAT2	-1.13653	-1.58366	-1.80277	-1.44942	-0.12819	1	-0.0645			WT	1		0.0512166	6	0.178019
AXDND1	0.200386	-0.483253	-0.523097	-0.411382	-0.009836		0.314167	-0.0860432		WT	2		0.0508004	6	-0.0604264
AXIN1	-0.621782	-0.656373	-0.742989	-0.631966	0.025558		-0.176667	0.0182498		WT	2		9.69453	6	-0.0482591
AXIN2	-0.710345	0.0743577	0.473477	0.554123	-0.096021	1	0.214833	-0.00906259		WT	2		0.0159085	6	-0.0522468
AXL	-0.260747	-0.220105	-0.390828	-0.369558	-0.0066092		-0.130667	-0.0794427		WT	2		0.0573052	6	-0.0638451
AZGP1	-0.335814	0.309556	0.732269	0.823696	-0.043746	2	-0.1065	-0.088415		WT	3		0.0320372	6	-0.011231
AZI1	-0.14022	0.46751	0.985357	1.20129	0.066425		0.0935			WT	2			6	0.0708877
AZI2	0.860605	1.17588	1.12736	0.942649	0.023555		0.353833	0.0894813		WT	2		10.1773	6	0.0338352
AZIN1	1.6956	1.19575	0.887499	1.06134	0.026873		-0.365333	-0.170821		WT	2		33.8997	6	0.105455
AZU1	1.47822	2.07819	2.15817	2.3203	-0.061195		0.135167	0.0446039		WT	2			6	0.279801
B2M	-0.14357	-0.272366	-0.244835	-0.45036	-0.0338		0.127333	0.0126928		WT	2		2508.76	6	-0.0224414
B3GALNT1	0.752892	0.417109	0.268802	0.343864	-0.02415		0.239667	0.192818		WT	2			6	-0.0731901
B3GALNT2	1.40224	1.47994	1.38318	1.46374	-0.046071		-0.0231667	0.115537		WT	2		5.21964	6	0.0274954
B3GALT1	0.332972	0.728373	0.794566	0.635694	-0.03975		0.392333	-0.0437378		WT	2		0.0166733	6	-0.0763578
B3GALT2	-0.226831	-0.310822	0.0160563	0.256712	0.028171	1	0.248833	0.0551911		WT	3			6	0.022847
B3GALT4	-0.178895	-0.284041	-0.154296	0.207176	-0.00077332	2	-0.430667	0.00341021		WT	.		0.713376	6	0.00840434
B3GALT5	0.0798962	-0.219389	-0.420901	-0.439361	0.020578		0.223	0.208248		WT	2		0.0136603	6	-0.0512506
B3GALT6	-0.211824	0.523368	0.868982	0.876821	-0.075969		0.132333	-0.112376		WT	2		4.34565	6	0.0245281
B3GALTL	-1.83143	-1.9375	-1.55524	-1.44483	0.04689		0.232	-0.165251		WT	3			5	0.111127
B3GAT1	-0.143779	0.290774	0.496676	0.670854	-0.080594		0.111167	0.0786575		WT	2		0.0232835	6	-0.0684725
B3GAT2	0.570204	0.778605	0.868044	0.913653	-0.031793		0.0598333	-0.122885		WT	2		0.0101457	6	-0.0108619
B3GAT3	1.03809	1.78011	1.82946	1.78391	-0.17456	1	-0.3515	-0.10949		WT	2		30.1535	6	0.303492
B3GNT1	0.580386	0.621062	0.655181	0.659632	-0.056908	1	-0.115833	-0.128275		WT	3			6	0.0360713
B3GNT2	0.343138	-0.799916	-1.61954	-2.17724	0.004516	1	-0.604833	-0.103277		WT	3		24.1455	6	0.288833
B3GNT3	-0.18866	0.137831	0.153679	0.157641	-0.041326		-0.002	-0.277825		WT	2		0.0462015	6	-0.0566468
B3GNT4	1.64753	2.38668	2.52645	2.3285	-0.069517		-0.202333	-0.260129		WT	2		0.0781826	6	0.190474
B3GNT5	-0.397984	-0.747276	-0.424712	-0.237483	0.063691		0.264	-0.048295		WT	2		0.114522	6	-0.0241248
B3GNT6	2.94371	2.94535	2.49056	2.14048	-0.063446		0.1115	-0.121146		WT	2		0.0277837	5	0.0878335
B3GNT7	-1.06744	-0.125279	0.417344	0.456182	0.0046798		0.0931667	0.0481028		WT	2		1.19378	6	-0.0460506
B3GNT8	-1.6884	-0.227241	0.459571	0.48175	-0.040429		-0.0121667	-0.0366573		WT	2		0.335891	6	-0.0314712
B3GNT9	1.52199	0.290006	-0.28276	-0.149603	0.013916		0.0583333	-0.0935953		WT	2		1.29336	5	-0.0448878
B3GNTL1	0.824407	0.34701	0.317071	0.569138	0.049036	1	0.011	0.0787798		WT	2		0.0640024	6	-0.0724468
B4GALNT1	-0.669294	-1.24331	-1.21967	-0.805525	0.037408		0.0211667	-0.0867924		WT	2		0.0512202	6	0.0377668
B4GALNT2	-0.688132	-1.07868	-1.25483	-1.2993	0.0069101		0.069	-0.0739928		WT	2		0.0206121	6	0.0556444
B4GALNT3	1.23768	1.30443	0.919129	0.810313	-0.07686		0.0623333	-0.0784135		WT	2		0.0697012	6	0.0353362
B4GALNT4	0.194344	1.24636	1.42887	1.59645	-0.066559	1	0.3095	-0.0300364		WT	2		0.00990704	6	0.0486174
B4GALT1	-1.39738	-1.772	-1.80706	-1.94154	-0.022992		0.255	0.00699815		WT	2		27.6253	6	0.329757
B4GALT2	-2.47546	-1.09043	-0.390728	-0.268738	0.023879	1	0.188167	-0.056148		WT	2		6.95519	6	-0.0150634
B4GALT3	0.478193	0.247922	0.235041	0.255398	-0.0059713		-0.122	-0.259751		WT	2		11.1532	6	-0.0549035
B4GALT4	0.748398	1.04735	0.882137	0.748099	-0.063229	1	0.271667	0.0496723		WT	2		5.23356	6	0.0422302
B4GALT5	1.37352	1.52041	1.30248	1.1427	-0.040519		0.100167	-0.0766112		WT	3		29.176	6	-0.032683
B4GALT6	0.812251	0.474422	0.276494	0.422089	-0.019148		-0.0883333	0.000437844		WT	2		2.68491	6	-0.0485274
B4GALT7	-0.871739	-1.04878	-1.09698	-0.965559	0.041951	1	-0.0471667	-0.147391		WT	2		4.91515	6	0.0105869
B9D1	1.16029	0.514934	0.539872	0.83753	0.035932		0.283667	-0.0718528		WT	2		1.92713	6	0.0668243
B9D2	0.681419	1.2354	1.35823	1.46568	-0.0873		0.176333	-0.0200726		WT	2		1.74661	6	-4.16225e-05
BAALC	-1.96719	-1.44381	-1.32924	-1.29599	-0.015907		0.0136667	-0.00830257		WT	2		0.013096	6	0.0909204
BAAT	-1.50576	-0.84057	-0.397667	-0.0355771	-0.050845		0.0256667	0.0790922		WT	2		0.030458	6	-0.0228561
BABAM1	0.786504	0.0645862	-0.309164	-0.268486	0.058612		0.257333	0.121303		WT	2		34.9796	6	-0.0343538
BACE1	1.19539	1.66398	1.50415	1.29236	-0.040003		0.028	-0.11295		WT	2		1.33402	6	0.0498281
BACE2	-2.00664	-2.30023	-2.11313	-1.96365	0.063041		0.254833	0.00812016		WT	2		0.0145264	6	0.274744
BACH1	-1.79079	-1.55384	-1.4157	-1.25143	-0.070827		0.0678333	0.130061		WT	2		3.51475	6	0.0234298
BACH2	-2.43226	-2.70903	-2.3982	-2.02438	0.10545	1	0.463167	0.0548661		WT	2		0.0355774	6	0.333608
BAD	-0.0299901	0.547711	0.858815	0.731193	0.0022065		-0.0171667	-0.119674		WT	2		27.9776	6	-0.0726112
BAG1	1.53901	1.84885	1.76858	1.71323	-0.089942		0.118167	0.0506429		WT	2		11.8301	6	-0.0611532
BAG2	0.139611	0.549086	0.791273	0.748808	0.037251		0.334667	-0.189604		WT	2		10.2017	6	-0.0549125
BAG3	-0.386674	-0.276922	-0.0858709	-0.140863	0.016291		-0.00883333	-0.0858644		WT	2		4.13751	6	-0.0594152
BAG4	-2.29966	-0.941148	-0.345693	-0.530275	-0.035842		0.105167	0.0155934		WT	2		5.12755	6	0.0396085
BAG5	0.155682	0.172432	0.315098	0.390929	-0.075867		-0.141667	0.00472254		WT	2		10.7231	6	-0.0506036
BAG6	0.734362	0.980408	0.979025	0.7606	-0.10766	1	0.0263333	-0.156454		WT	.		26.174	6	0.0679422
BAHCC1	-0.467597	-0.204395	-0.596878	-0.96025	-0.04516		0.075			unknown	2		0.0403412	6	0.0454269
BAHD1	0.165256	1.57148	2.19904	2.44469	-0.08133	3	-0.179667	-0.0528284		WT	2		6.34352	6	0.177557
BAI1	1.57839	3.12055	3.2721	3.07683	-0.11013		0.0956667	-0.0267075	COSMIC	WT	3			6	0.333617
BAI2	-0.759213	-0.0138066	0.381204	0.623985	-0.16096		-0.0965		COSMIC	WT	2			6	-0.0120875
BAI3	0.419116	0.25128	0.31373	0.312097	0.010964		0.348	0.0268592	COSMIC	WT	2			6	-0.0531675
BAIAP2	-0.755261	0.30702	0.847503	0.736161	0.0028638	2	0.251667	-0.113304		WT	2		0.0552835	6	0.005187
BAIAP2L1	-0.892542	-0.831359	-0.679429	-0.649668	-0.070024		0.249167	0.00247526		WT	3		50.9391	6	0.011311
BAIAP2L2	0.472824	0.206413	-0.229704	-0.201926	-0.0063369		0.151	-0.0365939		WT	2		0.388227	6	-0.00505342
BAIAP3	-0.30447	-0.445506	-0.685966	-0.946053	-0.0085559		0.0126667	-0.154429		WT	2		0.18075	6	-0.0420843
BAK1	-1.14711	-0.726932	-0.5052	-0.629309	-0.030198		-0.103667	-0.27404		WT	2		15.2399	6	-0.0624524
BAMBI	-0.632913	-0.61441	-0.268774	-0.124639	0.015047		0.451667	-0.0630992		WT	1		0.0290906	6	0.0152811
BANF1	-1.02592	-2.33359	-2.9811	-3.05198	-0.05984		-0.772167	-0.862312		WT	2		144.717	4	0.43565
BANF2	-1.21756	-1.17019	-0.908754	-0.523584	-0.0078506		0.1505	0.0898805		WT	2			6	0.0370444
BANK1	-1.92894	-1.675	-1.33516	-1.27181	-0.084619		0.287833	-0.0304238		WT	2		0.588394	6	0.123238
BANP	-1.98415	-1.532	-1.32578	-1.55432	-0.039848		-0.334167	-0.76627		WT	2		5.06294	5	0.0059416
BAP1	1.50794	1.6189	1.14921	0.533801	-0.089381	4	-0.584333	-0.532407		WT	2		19.6543	6	0.0816016
BARD1	-1.81081	-2.81234	-3.00239	-3.23321	0.037341	4	-1.5045	-0.58924		WT	2		5.03378	6	0.349088
BARHL1	-0.134012	0.32753	0.188515	-0.0604096	0.0016523		-0.099	-0.0920686		WT	3		0.0909745	6	-0.0434651
BARHL2	0.132799	0.457804	0.183188	0.285736	-0.096704		-0.531333	-0.149892		WT	2		0.0259258	6	0.00459682
BARX1	0.908725	0.308373	-0.00642137	-0.154452	0.0098582		0.0645	0.0102336		WT	2		0.0262291	6	-0.0382904
BARX2	0.880159	0.72066	0.468031	0.652282	-0.05723		0.296833	-0.00685683		WT	2		0.0211849	6	-0.0399318
BASP1	0.144324	0.607846	0.73488	0.936783	-0.021729		0.355667	0.156322		WT	3		340.081	6	0.0733725
BATF	-1.02708	-1.74468	-2.45375	-2.74419	-0.056549		-0.232333	0.0746916		WT	2		50.5711	6	0.277718
BATF2	-0.446038	0.106312	0.162256	0.0215202	-0.0011073		-0.222667	-0.173664		WT	2		0.0188202	6	-0.0403225
BATF3	-0.323525	0.293861	0.21813	0.205839	-0.13531		-0.152833	0.150994		WT	2		9.42063	6	-0.0211279
BAX	-0.933122	-0.380423	0.0309567	0.14673	0.016842		0.244667	0.118964		WT	2		315.825	6	0.0101739
BAZ1A	-2.69211	-3.19782	-2.77201	-2.54565	0.057772		0.362667	-0.066233		WT	2		24.763	6	0.0714348
BAZ1B	0.515812	-0.251204	-0.53117	-0.530868	-0.010566	2	0.284333	-0.256402		WT	3		47.7154	5	-0.0564375
BAZ2A	-1.04747	-1.23574	-0.897917	-0.681315	0.11502		-0.2815	-0.0776143		WT	2		32.6728	6	0.0551041
BAZ2B	-0.209671	-0.548003	-0.363023	-0.095001	0.068133		0.0323333	0.0818234		WT	2		3.20266	6	-0.0399401
BBC3	0.273195	0.603056	0.624007	0.422558	-0.0041574		0.237667	0.0406872		WT	2		19.122	6	-0.0654576
BBIP1	0.541913	0.209892	0.103931	0.257129	0.020534	2	0.383667	0.0742712		WT	2		5.00874	6	-0.0226099
BBOX1	0.00666262	0.200442	0.365796	0.550865	-0.066585		0.276	0.166439		WT	2			6	-0.0261017
BBS1	-0.473901	-0.939196	-0.935678	-0.78336	0.083587	1	-0.0526667	-0.21962	COSMIC	nonsynonymous SNV	2		0.829409	6	-0.03811
BBS10	-0.300446	-0.0561577	0.162256	0.374993	-0.028818	1	0.158667	0.0858786		WT	2		7.82981	6	0.0032489
BBS12	-0.0817636	1.0626	1.26984	1.17042	-0.12736		0.0821667	0.126139		WT	2		0.508328	6	0.048168
BBS2	1.31388	0.943968	0.815043	0.680798	-0.039479		0.426	0.0538665	COSMIC	WT	2		6.94782	6	-0.06136
BBS4	-1.08658	-0.163462	0.434774	0.712554	-0.0843		0.3725	0.0562455		WT	2		5.31475	6	-0.00566272
BBS5	1.0356	-0.205258	-0.385061	-0.0285477	0.078548		0.140667	-0.0189281		WT	2		1.2462	6	-0.0142756
BBS7	-0.529543	-1.06777	-1.21869	-1.22768	0.0075299		0.176167	0.0681401		WT	2		7.09351	5	-0.00363399
BBS9	1.5694	0.851126	0.335767	0.446064	-0.051769		0.1155	-0.222062		WT	3		2.10797	6	-0.00529608
BBX	0.324035	0.90954	1.00892	1.00647	-0.12291		-0.019	0.0228792		WT	2		8.01097	6	0.0163889
BCAM	-2.11338	-0.500194	0.326528	0.518403	-0.022858		0.181833	0.0122993	COSMIC	WT	2		0.0232865	6	0.0218605
BCAN	0.621779	2.118	2.39066	2.15658	-0.15046		0.293833	-0.314142		WT	2		0.138002	6	0.14528
BCAP29	0.650704	-0.47238	-0.810116	-0.758671	0.10383		0.106	0.0367184		WT	3	DUS4L_BCAP29	6.60097	5	-0.0311965
BCAP31	0.501653	-1.57669	-2.30729	-1.94668	0.045924		-0.260167			WT	1		43.1342	5	0.201744
BCAR1	0.706761	1.37257	1.75645	1.83574	0.023172	1	0.0536667	-0.5787		WT	2		0.87199	6	0.0692454
BCAR3	0.419581	-0.0631574	-0.254479	-0.205247	-0.0035057	1	0.0693333	-0.0334824		WT	2		0.0748275	6	-0.0509568
BCAS1	-0.559556	-0.413237	-0.0240613	0.140512	-0.0028489		0.045	0.0964951		WT	3		7.50098	6	-0.048088
BCAS2	-2.56427	-2.86135	-3.08121	-3.18409	-0.071484	4	-0.767333	-0.492713		WT	1		15.3274	6	0.366169
BCAS3	-0.502506	-0.659243	-0.493393	-0.569756	-0.0061614		0.2765	-0.186212		WT	2		21.4431	6	-0.0596282
BCAS4	1.03734	1.86898	1.95262	1.86915	-0.047769	1	0.224333	-0.0532332		WT	3		9.81331	6	0.167507
BCAT1	-0.0190515	0.0345996	-0.24382	-0.352312	-0.088509	1	0.0906667	0.0410449		WT	2		16.392	6	-0.0250401
BCAT2	0.187459	0.25547	0.283245	0.237732	-0.0043968		-0.241667	0.0633953		WT	2		16.8369	6	-0.0706814
BCCIP	-0.288467	-0.611014	-0.440902	-0.259482	0.05166	3	-0.098	-0.334602		WT	2		80.2769	6	-0.0351044
BCDIN3D	-1.96506	-1.40239	-1.5451	-2.13411	-0.080487	1	-0.0343333	-0.248341		WT	2		2.49387	6	0.353437
BCHE	0.0342834	-2.16028	-2.75501	-2.43835	0.091424		0.158167	0.0437045		WT	3			6	0.179487
BCKDHA	-0.775316	-1.1096	-1.22861	-1.22804	0.018949		0.0375	0.0196604		WT	2		16.0888	6	0.0798716
BCKDHB	0.179613	0.727591	1.04848	1.08334	-0.038824		0.383667	-0.10869		WT	2		35.798	6	0.11618
BCKDK	0.809388	1.43656	1.51439	1.64255	-0.14247		0.266	-0.0395185		WT	2		11.4929	6	-0.00813806
BCL10	-1.84006	-1.5214	-1.26321	-1.46483	0.038692		0.109	-0.0159928		WT	2		4.33267	6	0.17144
BCL11A	-1.58299	-0.846767	-0.327646	-0.0516391	-0.09982		0.0168333	-0.0962383		WT	3		0.0942826	6	0.0351889
BCL11B	0.339149	0.540233	0.544052	0.53991	0.017061		0.4485	0.0620076		WT	2		0.0208081	6	-0.0708255
BCL2	1.19002	1.41441	1.25335	1.10768	-0.016476		-1.181	0.00845893		WT	2		18.6406	6	-0.0108228
BCL2A1	1.02215	1.87654	2.19578	2.11666	-0.011357	1	0.0991667	-0.0703166		WT	2		68.1974	6	0.295396
BCL2L1	-5.10763	-2.73802	-1.70788	-1.8776	-0.038349	4	-0.553333	-0.689098		WT	3		281.298	6	0.00780745
BCL2L10	0.193326	0.0454474	0.0880438	0.110889	-0.0033753		0.129667	-0.0459459		WT	2		7.83169	6	-0.0689735
BCL2L11	0.980628	0.720037	0.880719	1.10192	0.030407	1	0.447833	-0.0749005		WT	2		0.140966	6	0.102918
BCL2L12	1.69796	0.705237	-0.004518	-0.133818	-0.078149		-0.153833	-0.109728		WT	2		14.4714	6	0.105832
BCL2L13	-0.18453	-0.316989	-0.488339	-0.88958	-0.083628		0.095	-0.00401772		WT	2		8.55445	6	0.0741028
BCL2L14	0.71895	0.572665	0.650973	0.551921	-0.0016759		0.101	-0.0461105		WT	2		0.0392072	6	-0.046002
BCL2L15	2.22096	2.57733	2.21406	2.07507	-0.071996		0.2245	0.00592313		WT	1		0.0401817	6	0.250329
BCL2L2	0.749102	-0.115271	-0.691578	-0.520043	-0.029441	1	-0.087	-0.237784		WT	2		2.51484	6	-0.0285402
BCL2L2-PABPN1	-2.83372	-3.98466	-4.4644	-4.57241	-0.0076383	1	-0.811833			WT	2		22.4699	6	0.353133
BCL3	1.4539	1.63622	1.53428	1.64681	-0.04014		0.3445	0.0235327		WT	2		6.89954	6	0.138503
BCL6	0.532171	1.207	1.46024	1.13755	-0.028932		-1.31083	-0.060903		WT	2		16.1536	6	-0.0583668
BCL6B	0.700379	1.20671	1.36483	1.35856	0.0027867		0.348667	-0.0100801		WT	2		0.0387598	6	0.116826
BCL7A	0.889108	1.51121	1.63672	1.79116	-0.053205	1	0.127	-0.00779588		WT	2		20.4854	6	0.138967
BCL7B	0.625912	0.402744	0.05425	-0.0991325	-0.11207	2	-0.0576667	0.146196		WT	3		33.2418	6	0.0055114
BCL7C	0.802998	1.17005	1.21163	1.24951	-0.063442	1	-0.201667	-0.0327231		WT	2		14.4157	6	-0.0190624
BCL9	-0.0800074	0.200342	0.217567	0.246983	0.0092428		-0.150667	-0.312608		WT	2		1.52449	6	-0.0504184
BCL9L	0.197253	0.845059	1.04297	1.27672	-0.040624	1	0.146833	-0.168812		WT	2		4.35939	6	-0.000951618
BCLAF1	-0.922589	-0.959877	-0.449024	-0.508896	0.11845	1	-0.531167	-0.736352		WT	2		25.9676	3	-0.0365721
BCMO1	0.269165	0.111074	0.138607	0.0285156	0.0042373		0.064			WT	2			6	-0.0756271
BCO2	0.233687	0.225592	0.289807	0.376828	-0.044465		-0.111333	0.0595484		WT	2		0.0544322	6	-0.0291492
BCOR	1.80976	2.22707	2.48381	2.92376	-0.062497		0.184833			WT	1		6.05138	6	0.0874506
BCORL1	0.62814	0.548355	0.65328	1.02012	0.076031		0.289333			WT	1		0.471105	6	0.0616726
BCR	-1.71344	-2.50129	-2.62424	-2.28587	0.0023218		0.098	0.0177618		WT	2		0.454479	5	0.220153
BCS1L	0.428369	0.964937	0.742874	0.447629	-0.058381	3	-1.062	-0.457394		WT	2		32.3162	6	-0.065943
BDH1	0.175817	0.620711	0.486336	0.376864	0.013495		-0.193167	-0.0441268		WT	2		10.9076	6	-0.0455622
BDKRB1	-1.62396	-1.29984	-1.29687	-1.52747	-0.062874		-0.2605	0.0975757		WT	2		0.092706	6	0.153796
BDKRB2	-0.321267	-1.04888	-0.893678	-0.695035	0.095144		0.0616667	-0.0245581		WT	2		0.874768	6	-0.0354472
BDNF	0.119107	0.500589	0.695035	0.630418	-0.0047975		0.3595	-0.0188722		WT	2		0.00421827	6	-0.0602509
BDP1	-2.68272	-3.08259	-3.00768	-3.03498	0.0061965	3	-0.419833	-0.625347		WT	2		5.76013	6	0.346828
BEAN1	-0.923132	-0.603343	-0.444622	-0.784746	0.002749	1	0.155667	-0.0611396		WT	2		0.0363415	6	0.0268008
BECN1	0.0911143	0.450659	0.452922	0.307687	-0.059717	1	-0.0673333	-0.213458		WT	2		30.1491	6	-0.0287994
BEGAIN	-0.800909	-0.454323	-0.438139	-0.630197	-0.047457		0.382333	-0.12769		WT	2		0.210087	6	0.00251404
BEND2	1.80232	0.936014	0.52606	0.335068	-0.013599		-0.175333			WT	2			4	0.0103506
BEND3	-0.262876	-0.343438	-0.489651	-0.42134	-0.027289		-0.00433333	-0.227326		WT	2		1.27633	6	-0.0614925
BEND4	1.58453	1.41998	1.25712	1.42765	-0.030145		0.0746667	-0.0679561		WT	2		11.8809	6	-0.0393214
BEND5	0.439028	0.497107	0.589507	0.483248	-0.039477		0.248333	0.0295362		WT	2		0.0465762	6	-0.0659331
BEND6	-0.7428	-0.449202	-0.223594	-0.385875	-0.019973		0.288167	0.0227897		WT	2		0.189178	6	-0.0500746
BEND7	-0.0911648	1.44611	1.9092	1.61516	-0.10787		0.437167	-0.0167991		WT	1			6	0.00736648
BEST1	-0.613268	-0.664452	-0.476897	-0.0817849	-0.039036		0.160167	0.0659685		WT	2		0.234194	6	-0.0204505
BEST2	-0.533424	-0.225445	-0.204712	-0.413102	-0.079724		0.288167	-0.057216		WT	2		0.0386411	6	-0.00891036
BEST3	-0.372659	-0.580517	-0.532982	-0.489638	-0.0065533	1	0.237333	-0.0840203		WT	2			6	-0.0831897
BEST4	0.045135	0.0151756	-0.0185429	0.168196	-0.033605		0.1255	-0.0827999		WT	2		0.0520085	6	-0.0052861
BET1	-1.8177	-1.80929	-1.34375	-1.24442	0.022388	1	-0.160833	-0.349801		WT	3		23.479	6	0.000519088
BET1L	0.877262	0.978658	1.26026	1.61447	-0.001523	1	0.135333	-0.118591		WT	2		22.9481	6	-0.0236738
BET3L	1.58755	0.818768	0.491368	0.819211	-0.0077763		0.579833			WT	2			6	0.0274442
BEX1	1.21204	1.17541	1.07805	1.08754	0.0039182		0.440833			WT	1		0.0544151	6	0.0103207
BEX2	0.323865	0.374313	0.289038	0.361637	-0.082964		0.3195			WT	1			5	-0.0607351
BEX4	0.447751	0.866975	1.0571	1.10471	-0.043123		0.4055			WT	1			6	0.0136172
BEX5	1.2218	1.16733	0.98458	0.9024	-0.057441		0.324833			WT	1			6	-0.0451677
BFAR	-0.306252	-0.609552	-0.573887	-0.451257	0.030086		0.1605	-0.0135257		WT	2		23.6581	6	-0.0624997
BFSP1	0.537658	0.506336	0.2727	0.255551	0.026038		0.295667	0.00794		WT	2		0.0490048	5	-0.0897963
BFSP2	-0.210622	0.115873	0.321632	0.300498	-0.032141		-0.0268333	0.0882002		WT	2		0.218704	6	-0.0244149
BGLAP	-1.25711	-0.0147715	0.0958913	-0.142134	-0.10589		0.0346667	-0.0925136		WT	2		0.531284	6	0.00293391
BGN	1.22032	2.31175	2.62078	2.6202	-0.063985		0.3345			WT	1		0.0144881	6	0.220205
BHLHA15	-0.22424	0.510215	0.78927	0.695784	-0.082816	2	-0.275667	-0.276738		WT	3		25.1325	6	-0.0421751
BHLHA9	-0.731992	-0.509593	-0.313263	-0.233898	-0.045602		0.144667	0.029468		WT	2			6	-0.0393855
BHLHB9	1.25687	0.932526	0.762741	0.82784	-0.060102		0.1505			WT	1			6	0.0218748
BHLHE22	-1.29345	-0.147595	0.145184	-0.179169	-0.054745	1	0.271333	-0.052839		WT	2		0.020177	6	-0.0359508
BHLHE40	-1.3046	-1.34013	-1.06514	-0.770564	0.059356		0.419833	0.127358		WT	2		16.7399	6	-0.000144494
BHLHE41	1.16957	0.90399	0.426751	0.349227	-0.082569		0.0335	-0.100564		WT	2		0.0179659	6	-0.0106032
BHMT	0.0297445	0.0248299	-0.030947	-0.0306143	-0.055607		0.150333	-0.00612343		WT	2			6	-0.0713996
BHMT2	-0.134851	0.402816	0.838077	0.874076	-0.015924		0.181	-0.352257		WT	2		0.0192535	6	0.0634189
BICC1	1.30514	1.77071	1.67403	1.40134	-0.1032		0.308333	0.0542708		WT	2			6	0.173347
BICD1	-1.18421	-1.25706	-1.05207	-1.04435	-0.002339		-0.140333	-0.131571		WT	2		4.55637	6	0.0021588
BICD2	-0.341024	0.18829	0.113057	-0.0299757	-0.1078	1	-0.042	-0.159157		WT	2		3.9165	6	0.00469971
BID	-0.59782	-0.493644	-0.634663	-0.674566	-0.038494		-0.245	0.0164164		WT	2		60.0075	6	0.0253969
BIK	-0.124954	0.155536	0.315828	0.106805	-0.057516		-0.0516667	0.102855		WT	2		3.17262	5	-0.0816143
BIN1	0.432243	0.463175	0.469442	0.525973	-0.017495		0.007	-0.177515		WT	2		0.0278359	6	-0.0750611
BIN2	-0.149537	-0.595131	-0.612246	-0.550635	0.011496		-0.069	-0.111491		WT	2		1.97949	6	-0.0208626
BIN3	3.14712	2.64956	2.20958	2.1627	-0.018802		0.214333	0.295311		WT	2		13.3307	6	0.415269
BIRC2	0.761739	0.137494	0.090154	0.236836	0.037512		-0.00866667	-0.143835		WT	2		11.6045	6	-0.0257116
BIRC3	-0.0383831	0.715854	0.884249	0.732661	-0.066888	1	0.0928333	0.116565		WT	2		16.8971	6	-0.0151685
BIRC5	-2.82574	-2.64847	-2.61745	-2.60531	-0.092631	5	-0.851667	-1.18123		WT	2		24.4342	6	0.0787657
BIRC6	-0.930531	-0.446456	0.147776	0.541977	-0.095265	1	0.265167	-0.319212		WT	2		10.3099	6	0.0330947
BIRC7	-0.742525	-0.453604	-0.637	-0.754188	0.01943		0.00133333	-0.136629		WT	3		0.0305038	6	0.00580716
BIRC8	1.63004	1.78472	1.7776	1.93971	-0.10922		-0.175	-0.117364		WT	2		0.0542242	6	-0.0385433
BIVM	0.669462	0.58016	0.504182	0.434983	-0.038993		-0.0975	0.0795004		WT	3			5	-0.0927741
BIVM-ERCC5	0.201974	-0.23612	-0.433074	-0.25095	-0.032186		0.0431667			WT	3		2.72488e-07	3	-0.103658
BLCAP	-1.4755	-0.743333	-0.38218	-0.398714	0.013993		0.358167	-0.116918		WT	3		18.828	6	0.00400666
BLID	-0.297838	0.0714958	-0.143524	-0.255884	-0.069028	1	0.181333	0.0341013		WT	2		0.0544151	6	-0.00770911
BLK	-0.0947252	-0.990115	-0.840888	-0.506688	0.061095		0.0856667	0.000550103		WT	2		28.8854	6	-0.0194222
BLM	0.23648	-1.33906	-2.27179	-2.43155	-0.037164	4	-0.405	-0.163183		WT	2		12.4663	6	0.208698
BLMH	-0.536692	-0.285039	-0.104879	-0.113273	0.012177	1	0.124333	0.0251807		WT	2		38.9959	6	-0.0828835
BLNK	0.24445	0.535435	0.371232	0.235994	-0.090146	1	-0.225833	0.00103983		WT	2		11.3208	6	-0.0467052
BLOC1S1	-0.684702	-0.631	-0.906153	-0.934987	-0.018148		-0.5715	0.0354468		WT	2		40.7807	6	0.0206958
BLOC1S2	1.05914	0.757157	0.575248	0.612021	-0.0012578		-0.4825	-0.127723		WT	2		17.1415	6	3.06459e-05
BLOC1S3	-1.57851	0.180901	0.790388	0.514338	0.014384	1	-0.045	-0.227806		WT	2		3.91767	6	0.00154304
BLOC1S4	1.09984	0.612506	0.430275	0.219328	0.044794	1	-0.042	-0.000743167		WT	2		22.0263	6	-0.0262403
BLOC1S5	1.62508	1.11579	0.670527	0.527511	-0.069237		0.134167	0.0298883		WT	2		7.17273	6	0.0198442
BLOC1S6	-0.450885	-0.422672	-0.31099	-0.245162	0.012529		0.0608333	-0.0474572		WT	2		13.0587	6	-0.0740469
BLVRA	-0.0133472	-0.309774	-0.163737	0.0605455	0.011749		0.278833	0.0471119		WT	3		32.2687	5	-0.0556807
BLVRB	-0.0340368	-0.285717	-0.277755	0.0341017	-0.012035		-0.0925	0.0535313		WT	2		9.23781	6	-0.0468334
BLZF1	-0.791518	-0.855921	-0.848716	-0.917824	0.0011706		-0.0336667	-0.0699192		WT	2		5.76368	6	-0.0248183
BMF	0.0992836	1.36857	1.7631	1.67355	-0.099845		0.148167	-0.141201		WT	2		11.528	6	-0.0220585
BMI1	1.40546	1.26156	1.15425	0.798005	-0.050795	2	0.199833	0.0726666		WT	1		3.69856	6	-0.0207347
BMP1	-0.677075	-0.493663	-0.491364	-0.488699	0.033097		0.203	0.000902172		WT	2		0.504117	6	-0.0169946
BMP10	0.24934	0.533209	0.422583	0.200009	0.0076121		0.290833	-0.0320059		WT	2		0.208802	6	-0.0298243
BMP15	-1.1274	-0.925006	-0.823145	-0.751525	0.012831		0.4235			WT	1		0.0642712	6	-0.0188065
BMP2	-0.349086	0.0373257	0.298408	0.449512	-0.017522		0.363333	0.0586037		WT	2		0.0218024	6	0.0202872
BMP2K	-0.583631	-0.909158	-0.878365	-0.579718	0.027523	1	0.311333	0.0263727		WT	2		2.59236	6	-0.000223348
BMP3	-0.425209	-0.392643	-0.174702	-0.351746	0.019614		0.150167	0.102311		WT	2		0.0113279	6	-0.0480157
BMP4	0.0449602	-0.689756	-1.11578	-1.20747	-0.047411		0.255167	0.0456504		WT	2		0.0225486	6	-0.00278502
BMP5	-1.47348	-1.12761	-0.830634	-0.698542	-0.033302		0.390333	-0.044923		WT	2		0.00897351	6	0.0101677
BMP6	0.662342	0.203417	-0.201802	-0.409899	-0.03173		0.437667	-0.017324		WT	2		0.00598569	6	-0.0444456
BMP7	-0.72755	-0.845983	-0.567058	-0.086792	0.024121		0.12	0.0670569		WT	3		0.00838103	6	-0.00905745
BMPER	1.18222	0.145588	-0.294711	-0.105172	-0.048505		0.281833	0.0551348		WT	3			6	0.0854056
BMPR1A	-0.776954	-0.231033	0.318676	0.300837	0.0039977		0.303667	-0.0979819	COSMIC	WT	2		3.10247	4	0.0495383
BMPR1B	-0.942602	-1.1841	-1.18468	-1.11288	-0.057961		0.2745	0.118567		WT	2		0.0552664	6	0.0897252
BMPR2	-0.605657	-1.42087	-1.99411	-2.02893	-0.060393		0.488167	0.0318334	COSMIC	nonsynonymous SNV	2		0.45421	6	0.197694
BMS1	0.391765	-0.629268	-1.54022	-1.68143	-0.061202	4	-0.586	-0.930715		WT	2		13.8138	4	0.357545
BMX	0.553218	1.12714	1.35234	1.49656	-0.077586		0.256833			WT	2			6	0.0396289
BNC1	-0.685961	-0.732634	-0.745066	-0.65811	-0.054855		0.2435	-0.0604703		WT	2		0.0435317	6	-0.00626864
BNC2	0.00196465	0.960057	1.57843	1.67243	-0.07369		0.130333	0.0732895		WT	2		0.0176911	6	0.104181
BNIP1	0.304074	-1.21247	-1.78578	-1.82269	-0.0011877	3	-0.202333	-0.432481		WT	3		18.0357	6	0.0782386
BNIP2	1.25932	0.994559	0.772167	0.751342	-0.094742		0.254833	-0.133676		WT	2		8.06488	6	0.0259602
BNIP3	1.44615	0.509772	0.410478	0.807375	-0.0077607	1	0.239833	-0.14187		WT	2		0.302781	6	0.0274014
BNIP3L	0.343212	1.29242	1.66984	1.81281	-0.050048		0.315167	0.156344		WT	2		11.7011	6	0.0479402
BNIPL	-0.761863	-0.856443	-0.75592	-0.687203	-0.014856		-0.0331667	-0.166976		WT	2		0.301398	6	-0.0121031
BOC	-0.144064	-0.560347	-0.778082	-0.814505	0.016671		0.151667	-0.0633397		WT	2		0.0395121	6	-0.0521576
BOD1	-0.934729	-0.47869	-0.138357	-0.367543	-0.037425		0.278167	-0.154745		WT	2		6.22312	6	-0.0105893
BOD1L1	-0.600253	-0.692049	-0.733506	-0.954725	-0.029202	2	-0.268167	-0.250704		WT	2		8.3959	6	0.0234688
BOD1L2	0.732488	0.405098	0.445401	0.901176	0.096347		0.397667	0.12894		WT	2		0.013671	6	0.154631
BOK	-1.46488	-1.16747	-1.17177	-1.2994	-0.0052718		0.0895	-0.0443275		WT	2		0.0797517	6	0.0316775
BOLA1	1.70137	0.433141	-0.403024	-0.374793	-0.02374		0.220167	-0.172156		WT	2		0.212143	6	0.0864829
BOLA3	-0.0137011	-0.925698	-1.35591	-1.33428	-0.04167		-0.435	-0.0121039		WT	2		87.7674	6	0.103987
BOLL	-1.06161	-0.666197	-0.448014	-0.533048	-0.01876		0.00116667	0.0604014		WT	2		0.0255462	6	-0.0184966
BOP1	-2.12893	-1.93437	-1.6726	-1.48	0.038993	3	-1.124	-0.788349		WT	3		99.091	6	0.0300852
BORA	0.466777	0.171771	-0.288734	-0.808498	-0.048961	5	-0.706833	-0.880976		WT	3		15.3486	6	0.066703
BPGM	1.17514	1.35455	1.27321	1.09562	-0.068417		0.222833	0.0515546		WT	3		8.92123	6	0.0172482
BPHL	1.25989	1.8483	2.02544	2.00737	0.0001437		0.159667	-0.00956468		WT	2		4.68083	6	0.508774
BPI	-0.807416	-1.42236	-1.28002	-1.00288	-0.020275		-0.133833	0.0922402		WT	3		0.0201256	6	0.0468692
BPIFA1	-0.325552	-0.341938	-0.294448	-0.248983	0.025458		0.253667	0.11439		WT	3		0.0425352	6	-0.0661091
BPIFA2	0.787418	0.687856	0.657009	0.345358	-0.015312		0.0111667	0.198952		WT	3			6	-0.0318853
BPIFA3	-0.95406	-1.86261	-1.98175	-1.88123	0.00043239		-0.0275	-0.0777719		WT	3			6	0.133069
BPIFB1	1.89162	2.00691	1.67616	1.44281	-0.07844		0.173833	0.00747872		WT	3			6	0.0471999
BPIFB2	-0.485818	0.822253	1.40914	1.35741	-0.033464		0.2835	-0.0539878		WT	3			6	0.0261381
BPIFB3	0.558473	0.545202	0.482319	0.698977	0.012849		0.1015	-0.172527		WT	3			6	0.0571071
BPIFB4	0.715064	1.14403	1.19346	0.947861	-0.071106		0.0913333	-0.109126		WT	3		1.24237	6	0.0087608
BPIFB6	-0.680841	0.399722	0.503374	0.240608	-0.11602		0.0216667	-0.0326403		WT	3			6	-0.0203481
BPIFC	-0.557506	-1.05139	-0.925916	-0.429004	0.015817		0.3425	0.0416675		WT	2		0.0185226	6	-0.00718384
BPNT1	0.652993	-0.0832919	-0.326404	-0.232313	-0.024327		0.356833	-0.208386		WT	2		23.9013	6	-0.0493862
BPTF	-1.51395	-0.975638	-0.807675	-0.9305	-0.042047	1	-0.6255	-0.311123		WT	2		6.24425	6	0.0612604
BRAF	-0.692828	0.0536985	0.474731	0.329406	-0.043471	1	0.295667	-0.17929		WT	3		6.80686	5	-0.0469047
BRAP	0.594751	0.504295	0.234466	0.0972744	-0.0031457	5	0.103833	-0.136688		WT	2		6.58708	6	-0.0492215
BRAT1	-0.388714	-0.18407	-0.292049	-0.574803	-0.016611	3	-0.253667	-0.455845		WT	3		27.5199	6	-0.0370407
BRCA1	-0.498976	-0.81302	-1.21023	-1.63105	-0.1016	4	-0.876	-0.545939		WT	2		12.8571	6	0.247251
BRCA2	-0.0652547	1.05431	1.44604	1.31803	-0.089775	4	-0.3135	-0.54199	COSMIC	WT	3		5.93342	6	-0.0183885
BRCC3	-1.09301	-0.448778	0.13611	0.28658	-0.029507		0.515667			WT	1		10.0728	3	-0.101655
BRD1	-0.0537304	-0.411171	-0.76185	-0.921423	0.028265	1	-0.238167	-0.19924		WT	2		7.61381	6	0.0739107
BRD2	0.184764	0.669791	0.550572	0.374275	-0.14062	4	-0.641167	-0.373706		WT	.		18.5544	6	-0.034834
BRD3	-1.80623	-1.36486	-0.960685	-0.873236	0.034368		0.301667	0.136215		WT	3		12.9586	6	0.164286
BRD4	0.152541	-1.05814	-1.72127	-2.02847	-0.010554	4	-0.891667	-0.82739		WT	2		15.8088	6	0.0470587
BRD8	1.04282	1.07444	1.14023	1.41792	-0.056466	4	-0.0233333	-0.373672		WT	2		14.3019	6	0.0249366
BRD9	0.346633	0.574785	1.14427	1.56932	-0.0069918		0.0401667	0.055693		WT	3		17.0887	6	0.316033
BRDT	-0.811784	-0.423178	0.0152024	0.0805246	0.018195		0.3495	-0.053329		WT	2		0.191589	6	-0.051618
BRE	-0.274108	0.537855	0.977524	1.12296	0.020142		0.645	0.000876455		WT	2			6	-0.0262278
BRF1	-3.01605	-5.42769	-6.13127	-5.74594	0.13648	5	-1.88567	-0.789421		WT	2		4.27896	6	0.455376
BRF2	-2.18283	-1.25995	-1.0912	-1.21937	-0.03357	5	-0.675	-1.20042		WT	2		3.32265	6	0.112737
BRI3	-1.70946	-2.55625	-2.76674	-2.61405	0.065242		-0.566	-0.168447		WT	3		97.9633	6	0.298047
BRI3BP	-1.29346	-0.917788	-0.456425	-0.403808	-0.010459		0.137	-0.0268355		WT	2		13.2521	6	-0.032731
BRICD5	0.315476	0.618149	0.51736	0.655734	-0.056748	1	-0.00333333	-0.00385833		WT	2		2.53584	6	0.0843298
BRINP1	1.73761	1.70383	1.36326	1.26857	-0.055817		0.313833	0.160984		WT	2		0.0647107	6	0.0523317
BRINP2	-0.549932	-0.266377	-0.050828	-0.0107912	8.22e-05		0.248167	-0.0648948		WT	2		0.352757	6	-0.0685001
BRINP3	-0.791685	-0.984137	-0.914683	-0.775736	-0.012261			-0.00364391		WT	2			6	0.0238944
BRIP1	0.693954	0.849524	0.697996	0.628829	-0.017226	2	-0.478	-0.31938		WT	2		3.8648	5	-0.0430844
BRIX1	-0.402533	-0.756066	-1.09459	-1.29337	0.00063978	5	-0.753667	-0.929021		WT	3		83.6296	6	0.0985835
BRK1	-1.41437	-1.66449	-1.88798	-1.8642	0.033403	1	0.0485	-0.41036		WT	2		94.09	5	0.302485
BRMS1	-0.916093	-2.02843	-2.43387	-2.38588	-0.061379		-0.590667	-0.307589		WT	2		23.291	6	0.232966
BRMS1L	-1.69936	-2.1547	-2.17171	-1.92949	-0.013573	1	0.195833	-0.120367		WT	2		1.35196	6	0.149878
BROX	0.832957	-0.142277	-0.297515	-0.149827	0.055609		0.437667	0.106142		WT	2		6.99745	6	-0.0437419
BRPF1	0.383565	0.03171	-0.175734	0.0388812	0.076479	1	-0.414333	-0.303715		WT	2		7.10947	6	-0.0382746
BRPF3	-0.745303	-0.722947	-0.325726	0.0260974	0.038786		0.181	-0.0474863		WT	2		7.00346	6	-0.0578128
BRS3	1.36242	1.6574	1.56238	1.50867	-0.048439		0.396833			WT	1			6	0.169614
BRSK1	0.6628	1.07503	0.758627	0.623431	-0.071003		0.173333	-0.0124004		WT	2		3.73729	6	-0.0332907
BRSK2	-1.39201	-1.19285	-0.858138	-0.331514	0.10137		0.321833	-0.106937		WT	2		0.0166181	6	-0.00565029
BRWD1	0.271624	0.566898	0.44937	0.473944	-0.045834		0.141	-0.0565484		WT	2		6.50054	6	-0.0350905
BRWD3	-2.03851	-1.51793	-0.642184	0.00979235	0.059732		0.278			WT	1		2.08455	6	0.0823421
BSCL2	0.36679	-0.226294	-0.48862	-0.398653	-0.0019278		0.192833	-0.200795		WT	2		3.74205	6	-0.066219
BSDC1	0.199867	-0.0510567	-0.133859	-0.0332035	-0.026924	1	-0.0566667	-0.0733126		WT	2		8.20341	6	-0.0707702
BSG	-0.273491	-0.301779	-0.406493	-0.334514	-0.035111	1	-0.223667	-0.115901		WT	2		109.36	6	-0.0439144
BSN	-0.237217	-0.664713	-0.809845	-0.552608	0.024147		0.453167	-0.0184394		WT	2		0.359205	6	-0.00769183
BSND	-1.30999	-0.511181	-0.0405371	-0.0343978	0.036425		0.0135	-0.133726		WT	2			6	-0.0582406
BSPH1	-0.486421	0.371963	0.790111	0.695677	-0.04065		0.408833	0.0461591		WT	2			5	-0.0489256
BSPRY	1.38449	2.03434	1.94811	1.96474	-0.071961		-0.0133333	-0.0454048		WT	2		1.29357	6	0.121485
BST1	0.504678	-0.203116	-0.310957	-0.38876	0.026167		0.354833	0.125301		WT	2		0.026273	6	-0.00590098
BST2	-1.20629	-0.821189	-0.639335	-0.147793	-0.1448	1	0.144333	0.0534495		WT	2		291.72	6	0.159672
BSX	-0.946008	-0.548388	-0.569158	-0.770644	-0.011597		0.0351667	0.0752432		WT	2			6	-0.019564
BTAF1	-0.556375	-0.968071	-1.05792	-1.06947	-0.050592	4	-0.824167	-0.313965		WT	2		14.8251	6	0.036564
BTBD1	1.07181	-0.266049	-0.661357	-0.435294	0.049216		0.2035	-0.0753501		WT	2		22.6113	6	0.0236444
BTBD10	-0.0127575	0.362883	0.630594	0.637395	-0.065402		0.402833	-0.0704544		WT	2		4.78991	6	-0.0180696
BTBD11	-0.801112	-0.979742	-0.8786	-0.641048	-0.087152		0.2385	-0.122418		WT	2		0.0184073	6	-0.0258532
BTBD16	0.496109	0.955637	1.17703	1.22036	-0.055678		0.190333	0.075733		WT	2			6	0.114598
BTBD17	0.184934	0.155192	0.000630328	-0.271252	0.032749		0.513333	-0.238177		WT	2		0.0979764	6	-0.0402884
BTBD18	1.46237	1.48233	1.33011	1.33222	-0.065521		-0.0401667	-0.0243839		WT	2		0.0795398	6	0.0226544
BTBD2	0.249764	-0.382107	-0.225387	0.210357	0.16088		0.0596667	0.0280409		WT	2		21.5595	6	0.0281583
BTBD3	-0.745792	0.231359	0.825057	1.07137	-0.077423		0.253333	-0.0597833		WT	2		0.0149178	6	0.0319105
BTBD6	0.971353	0.953121	0.794866	0.43189	-0.027268		0.238833	-0.217354		WT	2		8.69442	6	-0.0571445
BTBD7	-0.765486	-0.518023	0.11871	0.394815	0.040935		0.28	-0.0211018		WT	2		3.39429	6	0.0343109
BTBD8	0.239192	1.02344	1.17878	1.0949	-0.099844		0.0721667	-0.00513397		WT	2		0.356673	5	-0.0468819
BTBD9	0.589085	0.347384	0.219567	0.288228	-0.072592		0.1845	-0.401191		WT	2		1.63298	6	-0.0278533
BTC	-0.492087	-0.699909	-0.379	-0.142483	0.061385		0.403833	0.0300495		WT	2			6	-0.0448731
BTD	0.890039	1.21374	1.24786	1.37348	-0.081023		-0.1605	0.00438511		WT	2		0.724586	6	-0.0698319
BTG1	-0.301538	0.425795	0.712885	0.683925	-0.050762		-0.187167	-0.101705		WT	2		10.3187	6	0.00850333
BTG2	-0.170931	-0.451958	-0.666604	-0.703295	-0.038237		-0.411167	-0.0573932		WT	2		9.32032	6	0.00862181
BTG3	-0.58768	-0.85737	-0.493577	-0.116618	0.13208		0.2905	0.038682		WT	2		12.5867	6	-0.0606838
BTG4	0.0953475	0.955357	1.23301	1.38891	-0.062569		0.252333	0.0681326		WT	2			6	-0.0667004
BTK	0.711423	0.551961	0.442565	0.631289	-0.076355		0.044		COSMIC	WT	1		0.0647022	6	-0.0442186
BTLA	0.0400849	0.172082	0.480717	0.772795	0.023494		0.4225	0.116827		WT	2			6	0.0340794
BTN1A1	-0.204441	0.539713	0.746257	0.558546	-0.065476		0.327167	-0.196503		WT	2		0.0367056	6	0.00296415
BTN2A1	0.405194	0.377146	0.551623	0.760084	0.066824		0.198167	0.0151855		WT	2		5.68937	6	0.00180378
BTN2A2	-0.866751	-1.24161	-1.09601	-1.04065	0.06549		0.0286667	0.0898664		WT	2		3.66237	6	0.111332
BTN3A1	0.365566	0.420016	0.60013	0.755338	0.058577		0.082	0.136516		WT	2		2.49475	5	-0.023101
BTN3A2	0.617725	0.573275	0.519663	0.691087	-0.078068		-0.0346667	0.119668		WT	2		3.73838	5	-0.0208447
BTN3A3	-1.8422	-1.19785	-1.0269	-1.38843	-0.054201		0.200667	0.0481625		WT	2		3.09963	6	0.103593
BTNL3	-0.220297	-0.17684	0.0654539	-0.0370527	0.040726		0.11	-0.00820926		WT	2		0.144473	6	-0.045349
BTNL8	-0.247257	0.855598	1.30216	1.64245	-0.12599		0.166333	-0.0333044		WT	2		1.35924	3	0.00395142
BTNL9	0.52633	0.905074	1.13614	1.29207	-0.039577		0.187333	0.111287		WT	2		0.136714	6	0.19128
BTRC	0.239476	-0.29859	-0.615889	-0.794994	-0.02257	1	0.125	0.0264825		WT	2		4.33081	6	0.0590151
BUB1	-0.127223	-0.827089	-1.01297	-0.975682	0.028567	1	-0.200167	-0.599435		WT	2		16.466	6	-0.0655202
BUB1B	-2.3969	-2.23733	-2.29853	-2.36057	-0.056703	5	-0.853	-1.13481		WT	2		32.1915	6	0.0419755
BUB3	-0.913153	-1.84225	-2.17655	-2.24035	0.044814	5	-0.554833	-1.56728		WT	2		99.3541	6	0.0755281
BUD13	0.123005	0.369028	0.279871	0.120451	-0.052862	3	-0.156667	-0.582553		WT	2		9.92456	6	-0.077842
BUD31	-1.95524	-4.50412	-5.6851	-5.87197	0.0058226	5	-1.59283	-1.28291		WT	3		73.4875	6	0.772899
BVES	1.16298	0.908809	0.559325	0.403736	-0.083985		0.2185	-0.00281239		WT	2			6	-0.024924
BYSL	0.495881	-0.13206	-0.915804	-1.1948	-0.051516	5	-0.460833	-0.986483		WT	2		19.2794	6	0.185716
BZRAP1	-0.0299872	0.402297	0.920633	1.12668	-0.043119	1	0.165833	-0.140612		WT	2			6	-0.0231017
BZW1	0.112791	0.942929	1.27587	1.30148	-0.040906		-0.0256667	0.0131851		WT	2		65.5461	6	-0.00150355
BZW2	0.853812	0.598316	0.599742	0.668741	-0.0065004		0.031	0.0911675		WT	3		88.1924	6	-0.064994
C10orf10	0.739976	0.75372	1.08745	1.64054	0.022991		0.0145	-0.0246092		WT	2			6	0.0719452
C10orf105	0.521337	0.969918	1.45404	1.75549	0.10635		0.0845	-0.0729508		WT	2			6	0.405901
C10orf107	1.25622	1.04322	0.836723	0.859318	-0.042471		0.183	0.0199959	COSMIC	WT	2			6	0.0444399
C10orf11	-0.781707	-0.317327	0.0425181	0.376047	-0.0081427		0.32	0.0344206		WT	2			6	-0.029907
C10orf111	-1.22715	0.123805	1.13538	1.53315	-0.0024556		-0.0415	0.166789		WT	1		0.0219706	6	0.170743
C10orf113	-1.19411	-0.677331	-0.0327491	-0.0366883	0.023968		0.402	0.224396		WT	1		0.106679	6	-0.032105
C10orf114	-0.515225	-0.056752	0.242559	0.226036	-0.0031025		0.111333			WT	1			6	-0.0375795
C10orf118	0.161325	0.297191	0.437019	0.455226	-0.01508		0.282167			WT	2			5	-0.0561745
C10orf12	-0.535443	-0.539408	-0.339354	-0.331339	-0.0064274		-0.161	0.0141881		WT	2			6	-0.05915
C10orf120	0.256081	-1.02282	-1.64598	-1.58176	0.040287		0.209	0.103895		WT	2			6	0.133899
C10orf128	0.261606	0.346672	0.433009	0.479336	0.04119		-0.206333	0.0172798		WT	2		0.0252888	6	-0.0324545
C10orf129	-0.516625	-0.139397	0.151414	0.207957	0.017038		0.32			WT	2			6	-0.00671388
C10orf131	-1.36378	-1.7093	-2.14348	-2.31006	-0.13024		-0.2925	0.14342		WT	2			4	0.292196
C10orf137	-0.148594	-0.417398	-0.532389	-0.484616	0.048908		-0.1025		COSMIC	WT	2			6	-0.00780576
C10orf2	0.985521	1.07367	0.641229	0.137171	-0.043557	5	-0.838	-0.487449		WT	2			6	0.0423616
C10orf25	-0.713573	-0.788559	-0.675301	-0.775447	0.042482		0.228833	-0.0225462		WT	2		0.178447	6	-0.0513248
C10orf32	0.166388	0.300238	0.479537	0.535814	-0.047549		0.1655	-0.201614		WT	2			6	-0.0264019
C10orf35	-0.225241	-0.0756121	-0.0827087	-0.0592205	0.0098467		0.209667	0.0465632		WT	2			6	-0.050385
C10orf53	0.525915	1.23216	1.4737	1.40969	-0.069881		0.276333	-0.101048		WT	2		0.00524131	6	0.0201172
C10orf54	1.65189	1.19853	0.718259	0.600004	-0.0039676		0.3485	0.0232001		WT	2			6	-0.0180387
C10orf55	-0.150931	0.38989	0.649737	0.588046	-0.014415	1	-0.0568333	-0.0335819		WT	2		3.14316	6	-0.02499
C10orf62	-0.284099	-0.710669	-0.983106	-1.04573	0.011045		-0.133833	0.0113969		WT	2			6	-0.025979
C10orf67	-0.799098	-0.615008	-0.275699	-0.0918603	-0.021814		0.317833	0.135426		WT	1			6	-0.0366932
C10orf68	-0.135454	-1.73658	-2.18623	-2.07121	-0.027296		0.463833			WT	1			5	0.134401
C10orf71	-0.014435	0.279438	0.556401	0.81043	0.0232		-0.793333	0.255214		WT	2		0.0439446	6	-0.051696
C10orf76	0.0340868	0.290769	0.20854	-0.34779	-0.021343	1	-0.671333	-0.179185		WT	2		6.62023	6	0.0628303
C10orf82	1.17409	1.58142	1.44902	1.27277	-0.056698		0.200167	0.107781		WT	2			6	0.00632377
C10orf88	0.268536	-0.461558	-0.627413	-0.432127	-0.04864		-0.158167	-0.00909327		WT	2		4.67795	6	0.036267
C10orf90	1.63	1.3224	1.03761	0.958	-0.084684		0.415333	-0.0206206		WT	2		0.0109945	6	-0.0449056
C10orf91	-0.595254	0.141926	0.511845	0.530983	-0.045952		0.262167	-0.0147052		WT	2			6	-0.00493662
C10orf95	-0.148634	0.219507	0.320664	0.307403	0.01066		0.111333	-0.226113		WT	2		1.43679	6	-0.0343262
C10orf99	0.949362	-0.520914	-1.17123	-1.19532	0.011547		0.358667	-0.00071173		WT	2			6	0.0469792
C11orf1	0.674836	0.22762	0.147008	0.309335	-0.025043		0.273667	0.0371683		WT	2		20.8831	6	-0.0694797
C11orf16	0.507995	1.304	1.68316	1.58007	-0.060181		0.334	0.0890961		WT	2			6	0.175375
C11orf21	-0.356849	-0.248236	-0.183847	-0.0808362	-0.024274	1	0.0981667	0.0319745		WT	2			6	-0.0565161
C11orf24	0.615371	0.945773	1.14374	1.30676	-0.051125		0.4005	0.0318753		WT	2		17.6939	6	0.0126454
C11orf30	-0.9872	-1.45321	-1.60855	-1.54403	0.00994	2	-0.215	0.0512325		WT	2			6	0.077133
C11orf31	-0.930916	-0.581469	-0.46907	-0.618928	-0.058606	1	-0.05	-0.0773868		WT	2			6	-0.0601939
C11orf35	-1.76382	-0.617614	0.0259238	-0.0619186	0.029859		-0.0185			WT	2			6	-0.0262593
C11orf40	-0.642965	-0.546287	-0.429701	-0.61417	-0.041478		0.13	-0.0330962		WT	2			6	-0.0357183
C11orf42	-1.2438	-0.833781	-0.679855	-0.706332	-0.015562		0.3245	0.0361624		WT	2		0.0365929	6	-0.0182902
C11orf45	2.08226	1.53764	0.983361	1.03578	-0.021066		0.1065	0.134667		WT	2			6	0.0213109
C11orf48	-0.0213594	1.46041	2.21453	2.78502	-0.073708		-0.0881667	-0.0282328		WT	2			6	0.187931
C11orf49	-0.18707	0.00814348	0.00120651	-0.0357342	-0.045569		0.071	-0.00437411		WT	2		7.91837	6	-0.0554224
C11orf52	2.23106	1.51918	1.00575	0.974173	-0.03868		0.336333	-0.0131831		WT	2		0.146883	6	0.102765
C11orf53	-0.44042	-0.571478	-0.409794	-0.516329	0.066231		0.0136667	0.0033679		WT	2			6	-0.0065709
C11orf54	0.665587	0.447641	0.400923	0.262189	0.017039	1	0.422333	0.136952		WT	2		10.301	6	0.0143054
C11orf57	-0.121024	-0.101717	0.10194	0.240943	0.025336	4	-0.0101667	-0.54658		WT	2			6	-0.0569619
C11orf58	-0.0187512	-0.106775	0.0338855	0.0897215	-0.05245		-0.2695	-0.0601059		WT	2		58.5579	4	0.0263834
C11orf63	-0.123533	0.678217	0.907175	1.07874	-0.101		-0.123667	-0.298299		WT	2			6	-0.0285389
C11orf65	-1.57629	-0.702315	0.28412	0.39216	0.050742		0.0291667	-0.182018		WT	2		4.1269	6	0.0991148
C11orf68	-1.367	-0.0957919	0.68254	0.78955	0.023071		-0.0275	-0.233109		WT	2		12.5987	6	0.0442183
C11orf70	-0.774892	-0.934034	-0.679126	-0.341875	-0.093645		0.2285	-0.106969		WT	2			6	0.123634
C11orf71	1.74889	1.14032	0.887985	0.945533	-0.035943		0.177667	-0.139118		WT	2		8.32941	6	0.113218
C11orf73	0.762129	-0.488876	-0.979237	-1.23171	0.14017		-0.4135	-0.13748		WT	2			4	0.202154
C11orf74	0.455419	0.113826	-0.177934	-0.3301	-0.022005		0.165167	0.101644		WT	2		0.0811133	6	-0.0205255
C11orf80	0.971117	0.796572	1.14561	1.39888	0.047749		0.0891667	-0.100711		WT	2		2.20264	6	0.159277
C11orf82	-0.242313	0.147283	0.504642	0.528306	-0.087371		0.176833			WT	2			6	-0.0472956
C11orf83	0.42006	0.882469	1.02986	1.21832	-0.039478		-0.0501667			WT	2			6	0.099164
C11orf84	1.10906	0.787025	0.325649	0.0670138	-0.031531	1	0.234667	-0.0595646		WT	2			6	-0.0379389
C11orf85	0.0118158	0.132559	0.308685	0.449113	-0.015942		0.0361667	-0.152534		WT	2			6	-0.0115739
C11orf86	0.0942466	0.508029	0.404028	0.530533	-0.09608	1	-0.233333	-0.0552163		WT	2			6	0.15348
C11orf87	-0.10185	0.207472	0.184746	-0.102485	-0.066224		0.0846667	0.0789753		WT	2		0.00555471	6	-0.00803432
C11orf88	-0.126601	0.0615042	-0.0937136	-0.369909	-0.074429	2	0.099	-0.105841		WT	2			6	-0.0267777
C11orf91	-0.839901	-0.213088	0.0970665	0.0397567	-0.014555		-0.479167	-0.0804878		WT	2		0.152414	6	-0.0418737
C11orf93	1.74877	1.3252	0.597766	0.233898	-0.06783		-0.0118333			WT	2			6	0.0498034
C11orf94	0.160819	0.574039	0.71265	0.856439	-0.0028837	1	0.148	-0.139643		WT	2			6	0.00987311
C11orf96	-1.43488	-0.558742	0.271843	0.479561	0.034407		0.0343333			WT	2		0.030102	6	-0.0480607
C12orf10	0.36914	0.359193	0.180124	-0.0672563	-0.037466	2	0.136667	-0.251078		WT	2		29.9685	6	-0.0601132
C12orf23	1.19298	0.0218736	-0.764801	-1.07926	-0.0040432		-0.028			WT	2			6	0.224945
C12orf29	-1.8993	-1.0277	-0.0673912	0.175126	-0.01136		-0.0375	0.0820221		WT	2		15.5665	5	-0.0101928
C12orf39	-0.558647	0.776576	1.4213	1.50283	-0.026357		0.238167			WT	2			6	0.0423025
C12orf4	0.31032	0.110531	-0.288372	-0.456691	-0.073454		-0.475	0.0515358		WT	2		4.25353	6	-0.0209946
C12orf40	-0.553481	-0.231629	-0.182558	-0.250106	-0.038001	2	-0.292	0.205711		WT	2		0.0125132	6	-0.0296639
C12orf42	0.619257	0.928001	0.919555	0.6098	-0.061478		0.336333	-0.0202415		WT	2		0.0456673	6	-0.0548187
C12orf43	0.447202	0.277967	-0.0395216	-0.182808	-0.063729		-0.120333	-0.0364737		WT	2		5.64616	6	-0.0367596
C12orf44	0.984996	1.14337	0.99131	0.915501	-0.10096		-0.331667			WT	2			6	9.81263e-05
C12orf45	0.364056	-0.606513	-1.48323	-1.63802	-0.098985	5	-1.08383	-0.5125		WT	2		42.8889	6	0.221527
C12orf49	0.208026	-0.87777	-1.56109	-1.87932	0.0015259		0.0455	-0.280111		WT	2		5.754	6	0.10469
C12orf5	-1.19768	-1.05366	-0.345108	-0.275155	0.0017456		0.323167	0.0654902		WT	2			6	0.0304458
C12orf50	-1.50534	-1.00993	-0.32793	-0.109165	0.04078		0.343667	-0.00911381		WT	2			6	-0.0332883
C12orf52	-0.118923	0.172134	0.096064	0.0662561	-0.073609		0.129			WT	2			6	-0.0521019
C12orf54	1.46687	1.92645	1.86726	1.60522	-0.041844		0.157	0.0517627		WT	2		0.83172	4	0.289349
C12orf56	-1.28806	-0.29252	0.59594	0.943662	0.0076909		0.170833	-0.297835		WT	2		0.914916	6	-0.0503296
C12orf57	0.353251	1.38166	1.70691	1.66388	-0.061965		0.140333	0.0482155		WT	2		17.4954	6	0.0901098
C12orf60	-0.150639	-0.512222	-0.243429	-0.0482041	0.1131		0.195333	0.0838889		WT	2		2.57595	6	0.0462332
C12orf61	-0.367373	0.530228	0.485851	0.368151	-0.086154		-0.113333			WT	2			6	-0.02429
C12orf65	-0.102708	0.456918	0.429802	0.315336	-0.015463	4	-0.0105	-0.254702		WT	2		14.7792	6	-0.0568178
C12orf66	0.623129	0.381267	0.0566516	-0.104267	-0.020743		0.1945	0.100236		WT	2		8.53434	6	-0.0597807
C12orf68	-1.34904	-0.330671	0.0993075	0.0467634	-0.0091703	1	-0.198167			WT	2			6	-0.051216
C12orf71	0.972738	-0.531038	-0.967281	-1.11087	0.090935		-0.137833	0.0316527		WT	2		0.0461045	6	0.0933195
C12orf73	-0.563596	-0.887692	-0.474385	-0.345757	0.089827		0.0898333	-0.060377		WT	2		7.00167	6	0.0230235
C12orf74	-0.311477	-0.128826	-0.0844764	0.37838	-0.10435		-0.297667	-0.00320284		WT	2		0.0199587	6	-0.0062656
C12orf75	-0.0602833	0.610733	1.09328	1.04488	-0.0069684		0.215	0.123851		WT	2		69.7486	6	-0.00370297
C12orf76	-0.440975	0.913125	1.26579	0.837962	-0.033303		-0.108833	-0.204952		WT	2		6.38904	6	0.0206414
C12orf77	-0.530251	-0.769903	-0.610352	-0.58627	0.0021265		0.160667	0.0223437		WT	2		0.128252	5	0.0548549
C12orf79	0.897218	-0.767135	-1.41981	-1.20251	0.023108		-0.119833	-0.00796285		WT	2			4	-0.0371146
C13orf35	-0.541832	-0.708018	-0.365702	-0.169724	0.054349		0.186833			WT	3			6	-0.0356037
C13orf45	1.30548	0.813415	0.458752	0.419264	-0.033173		0.331333			WT	3			6	-0.0619959
C14orf1	0.233705	-0.266257	-0.335573	-0.351516	0.062618		-0.0748333	-0.0515668		WT	2			6	-0.0609657
C14orf105	1.77774	1.89674	1.88768	1.73822	-0.075501		0.229667	-0.0717523		WT	2			6	0.317409
C14orf119	0.77831	1.86114	1.95333	1.80373	-0.041038		0.165	-0.0548871		WT	2		7.75031	6	0.209243
C14orf132	-0.108683	-0.0269594	0.0376338	0.0602741	-0.065928		0.297			WT	2		0.00850484	6	-0.0254368
C14orf142	-0.846869	0.0818135	0.199245	0.250994	-0.051399	1	0.150667	-0.121359		WT	2			6	-0.0663518
C14orf159	-0.885382	-0.46222	-0.5129	-0.844828	-0.067441		-0.4525	0.0574573		WT	2			6	0.0457269
C14orf166	-0.699957	-0.449714	-0.24296	-0.485143	0.011773		-1.27667	-0.593109		WT	2			6	0.0294799
C14orf166B	0.759037	-0.162891	-0.225105	-0.143943	-0.02144	1	0.072			WT	2			6	-0.015947
C14orf169	1.17669	0.741684	0.574839	0.507216	-0.035258		0.272833			WT	2			6	-0.0617
C14orf177	1.85305	1.31552	0.986788	1.0956	-0.02622		0.546667	0.0850738		WT	2			6	-0.0273107
C14orf178	1.08082	0.901504	0.557016	0.413643	-0.051909	5	-0.122333			WT	2		0.180895	6	-0.0673316
C14orf180	-0.162211	0.474875	0.709687	0.411794	-0.037653		0.131833	0.00759788		WT	2		0.039178	6	-0.0738845
C14orf182	-1.054	-0.675133	-0.418454	-0.0431878	-0.0031216		0.092	0.0213095		WT	2			5	-0.0413325
C14orf183	-2.25258	-2.20615	-2.11537	-2.09168	0.037088		0.0963333	0.0128839		WT	2			6	0.155912
C14orf2	1.6897	1.14178	0.852277	0.956493	-0.031177		0.312333	0.105125		WT	2			6	0.0646895
C14orf28	0.346728	-0.00690379	0.295356	0.670242	0.06301		-0.239167	-0.080144		WT	2		0.730686	6	-0.0679952
C14orf37	1.83251	1.00063	0.75605	0.837423	0.052932		0.0551667	-0.0189771		WT	2		0.0147467	6	-0.0120771
C14orf39	-1.1361	-1.0981	-0.602764	-0.204176	-0.031285		0.447833	0.0810118		WT	2			6	-0.0150875
C14orf79	0.602426	0.463225	0.345039	0.336297	0.012787		0.173667	0.00690371		WT	2			6	-0.0304098
C14orf80	-0.546544	-1.39662	-1.94583	-2.02191	-0.022615	4	-1.36083	-0.527773		WT	2			6	0.245835
C14orf93	0.398817	0.58164	0.438023	0.272102	-0.038606		0.152167	-0.035456		WT	2		8.13475	6	-0.079502
C15orf26	0.249731	0.533912	0.337522	0.306733	-0.085967		0.2585	-0.0649155		WT	2			6	-0.00249294
C15orf27	-0.306038	-0.807284	-0.892006	-0.657029	0.057887		0.0405	0.0583577	COSMIC	WT	2			6	-0.02781
C15orf32	1.004	1.26998	1.37642	1.46406	-0.088585		0.293	0.0667697		WT	1			6	-0.0519026
C15orf38	-0.430267	0.204745	0.416303	0.395219	-0.033317		0.129833			WT	2			6	-0.0361333
C15orf39	-0.920853	-1.21869	-1.03227	-0.785795	0.073093		0.174	-0.0745106		WT	2		4.17012	6	-0.00192313
C15orf40	-0.6146	-0.412298	-0.17785	-0.293627	0.018934	1	0.0848333	-0.175186		WT	2		14.6469	6	-0.0383189
C15orf41	0.0412723	-1.43663	-2.81766	-3.49057	-0.015457	5	-0.941	-0.103309	COSMIC	WT	2		4.82577	6	0.696544
C15orf43	-0.527905	-0.790801	-0.625906	-0.42229	0.036095		0.0153333	-0.0220893		WT	2			6	-0.0339229
C15orf48	-0.0755165	0.260174	0.304921	0.114937	-0.062545		0.137667	0.0768135		WT	2		0.0117504	6	-0.0453892
C15orf52	-0.812073	-1.28132	-1.90842	-2.13768	-0.021411	1	-0.233333	-0.0231554		WT	2			6	0.209573
C15orf53	0.436936	-0.0165832	-0.311101	-0.241166	0.025348	1	-0.0773333	0.0125794		WT	2		0.0178588	6	-0.0606636
C15orf54	0.177577	-0.581421	-0.781851	-0.748791	-0.005047		0.3105	0.11162		WT	2			6	-0.0464801
C15orf56	-0.119718	-0.141944	-0.150289	-0.0102846	0.043215		0.279	0.0659738		WT	2		0.0170444	6	-0.0661621
C15orf57	1.11656	1.26736	1.28142	1.10116	0.046551		-0.179167	-0.105164		WT	2	C15orf57_CBX3		6	-0.0238426
C15orf59	1.02916	0.974594	0.787493	0.713933	-0.010505		0.4225	-0.00416322		WT	2		0.0159058	6	-0.0660134
C15orf60	0.295018	0.649353	0.770549	0.639064	-0.0083151		-0.161667			WT	2			6	-0.0659984
C15orf61	0.725105	0.459132	0.480952	0.710903	0.022115		0.358333	0.154247		WT	2		11.179	6	0.00501604
C15orf62	-0.837424	-1.72871	-2.01697	-1.92882	0.0069444	1	-0.3575	0.089539		WT	2		1.02563	6	0.0882343
C15orf65	2.10727	1.45825	1.11934	1.33553	-0.064752		0.330667	0.107986		WT	2		0.8068	4	0.0265855
C16orf11	-1.29983	-1.23558	-1.34797	-1.42737	0.016158		0.0155			WT	2			6	0.00239676
C16orf13	-0.697852	-0.730463	-0.75609	-0.80313	0.020312		0.173667	-0.0632292		WT	2			6	-0.0581864
C16orf3	-0.649317	-1.58486	-2.05454	-1.85843	0.0079126		-0.277833			WT	2			6	0.244234
C16orf45	1.13149	0.693221	0.354906	0.435522	-0.0056318		0.185167	0.0173926		WT	2		2.3286	6	0.0164654
C16orf46	-0.15025	0.823674	1.34659	1.72428	0.023394		-0.0976667	-0.148115		WT	2		0.492108	6	0.0155885
C16orf52	1.05654	1.98118	2.13688	2.16413	-0.11735		0.242667	-0.105456		WT	2		2.19775	6	0.0983041
C16orf54	-0.401941	0.0926636	0.0759448	-0.250052	-0.051762		0.226333	-0.108754		WT	2		0.0271706	6	-0.0441106
C16orf55	-0.292639	0.352538	0.721582	0.814935	0.04169		0.225833			WT	2			6	0.0227191
C16orf58	0.334509	1.33729	1.49229	1.2132	-0.1367		0.248333	-0.0273923		WT	2		24.0615	5	0.0540067
C16orf59	-0.740214	-1.15139	-1.90215	-2.16662	-0.049775	1	-0.9925	-0.413732		WT	2			6	0.357945
C16orf62	-0.287882	0.583011	0.767281	0.840415	-0.087014		0.0958333	-0.10523		WT	2		6.62238	6	-0.00881067
C16orf70	1.22969	0.988225	0.714875	0.515233	-0.033478		-0.0188333	-0.151806		WT	2		3.70066	6	-0.041554
C16orf71	1.65069	0.982523	0.96161	0.864195	0.041072		0.24	0.0405412		WT	2		0.0697984	5	-0.0338287
C16orf72	-0.595819	-0.710628	-0.967775	-1.16942	-0.11303	3	-0.0618333	-0.384867		WT	2		8.69591	6	0.0728062
C16orf74	0.781805	1.48479	1.34019	1.42291	-0.063849		-0.0305	-0.0746491		WT	2		0.0513029	6	0.0028546
C16orf78	1.53573	1.20921	0.799603	0.710905	-0.08136		0.124	0.0879696		WT	2		0.0393444	6	-0.0111108
C16orf80	0.424533	-0.563434	-1.14061	-1.31051	-0.0082341	4	-0.842167			WT	2			6	-0.0243659
C16orf86	0.368227	-0.0985199	-0.268526	-0.235001	0.033004	1	0.373667	-0.319333		WT	2		0.518488	6	-0.0284475
C16orf87	-0.129364	-0.218008	-0.192017	-0.0873888	-0.0030859		-0.145833	-0.0970463		WT	2		3.8861	6	-0.081188
C16orf89	-0.76619	-1.09974	-0.538065	-0.237173	0.11786		0.0633333	-0.101212		WT	2			6	-0.00804053
C16orf90	1.60036	2.11618	2.01334	1.67062	-0.081528		-0.251667	-0.0197691		WT	2		0.0307762	6	0.0452827
C16orf92	0.735074	0.673865	0.563169	0.691329	-0.015695		-0.588333	-0.196119		WT	2		6.61548e-18	6	-0.0729157
C16orf93	-1.78354	-2.24248	-2.34157	-2.37478	0.015994		-0.0901667	-0.0857085		WT	2			6	0.163469
C16orf95	0.544241	0.53173	0.408504	0.615399	-0.0363		0.134667	-0.15452		WT	2		9.63888	6	0.00985346
C16orf96	1.85531	1.13246	0.302843	0.139264	-0.13525		0.355	-0.136771		WT	2		0.00999536	6	0.146885
C16orf97	-0.823331	-0.609958	-0.234303	-0.270971	0.026948		0.207833	-0.0104012		WT	2			6	0.0198229
C17orf100	0.751406	0.84432	0.705744	0.693381	-0.05932	1	0.0948333			WT	2		2.67175	6	-0.0846857
C17orf102	-0.555118	-0.152441	-0.124089	-0.0995563	-0.040761		0.2415	-0.0239744		WT	2		0.0169156	6	-0.0402185
C17orf104	-1.65649	-1.90872	-1.72626	-1.64908	0.034947		0.183167	-0.227535		WT	2			6	0.0644468
C17orf105	-0.954389	-1.7012	-1.62109	-1.34462	0.0064659		0.286167	-0.242799		nonsynonymous SNV	2			6	0.116547
C17orf107	-0.838127	0.142818	0.580796	0.729391	-0.016324		-0.166333	-0.0531551		WT	2		0.166622	6	-0.0567033
C17orf112	0.0513733	0.336865	0.449474	0.468528	0.016683		0.463333	0.127911		WT	2			6	-0.0643166
C17orf47	-0.29039	0.0861576	0.612795	0.956819	0.021288		-0.286833	0.0366643		WT	2		0.170444	6	-0.0174764
C17orf49	-1.43203	-0.867	-0.285701	-0.262564	0.023393	1	0.169833	-0.209669		WT	2		84.5564	6	-0.0415159
C17orf50	-2.41452	-3.10152	-2.75194	-2.51695	-0.013622	2	0.0896667	-0.241574		WT	2		0.0841741	6	0.320109
C17orf51	0.902697	1.0146	0.64922	0.396111	-0.10667		0.0601667	-0.0323818		WT	2		1.52304	6	0.00682052
C17orf53	-1.85005	-1.35678	-0.537949	-0.385971	0.13392	1	0.0223333	-0.223461		WT	2		3.29667	6	0.0639811
C17orf58	0.128208	0.156267	-0.214324	-0.276503	-0.065136		0.0866667	-0.311201		WT	2		10.4186	6	-0.0291087
C17orf59	1.34381	1.78759	1.67485	1.66361	-0.025256	1	0.200167	0.00637733		WT	2			6	0.0837713
C17orf62	-0.237875	-0.374608	-0.400129	-0.192356	0.0054861		-0.0631667	-0.126272		WT	2		43.2914	6	-0.0730912
C17orf64	0.765357	0.577744	0.357577	0.127722	-0.14456		0.0756667	0.111913		WT	2			6	-0.00668892
C17orf66	-0.89072	-0.078398	0.133156	0.275694	-0.0026575		0.0923333			WT	2			6	-0.0365839
C17orf70	0.100559	0.115582	-0.249795	-0.23596	0.0046969	1	-0.319	-0.264043		WT	2			6	-0.0129445
C17orf72	1.30968	1.23286	1.39526	1.20856	0.064077		0.180167			WT	2			6	0.0556806
C17orf74	0.31019	-0.168304	-0.624634	-0.587548	-0.077033		0.205167	-0.0199652		WT	2			6	-0.0362354
C17orf75	0.541755	0.886457	0.700836	0.534992	-0.062782		-0.380833	-0.206428		WT	2		6.87609	6	-0.0112761
C17orf77	0.00109967	0.227355	0.426591	0.547363	-0.12795		-0.0771667	-0.0532291		WT	2		0.0140139	6	-0.0187508
C17orf78	0.674713	0.00681713	0.0695623	0.327944	0.11414		0.2515	0.0940092		WT	2		0.0676626	6	0.0570808
C17orf80	3.28908	2.78496	2.00682	1.74551	-0.12791		0.152	0.0368043		WT	2		9.46788	6	0.18728
C17orf82	-2.06261	-1.57529	-1.24007	-1.15402	-0.035135	1	-0.2965	-0.379608		WT	2		0.504356	6	0.0436364
C17orf85	-0.428693	-0.463804	-0.0978411	-0.0439867	0.089985	1	-0.279	0.0467492		WT	2			6	0.0439978
C17orf89	0.708312	1.0985	0.919598	0.418522	-0.050945		-1.15917	-0.482246		WT	2			4	-0.0176191
C17orf96	-1.38974	-0.829996	-0.528095	-0.690521	0.032492	1	0.0623333	-0.43445		WT	2			6	-0.0105814
C17orf97	-0.219557	0.853182	1.39142	1.30638	-0.04142		0.0326667	0.0531183		WT	2		1.47484	6	0.0144974
C17orf98	-0.8892	-2.30432	-2.60484	-2.59158	-0.01288	1	-0.00366667	-0.0893167		WT	2		0.111593	6	0.352102
C17orf99	0.35378	0.0186186	0.123779	0.169609	0.094573		0.298333	-0.0527185		WT	2	C17orf99_SYNGR2	9.30203	6	-0.0136591
C18orf21	-2.45902	-2.82596	-2.47604	-2.4138	0.069518	5	-0.531	-0.105201		WT	2		10.1732	6	0.0967999
C18orf25	2.06149	1.54075	1.10487	1.01817	0.0060238		0.2475	0.0699342		WT	2		4.81693	6	0.0337945
C18orf32	-1.05579	-1.20694	-1.55208	-2.00726	-0.037831		0.0923333	0.248986		WT	2		11.1245	6	0.204333
C18orf42	0.795644	1.16978	1.0448	1.03646	-0.082388		0.288333	0.229286		WT	2			6	0.00219103
C18orf54	0.0874928	0.163936	0.454301	0.403617	0.023336		0.352833	0.00591708		WT	2		3.11278	6	-0.0211676
C18orf63	1.69621	1.77848	1.45993	1.20655	-0.10324		0.323	0.0147052		WT	2			6	0.0740789
C18orf8	-1.61789	-1.53225	-1.19347	-0.936396	0.086772		-0.206667	0.0319828	COSMIC	WT	2			6	0.00983258
C19orf10	0.620971	0.362174	0.259202	0.258826	-0.0082787		0.236	-0.139852		WT	2			6	-0.0707713
C19orf12	-1.40247	-0.984147	-0.818626	-0.491038	0.0048724		0.0371667	-0.222367		WT	2		3.22126	6	0.0962295
C19orf18	-1.04258	-0.727026	-0.579766	-0.57853	0.0054956		-0.0185	0.0576452		WT	2			6	-0.0453872
C19orf21	0.497771	0.484987	0.276638	0.106271	0.0032781		0.279833			WT	2			5	-0.0781877
C19orf24	-1.31607	-0.512651	-0.212513	-0.355971	0.0042859	2	-0.273333	-0.150917		WT	3	CIRBP_C19orf24	33.465	6	-0.0592171
C19orf25	0.679554	0.654474	-0.0372861	-0.332768	-0.034498	1	-0.317	-0.420087		WT	1	UQCR11_C19orf25	5.76862	6	0.080621
C19orf26	0.758936	0.725361	0.619731	0.549074	-0.021209		0.0248333	-0.0723245		WT	3			6	-0.0419527
C19orf33	1.50657	1.09513	0.876391	0.788531	-0.015559		0.04	0.0161464		WT	2		0.346265	6	-0.00277884
C19orf35	-0.5149	-0.0411305	0.34271	0.489581	-0.0072241		-0.0565	-0.160072		WT	2			6	-0.0522334
C19orf38	-0.0618604	-0.410846	-0.484457	-0.526645	-0.069154		-0.0541667	-0.221311		WT	2		2.34303	6	-0.0260367
C19orf40	0.166001	-0.4359	-0.993489	-1.02958	0.023639		-0.483333	-0.247491		WT	2			6	0.0389161
C19orf43	-0.941649	-1.71755	-2.17395	-2.3584	-0.0003253	1	-0.967333	-0.223368		WT	2			6	0.246974
C19orf44	-0.27081	-0.356997	0.0161159	0.249844	0.099368		0.229333	-0.13521		WT	2		2.25161	6	-0.0350859
C19orf45	0.439919	0.76315	0.946267	0.954016	0.028156		0.0765	0.143059		WT	2			6	-0.0378697
C19orf47	1.29918	1.78536	2.17949	2.50707	-0.044584		0.350167	-0.104977		WT	2		5.98388	6	0.192977
C19orf48	1.0533	0.625392	0.155842	0.141943	0.049598		0.0851667	0.0601401		WT	2		51.1783	6	-0.00507572
C19orf52	-1.00625	-0.987625	-0.587635	-0.468829	0.053722	5	-1.00917	-0.497489		WT	2			6	-0.0380084
C19orf53	-0.235337	0.211245	0.120752	0.0543259	-0.067937	1	-0.1985	-0.634049		WT	2		69.1471	6	-0.0536737
C19orf54	0.796256	1.40054	1.50712	1.40363	-0.0047234		0.1725	0.0620224		WT	2		13.6524	6	-0.0169355
C19orf57	1.48665	1.04425	0.664216	0.654687	-0.033748		0.155667	-0.0603675		WT	2		0.199452	6	-0.0419393
C19orf59	-0.372744	0.368533	0.431874	0.36143	-0.05446		0.296667			WT	2			6	-0.0670236
C19orf60	-0.92452	-0.349831	0.0676253	0.393009	-0.0093903	1	-0.154167	-0.160561		WT	2			6	-0.044139
C19orf66	-1.23609	-1.15996	-1.37471	-1.4428	-0.055159	1	0.198667	-0.195069		WT	2		9.24743	6	0.0902231
C19orf67	1.12586	1.32569	1.26693	1.19732	-0.048315		0.345667	-0.275268		WT	2		0.0270191	6	-0.0387378
C19orf70	0.828029	0.66409	0.579958	0.608329	0.056279	1	-0.544333	-0.286321		WT	2		33.0879	6	-0.0392259
C19orf71	-0.0534552	0.91114	0.946857	0.863533	-0.05182		-0.311	-0.031071		WT	2		1.83001	6	0.00720478
C19orf73	-0.321594	0.37687	0.717539	0.873999	0.0060385		0.0776667	-0.0478196		WT	2		3.86489	6	0.0430022
C19orf77	1.10067	0.552853	0.160365	0.0689882	-0.055892		0.141833			WT	2			6	-0.0375519
C19orf80	0.949777	1.13178	0.860712	0.505265	-0.042276		-0.6445	-0.0162458		WT	2			6	-0.0389992
C19orf81	-0.196465	0.551286	0.706325	0.744421	-0.07316		0.323833	-0.00537446		WT	2		0.0327063	6	-0.0752994
C19orf82	-0.390627	-0.536612	-0.730925	-0.666528	-0.031472		-0.0298333			WT	2			5	-0.000502044
C1GALT1	-2.35066	-2.48041	-1.78231	-1.37332	0.14363		0.0333333	0.0091087		WT	3		9.47965	6	0.147055
C1GALT1C1	0.699779	0.359077	0.126346	0.076093	0.010951		0.388833			WT	1		5.83657	6	-0.0716929
C1orf100	-1.16172	-2.20367	-1.48064	-0.842524	0.24671	1	0.095	-0.228483	COSMIC	WT	2			6	0.137108
C1orf101	0.689912	0.311399	0.387237	0.721091	0.036101		0.372167	0.0106045		WT	2			6	-0.0560578
C1orf105	-0.803327	-1.17876	-0.82979	-0.707222	-0.011524		0.259833	-0.0919439		WT	2		0.0522385	6	-0.0229852
C1orf106	-0.245417	0.323543	0.347628	0.189351	-0.04125		0.152333	-0.0952767		WT	2			6	-0.0657751
C1orf109	1.28773	0.100511	-0.579045	-0.904666	-0.0063294	5	-1.01633	-1.39915		WT	2		12.3822	6	0.0141654
C1orf110	0.619377	0.802796	0.831732	0.826024	-0.068358		0.501	-0.045216		WT	2			6	-0.0103373
C1orf111	0.906445	0.932701	0.746371	0.944066	-0.010812		-0.223833	-0.154882		WT	2			6	-0.0391355
C1orf112	1.60328	2.78108	3.22152	3.33842	-0.028785		-0.0363333	-0.00484455		WT	2		13.4246	5	0.199802
C1orf115	-0.0834717	0.143736	0.169171	0.406136	0.0080771		0.220167	0.0678094		WT	2		0.0116842	6	-0.0176608
C1orf116	0.603805	0.0681444	-0.000265483	0.289887	0.083286		0.286167	-0.0263758		WT	2		0.0207995	6	-0.00287839
C1orf122	0.339962	0.604047	0.7197	1.00652	-0.014043		0.0928333	0.00937625		WT	2		28.2433	6	-0.0140646
C1orf123	-1.90593	-0.704525	0.0392849	0.353313	0.024935		-0.1715	-0.173812		WT	2		20.2018	6	0.0523496
C1orf127	-1.15082	-1.18202	-1.01296	-1.09183	0.024893		0.163	-0.213833		WT	2		0.0380398	6	0.0719113
C1orf131	-0.549583	-1.26226	-1.69796	-2.14198	0.014694	4	-0.5285	-0.338334		WT	2		19.5656	6	0.188848
C1orf141	0.392424	0.710701	0.873374	0.656509	-0.04785		0.286667	0.0300678		WT	2		0.0165786	6	0.0049356
C1orf146	-0.671022	-0.0431172	0.147124	0.0553966	-0.060547		0.192	0.0429352		WT	2		0.0673776	6	-0.0373088
C1orf151-NBL1	-0.359322	-0.210289	-0.066417	0.015614	-0.06493		0.233167			WT	2			6	0.00867181
C1orf158	-0.57468	-0.637308	-0.832221	-1.08061	-0.037959		0.0983333	0.0375629		WT	2			6	0.0346438
C1orf159	-0.113719	0.481115	1.00092	1.34841	0.056688		0.435	-0.169589		WT	2		3.88898	6	-0.0117151
C1orf162	1.16873	1.97023	2.12565	1.96487	-0.022055		0.029	-0.103669		WT	1		0.328031	6	0.137817
C1orf168	0.748636	-0.101948	-0.833035	-1.10395	-0.023584		0.224333	-0.120984		WT	2			6	0.134552
C1orf172	-0.881511	-0.881398	-0.912123	-1.13338	0.034946		0.029			WT	2			6	0.0125161
C1orf173	0.587184	0.134437	-0.0831976	-0.184674	0.022082		-0.520833			WT	2			6	-0.0765067
C1orf174	1.01585	0.739495	0.682741	0.570874	-0.014832		-0.0845	0.0153821		WT	2		10.9238	6	-0.0554917
C1orf177	0.409374	1.09623	1.0928	0.916775	-0.012657		-0.192333	-0.15495	COSMIC	WT	2			6	-0.04405
C1orf185	0.94972	1.23476	1.43321	1.5362	-0.078708		-0.014	0.0834122		WT	2		0.0659261	6	0.0975345
C1orf186	0.89344	0.561554	-0.0578373	-0.222986	-0.029173		0.149	-0.101845		WT	2			6	-0.0465575
C1orf189	-0.747649	0.367632	0.966418	1.13181	-0.056829		0.0425	0.0226052		WT	2			6	-0.0590629
C1orf192	-0.922397	-0.404189	-0.0837795	-0.0277536	-0.039109		0.230167	-0.131488		WT	2			6	-0.0566132
C1orf194	1.07939	1.50976	1.69627	1.80793	0.022815		0.138667	0.0407027		WT	1			6	0.0664481
C1orf198	-1.76376	0.0427515	1.03595	0.941033	-0.012133		-0.138333	0.0148983		WT	2		4.68944	6	-0.0212185
C1orf204	0.123542	0.0910392	-0.233219	-0.159349	-0.040213		0.236	0.255926		WT	2			6	-0.0213616
C1orf21	-0.395655	0.00306561	0.485628	0.67613	-0.0014498		0.215667	0.0319532		WT	2		0.0485507	6	0.00608836
C1orf210	-0.70873	-0.95369	-1.00815	-0.795048	-0.0053999		0.148	0.0727076		WT	2			6	0.067277
C1orf216	0.512202	1.55611	1.92514	1.69142	-0.08148		-0.0616667	-0.274085		WT	2		2.6074	6	0.0546739
C1orf226	-0.705833	-0.804892	-0.540098	-0.129323	0.11355		-0.101167	-0.117818	COSMIC	nonsynonymous SNV	2		0.0735636	6	-0.0334723
C1orf227	0.421965	-0.408682	-0.448138	-0.539046	0.020042	1	0.102			WT	2			6	-0.0282303
C1orf228	0.633282	-0.0726276	-0.196362	0.287976	-0.05076		0.119167	-0.240846		WT	2		0.0971781	6	-0.0668628
C1orf229	1.7845	1.71355	1.20197	0.817273	-0.043048	1	0.0498333	-0.0583145		WT	2		0.047738	6	0.0809834
C1orf233	0.0189934	0.149783	-0.193546	-0.32663	-0.031475		0.406167	-0.230939		WT	2			6	-0.0381119
C1orf234	1.26558	0.674386	0.297572	0.18	0.0084002		0.170333	0.0209553		WT	2			6	-0.0342264
C1orf27	-0.637648	-0.723099	-0.402737	-0.390781	0.027607	1	0.4845	-0.317528		WT	2			6	-0.0374316
C1orf35	-0.911628	0.304009	0.51798	0.237451	-0.12868		0.325	-0.0320464		WT	2		11.6359	6	0.0563693
C1orf43	0.590679	0.458527	0.290042	0.195451	0.0034262		0.134	-0.178992		WT	2		84.054	6	-0.0710778
C1orf50	1.11176	1.02515	0.509894	0.235702	-0.080746		0.0621667	-0.0344451		WT	2		7.87701	6	0.0306307
C1orf51	0.0226324	-0.182518	-0.478206	-0.424555	0.0062656		0.034			WT	2			6	-0.0399352
C1orf52	-2.18588	-0.412037	0.64202	0.731999	0.084576		-0.696333	-0.1336		WT	2		6.39927	6	0.0402098
C1orf53	-1.03397	-0.259751	0.0162315	0.0642866	0.034282		0.0773333	0.0411536		WT	2		2.60317	6	-0.0368765
C1orf54	0.808624	0.780655	0.808231	0.978151	-0.066571		0.337	-0.116768		WT	2		1.90501	6	0.00554067
C1orf56	-0.364937	-1.24848	-1.58566	-1.47226	-0.0388	2	-0.131667	-0.109002		WT	2		0.978652	6	0.154766
C1orf61	0.281734	-0.0308464	-0.124994	-0.264338	-0.017495		0.114167	-0.00327396		WT	2		0.12337	6	-0.0640229
C1orf63	0.982965	1.0687	1.27364	1.36621	-0.046947		-0.223833			WT	2			6	-0.0452749
C1orf64	1.09515	0.574156	0.446272	0.560129	-0.0093579		0.147333	-0.0130829		WT	2			6	0.00582125
C1orf65	1.18276	1.50255	1.83651	1.91138	0.070461		0.271833			WT	2			6	0.263343
C1orf68	0.684914	0.219378	0.288203	0.579618	0.1301		0.013	0.0593988		WT	2			6	-0.0641037
C1orf74	-1.47394	-0.651434	-0.27014	-0.541082	-0.016658	1	-0.0276667	-0.311676		WT	2		2.19309	6	0.015381
C1orf85	-1.52652	-1.37331	-1.10183	-1.14621	-0.0066282		-0.031	-0.11665		WT	2			6	0.0440605
C1orf86	-0.473044	-0.488924	-0.244341	-0.222363	0.080454		-0.381167	-0.319464		WT	2			6	-0.0295112
C1orf87	1.07702	1.20672	1.10793	1.03901	-0.033945		0.311167	-0.0195615		WT	2			6	-0.0366689
C1orf94	1.77085	1.49163	1.20738	1.50725	0.017033		-0.1475	0.0846109		WT	2		0.0230939	6	-0.0496805
C1orf95	-2.47581	-2.42263	-1.85051	-1.57679	0.14815		-0.120333	0.00115796		WT	2			6	0.0258391
C1QA	-0.887553	-0.608627	-0.506142	-0.42218	0.053651		0.2365	-0.0689709		WT	2		0.15058	6	0.00885177
C1QB	0.63269	-0.637191	-1.3369	-1.3058	-0.047313	1	-0.327167	-0.0512731		WT	2		0.0294249	6	-0.0182987
C1QBP	1.44004	0.856175	0.265553	-0.201179	0.031343	3	-0.597333	-0.436427		WT	2		383.699	6	0.0673829
C1QC	-0.744355	-0.433478	-0.536667	-0.650415	-0.058151		0.104333	-0.0484115		WT	2		0.0703796	6	-0.0508448
C1QL1	0.65855	1.08049	0.886701	0.843828	-0.013245		0.1925	-0.0110676		WT	3		0.0374687	4	-0.0843366
C1QL2	-0.0865337	-0.613618	-0.895741	-1.17539	0.0022151		0.0828333	0.0597738		WT	2		0.0177981	6	0.0183563
C1QL3	-0.181114	0.362478	0.740471	0.821339	-0.062916		0.101333	0.132371		WT	1		0.284381	6	-0.0280121
C1QL4	1.18281	1.00247	0.675943	0.664747	-0.0085432		0.313833	0.0551589		WT	2		0.055434	6	-0.0655537
C1QTNF1	0.165236	0.375897	0.738852	0.66231	0.037928		0.185667	-0.216344		WT	2		5.89893	6	0.0847185
C1QTNF2	0.750897	1.75153	1.91647	1.97147	0.0043279		-0.0236667	-0.0378425	COSMIC	nonsynonymous SNV	3			6	-0.0735683
C1QTNF3	1.70906	1.83045	1.68299	1.56215	-0.00032225		0.3985	0.0569586		WT	3		0.707027	6	0.0671751
C1QTNF4	1.33538	-0.0677922	-0.652221	-0.794563	0.1073	1	-0.056	-0.408697		WT	2		0.0834268	6	0.00571106
C1QTNF5	0.708618	0.0325508	-0.188233	0.0699218	0.016643		0.0795	-0.163175		WT	2		0.0581917	6	-0.0690267
C1QTNF6	-0.261068	0.922451	1.36087	1.26393	0.013184		-0.311	-0.118112		WT	1		0.763692	6	-0.00533565
C1QTNF7	1.77925	2.62701	2.77082	2.70484	-0.05572		0.244833	0.103391		WT	2		0.00772462	6	0.282309
C1QTNF8	-0.686195	-0.981427	-1.18613	-1.40397	-0.021929		0.0981667	-0.009154		WT	2		0.0502971	6	0.113778
C1QTNF9	2.07153	2.15391	1.79833	1.6326	0.02303		-0.0703333	-0.100848		WT	2		0.0407343	3	0.0841848
C1QTNF9B	0.448893	0.822782	1.23214	1.28334	0.026927		0.1145	-0.204173		WT	2		9.60508e-16	3	0.107232
C1QTNF9B-AS1	-0.24389	0.255629	0.749893	1.03871	0.071045		-0.0681667			WT	2			5	0.0607388
C1R	0.330958	1.22425	1.44942	1.61825	-0.048953	1	-0.181333			WT	2		0.0958814	6	-0.0709549
C1RL	-0.924398	-0.975697	-0.964481	-0.635545	0.044712		0.0443333	0.109874		WT	2		1.2925	6	-0.0315525
C1S	0.542066	-0.376831	-0.453136	-0.276832	0.017165		0.300833	-0.0185619		WT	2		0.0538496	6	-0.0420378
C2	0.148229	0.424839	0.558345	0.688541	0.0018961		0.00533333	-0.0332512		WT	.		0.159372	6	-0.0434244
C20orf111	0.246771	0.110764	0.322878	0.236061	0.012306		0.276			WT	3			6	-0.0312839
C20orf112	1.13678	1.69738	1.7098	1.68872	-0.11577		0.0258333			WT	3			6	0.0094884
C20orf141	0.68902	1.75519	1.84206	1.87383	-0.10156		0.265167	0.073588		WT	2		0.0315083	6	0.338725
C20orf144	-0.913675	-0.335575	-0.0381623	-0.0715871	-0.033754	2	0.0175	-0.182578		WT	3		0.440157	6	-0.0290695
C20orf166	1.05332	1.10006	0.603439	0.0362593	-0.040483		0.222	0.0859724		WT	3			5	0.0455057
C20orf173	0.408413	0.963555	0.814042	0.426551	-0.047555		0.0921667	-0.0188322		WT	3		0.0171094	6	-0.0309143
C20orf194	-0.9185	-0.222702	-0.0336875	-0.0276465	-0.042228		0.0293333	-0.0307938		WT	2		0.144716	6	-0.0701237
C20orf195	0.525697	0.172329	0.0168037	0.116794	-0.02608		0.184667	-0.114407		WT	3			6	-0.0787053
C20orf196	-2.47737	-1.87989	-1.61604	-1.61075	-0.0026315		-0.614333	-0.256299		WT	2		13.3162	6	0.130128
C20orf197	1.64024	0.48045	-0.294641	-0.454714	-0.024598		0.258	0.125194		WT	3		9.62074	6	0.0400845
C20orf201	-0.438606	-0.473845	-0.581471	-0.734803	0.0081687	1	-0.197667			WT	3			6	0.0452153
C20orf202	1.73784	2.30452	2.04934	1.89358	-0.12552		-0.0381667	-0.0682777		WT	2			6	0.0384938
C20orf24	-0.950777	-1.45152	-1.65512	-1.67952	0.021859		-0.420833	-0.145172		WT	3		79.8925	6	0.0588826
C20orf26	0.325436	0.230029	0.0891742	0.0779996	-0.025174		0.124833	0.0175849		WT	2			6	-0.075506
C20orf27	0.761603	1.2199	1.47254	1.69328	-0.018311		0.25	0.085608		WT	2		30.1739	6	0.141961
C20orf78	0.672774	0.489047	0.318265	0.324394	-0.013526		0.158167	0.0584973		WT	2		0.0433501	6	-0.0796523
C20orf85	-0.816418	-1.19483	-1.295	-1.11993	-0.062291		0.0845	0.0777158	COSMIC	stoploss	3		0.0665212	6	0.0488367
C20orf96	2.00958	1.8359	1.27826	1.03194	-0.050149		0.429167	-0.17152		WT	2		0.618798	6	-0.014105
C21orf2	0.349551	0.425428	0.499323	0.57798	-0.002178		-0.412333	-0.0896336		WT	2		4.15845	6	-0.0653367
C21orf58	-0.00624392	-0.400704	-0.71074	-0.714649	0.047379		-0.089	-0.116123		WT	3		20.4464	6	-0.00762561
C21orf59	-0.559001	-1.25023	-2.09888	-2.57901	-0.10019	4	-0.931333	-1.07111		WT	2		43.4855	6	0.196557
C21orf62	2.66658	3.20945	3.0462	2.97126	-0.053386		0.129833	0.0510265		WT	2		0.0341215	6	0.294726
C21orf91	-0.313783	-1.05167	-1.11257	-1.06679	0.011745		0.111833	0.104727	COSMIC	nonsynonymous SNV	2		3.09197	6	-0.0435747
C22orf15	0.530583	0.31691	0.201853	0.219146	0.0030133		0.201833	-0.0704336		WT	2			6	-0.0555601
C22orf23	-0.584404	-1.45288	-1.60851	-1.39213	0.087383		-0.224	-0.180112		WT	2		1.70427	6	0.103691
C22orf24	-0.0112853	-0.0181193	-0.0843668	-0.218566	-0.01789		0.402	0.00151384		WT	2		0.0551696	6	-0.0638366
C22orf26	0.678322	1.6915	1.96788	1.87415	0.019044		-0.712667			WT	2			4	0.010971
C22orf28	1.77256	0.303931	-0.64054	-0.910507	-0.05643		-0.676833			WT	2			6	0.0714536
C22orf29	0.636711	1.27207	1.29606	1.29781	-0.09683	1	0.322667	-0.0614159		WT	2			6	0.0282424
C22orf31	0.0409761	0.613666	0.861803	0.887596	0.0029499		-0.168667	0.0958538		WT	2			6	-0.0520216
C22orf39	-0.854914	-0.377	-0.149651	-0.251246	-0.05833		-0.042	-0.0815003		WT	2		11.2004	6	-0.0521365
C22orf42	3.98975	3.61928	2.75299	2.67912	-0.098738		0.0178333	0.236314		WT	2			3	0.572587
C22orf43	-1.76573	-0.886841	-0.141745	0.0427286	-0.039086		0.1495			WT	2			4	-0.0588692
C22orf46	-0.865518	-1.08056	-0.899114	-1.09397	0.065654		0.0275	-0.13		WT	2		3.48673	6	0.0259536
C2CD2	-0.647535	0.800015	1.49972	1.61173	-0.042297		-0.308833	-0.00262378		WT	2		0.00564497	6	0.0150892
C2CD2L	0.187651	0.0266925	-0.0663636	-0.293872	-0.021201		-0.182833	0.0682557		WT	2		3.20388	6	-0.0457847
C2CD3	-0.105264	-0.669807	-1.03969	-1.0904	0.04028		0.115833	0.00680835		WT	2		4.25816	6	0.0640421
C2CD4A	-1.05805	-0.212287	0.0765212	0.360697	-0.097174		0.181	-7.19292e-05		WT	2		0.0794821	6	-0.0290041
C2CD4B	-0.741499	0.309201	1.02395	1.29063	-0.0052285		0.0448333	0.0708408		WT	2			6	0.0568922
C2CD4C	0.00695995	0.106613	0.32725	0.449053	-0.03613		-0.00166667	0.0116		WT	2		0.0286735	6	-0.049424
C2CD4D	-0.488348	-0.370175	0.0751144	0.364137	0.015161		0.0681667	-0.102266		WT	2		0.043972	6	0.0163132
C2CD5	1.56142	1.68275	2.01087	2.35202	-0.032385		0.801	0.0808218		WT	2		15.2168	6	0.109065
C2orf15	0.526121	-0.804948	-1.27853	-1.09906	0.042066		0.0811667	-0.0389477		WT	2		0.790001	6	0.182781
C2orf16	0.171914	0.590204	0.773758	0.545766	0.036804		0.468333	-0.021743		WT	2		0.355558	6	-0.034004
C2orf40	-1.67721	-0.779945	-0.565881	-0.66649	-0.029145		-0.0288333	0.0364502		WT	2			6	0.00456015
C2orf42	-0.278174	-0.0679979	-0.156213	-0.356155	0.0015829		0.327167	-0.0576748		WT	2		3.088	5	-0.080899
C2orf43	0.408151	0.0927806	0.142766	0.165372	0.012632		0.0388333	0.117584		WT	2			6	-0.0503148
C2orf44	-0.109425	0.282911	0.621876	0.517594	0.0086505		0.0571667	0.0207667		WT	2			5	-0.0252206
C2orf47	0.844169	0.789864	1.01124	1.13908	0.0072936	1	0.142167	-0.186906		WT	3			6	0.00820976
C2orf48	-0.62387	-0.753229	-0.878346	-0.870121	-0.037502		0.0181667	0.0709263		WT	2	RRM2_C2orf48	0.271826	6	0.00907471
C2orf49	-0.820517	-0.411821	0.005466	0.190549	-0.026274	3	-0.261667	-0.140454		WT	2		5.91229	6	-0.0691353
C2orf50	-0.0426342	0.374917	0.701742	0.742517	-0.019824	1	0.003	-0.129237		WT	2			6	-0.0269741
C2orf53	-0.30654	-0.392961	-0.405752	-0.406357	-0.055756		-0.200333			WT	2			6	0.00575736
C2orf54	-0.0116872	1.13458	1.36303	1.16825	0.0065502		-0.215333	-0.0358197		WT	2		0.0374587	6	-0.0611336
C2orf57	-0.446872	0.00150106	0.201427	-0.0354714	0.0026911		0.194167	0.0094774		WT	2			6	-0.00457568
C2orf61	-0.872905	-1.00686	-0.706624	-0.50432	0.13546		0.111333	-0.0754146		WT	2			6	0.0290238
C2orf62	0.209458	1.21581	1.59694	1.27982	-0.0025707	1	-0.031			WT	2			6	-0.0469092
C2orf66	1.15802	2.03462	1.86559	1.73365	-0.15798	1	-0.352167	0.07828		WT	2		0.00530961	6	0.0343152
C2orf68	-1.35604	-0.703901	-0.378612	-0.310674	-0.015005	1	-0.0165	-0.217023		WT	2		7.08893	6	-0.0561688
C2orf69	-1.96974	-0.691547	-0.082251	0.111779	-0.10293		0.201	-0.194803		WT	2		5.64898	6	0.0606229
C2orf70	-1.30778	-0.610389	-0.16401	0.13768	0.0052709		0.1065	-0.0411371		WT	2			6	0.000723496
C2orf71	0.659388	-0.00543108	0.0592457	0.327108	0.11657		0.329167	0.069913		WT	2		0.0371486	6	-0.0253625
C2orf72	2.21492	2.1528	1.71089	1.48486	-0.13488	2	0.405667	0.175625		WT	2		0.0142966	6	0.219961
C2orf73	-0.00973005	0.59354	0.772463	0.82673	-0.063717		0.1395	-0.0721097		WT	3		0.0191906	6	-0.00506656
C2orf76	1.29393	1.4198	1.29481	1.31142	-0.054686		0.1885	0.0699969		WT	2		11.0441	6	0.0682727
C2orf78	0.80933	2.25774	2.77927	2.88346	-0.094637		0.182333	-0.107799		WT	2		0.106611	4	0.27845
C2orf80	-0.269534	0.0655164	0.301295	0.217299	-0.024291		0.347667	0.0441332		WT	2			6	-0.0688213
C2orf82	-0.722844	-1.51937	-1.33965	-0.918797	0.09848		0.316667	-0.124106		WT	2			6	0.0125872
C2orf83	0.968224	0.273544	-0.319047	-0.538556	-0.086266		0.266667	0.0371368		WT	2			6	0.044416
C2orf88	0.524326	0.0476014	-0.0269016	0.170559	-0.070786		0.338833	0.105051		WT	2		0.669275	6	-0.034511
[truncated: 16,193 more rows]
