# Supplementary material for: Genome-wide CRISPR screens reveal synthetic lethal interaction between CREBBP and EP300 in diffuse large B-cell lymphoma
Source: Cell Death Dis. 2021 Apr 28;12(5):419. doi: 10.1038/s41419-021-03695-8 (PMC8080727; doi:10.1038/s41419-021-03695-8)
Supplement: Supplementary file 9 — Table S2 [file 41419_2021_3695_MOESM9_ESM.xlsx]

## Sheet: S2. Mutations in RC-K8
Table S2. Mutations identified in RC-K8 cell line. *B: Benign; *D： Damage;
Gene	Chromosome	Start	End	Ref	Alt	Func.refGene	Mutation Type	Protein Change	SIFT_score	SIFT_pred	Polyphen2_HDIV_score	Polyphen2_HDIV_pred	Polyphen2_HVAR_score	Polyphen2_HVAR_pred	CADD_raw	CADD_phred
ABCC8	chr11	17434946	17434946	C	G	exonic	nonsynonymous SNV	p.E824Q,ABCC8	0	D*	0.998	D	0.987	D	6.574	31
ABCG5	chr2	44053532	44053532	C	A	exonic	stopgain	p.E255X	.	.	.	.	.	.	13.717	43
ABRAXAS1	chr4	84383760	84383760	A	T	exonic	nonsynonymous SNV	p.D255E,ABRAXAS1	1	T	0	B*	0	B	-0.803	0.042
ACACA	chr17	35536198	35536217	TGCCTCATTTCCTCCTGGAA	T	exonic	frameshift substitution	.	.	.	.	.	.	.	.	.
ACAD10	chr12	112143642	112143642	G	A	exonic	nonsynonymous SNV	p.R146Q,ACAD10	0.008	D	1	D	0.997	D	7.476	34
ACSL6	chr5	131325114	131325114	G	C	exonic	nonsynonymous SNV	p.Q180E,ACSL6	0.003	D	0.998	D	0.989	D	3.569	23.1
ACTB	chr7	5568122	5568126	AGCCG	A	exonic	frameshift substitution	.	.	.	.	.	.	.	.	.
ACTB	chr7	5568844	5568845	AG	A	exonic	frameshift substitution	.	.	.	.	.	.	.	.	.
ACTB	chr7	5568975	5568975	G	C	exonic	nonsynonymous SNV	p.S60R	.	.	0.929	P	0.88	P	4.787	24.7
ACTB	chr7	5569210	5569210	G	A	exonic	nonsynonymous SNV	p.P27S	.	.	1	D	1	D	4.174	23.8
ACTG1	chr17	79478300	79478300	C	T	exonic	nonsynonymous SNV	p.S239N,ACTG1	.	.	0	B	0.001	B	3.37	22.9
ACTL6B	chr7	100253975	100253975	C	T	exonic	nonsynonymous SNV	p.M1I	0	D	0.994	D	0.977	D	5.851	27.3
ACTRT3	chr3	169486119	169486119	G	A	exonic	nonsynonymous SNV	p.L74F	0.001	D	0.998	D	0.964	D	4.099	23.7
ADAM32	chr8	39022549	39022549	A	G	exonic	nonsynonymous SNV	p.M230V,ADAM32	0.294	T	0.31	B	0.381	B	-0.514	0.202
ADAT1	chr16	75646139	75646139	A	T	splicing	.		.	.	.	.	.	.	4.464	24.2
ADGRB3	chr6	70071132	70071132	A	C	exonic	nonsynonymous SNV	p.K1323Q	0.109	T	0.981	D	0.966	D	4.182	23.8
ADGRL3	chr4	62679560	62679560	C	T	exonic	nonsynonymous SNV	p.S410F,ADGRL3	0.01	D	0	B	0	B	2.425	18.98
AGTPBP1	chr9	88211337	88211337	T	C	exonic	nonsynonymous SNV	p.Q840R,AGTPBP1	0.391	T	0.546	P	0.093	B	2.087	16.77
AIFM2	chr10	71880283	71880283	T	C	exonic	nonsynonymous SNV	p.T163A,AIFM2	0.012	D	0.985	D	0.832	P	5.457	26.1
AIMP1	chr4	107249335	107249335	C	T	exonic	nonsynonymous SNV	p.T109I,AIMP1	0.257	T	0.055	B	0.015	B	1.687	14.33
AKAP9	chr7	91667887	91667887	T	A	exonic	nonsynonymous SNV	p.I1498N,AKAP9	0.002	D	0.047	B	0.038	B	0.714	8.92
ALKAL2	chr2	287589	287589	G	A	exonic	stopgain	p.R83X	.	.	.	.	.	.	10.364	36
ALPK3	chr15	85401303	85401303	G	T	exonic	nonsynonymous SNV	p.A1314S	0.09	T	0	B	0	B	-1.123	0.009
ALS2	chr2	202622445	202622445	G	A	exonic	nonsynonymous SNV	p.P384L	0.212	T	0.078	B	0.012	B	2.371	18.63
ANKRD17	chr4	74019818	74019818	A	G	exonic	nonsynonymous SNV	p.L225P,ANKRD17	0	D	1	D	1	D	5.966	27.7
ANKRD50	chr4	125592109	125592109	C	A	exonic	nonsynonymous SNV	p.D596Y,ANKRD50	0.002	D	1	D	0.997	D	4.138	23.8
ANO6	chr12	45814894	45814894	T	C	exonic	nonsynonymous SNV	p.L753P,ANO6	0.002	D	0.999	D	0.978	D	6.825	32
ARHGEF11	chr1	156906616	156906616	G	A	exonic	nonsynonymous SNV	p.P1501L,ARHGEF11	0.001	D	0.967	D	0.718	P	6.248	28.9
ARMC5	chr16	31470229	31470229	G	A	exonic	nonsynonymous SNV	p.G54R	0.087	T	0.001	B	0.001	B	0.413	6.725
ART1	chr11	3681029	3681029	C	T	exonic	nonsynonymous SNV	p.P94S	0.655	T	0.103	B	0.038	B	-1.419	0.003
ASB2	chr14	94419850	94419850	T	G	exonic	nonsynonymous SNV	p.Y113S,ASB2	0.422	T	0.999	D	0.996	D	1.933	15.79
ASH1L	chr1	155324351	155324351	C	T	exonic	nonsynonymous SNV	p.V2376I	0.08	T	0.865	P	0.391	B	5.488	26.2
ASH1L	chr1	155448612	155448613	CT	C	exonic	frameshift substitution	.	.	.	.	.	.	.	.	.
ASPHD2	chr22	26830101	26830101	C	T	exonic	nonsynonymous SNV	p.P174S	0.032	D	1	D	0.994	D	4.418	24.2
ATN1	chr12	7045891	7045897	ACAGCAG	A	exonic	nonframeshift substitution	.	.	.	.	.	.	.	.	.
ATP2A1	chr16	28893771	28893771	G	C	splicing	.		.	.	.	.	.	.	3.668	23.2
ATP2C1	chr3	130672800	130672800	G	T	exonic	nonsynonymous SNV	p.V218F,ATP2C1	0	D	1	D	0.998	D	6.597	31
ATP6V0E2	chr7	149571093	149571093	C	T	exonic	nonsynonymous SNV	p.P29L,ATP6V0E2	0	D	0.053	B	0.011	B	2.131	17.06
BAHCC1	chr17	79414872	79414872	C	G	exonic	unknown		0.03	D	0.131	B	0.06	B	-0.822	0.038
BBS1	chr11	66294229	66294229	G	C	exonic	nonsynonymous SNV	p.K430N	0.027	D	1	D	0.999	D	6.327	29.3
BMPR2	chr2	203395521	203395521	T	G	exonic	nonsynonymous SNV	p.H324Q	0.774	T	0	B	0.001	B	1.537	13.51
BORCS5	chr12	12618630	12618630	G	C	exonic	nonsynonymous SNV	p.D123H,BORCS5	0.002	D	0.98	D	0.88	P	5.631	26.6
C17orf105	chr17	41859200	41859200	T	G	exonic	nonsynonymous SNV	p.I85S	0.004	D	0.997	D	0.995	D	6.208	28.7
C1orf226	chr1	162351923	162351923	G	A	exonic	nonsynonymous SNV	p.G78S,C1orf226	0.02	D	1	D	1	D	5.494	26.2
C1QTNF2	chr5	159776698	159776698	C	T	exonic	nonsynonymous SNV	p.G157E	0	D	1	D	0.985	D	4.731	24.6
C20orf85	chr20	56735876	56735876	T	C	exonic	stoploss	p.X138R	.	.	.	.	.	.	3.604	23.2
C21orf91	chr21	19169306	19169306	A	G	exonic	nonsynonymous SNV	p.V86A,C21orf91	0.005	D	0.99	D	0.799	P	5.501	26.2
CACFD1	chr9	136325243	136325243	C	G	exonic	nonsynonymous SNV	p.Q19E,CACFD1	1	T	0.975	D	0.825	P	1.274	12.13
CACNA1E	chr1	181765864	181765864	A	T	exonic	nonsynonymous SNV	p.K2028M,CACNA1E	0.004	D	0.904	P	0.66	P	6.093	28.2
CACNG8	chr19	54466515	54466515	G	A	exonic	nonsynonymous SNV	p.S40N	0.01	D	0.91	P	0.396	B	4.006	23.6
CALR	chr19	13051080	13051080	C	G	exonic	stopgain	p.Y172X	.	.	.	.	.	.	8.843	35
CAMKK2	chr12	121712220	121712221	AG	A	exonic	frameshift substitution	.	.	.	.	.	.	.	.	.
CARMIL1	chr6	25500433	25500433	A	C	exonic	nonsynonymous SNV	p.K455N,CARMIL1	0.189	T	0.991	D	0.873	P	3.455	23
CASC3	chr17	38319831	38319831	A	G	exonic	nonsynonymous SNV	p.T295A	0.1	T	0.524	P	0.138	B	1.944	15.86
CC2D2B	chr10	97755947	97755947	C	G	exonic	stopgain	p.Y929X	.	.	.	.	.	.	.	.
CCDC116	chr22	21990793	21990793	C	G	exonic	nonsynonymous SNV	p.H426D	0.013	D	0.615	P	0.241	B	3.238	22.8
CCDC14	chr3	123634353	123634353	A	G	exonic	nonsynonymous SNV	p.I512T,CCDC14	0.295	T	0.187	B	0.058	B	1.452	13.06
CD24	chrY	21154704	21154704	C	CTTATATA	splicing	.		.	.	.	.	.	.	.	.
CD24	chrY	21154705	21154705	C	CCAGGAAAGCCACAA	splicing	.		.	.	.	.	.	.	.	.
CD300LG	chr17	41926003	41926003	G	A	exonic	nonsynonymous SNV	p.E41K,CD300LG	0.143	T	0.811	P	0.444	B	0.63	8.36
CDC40	chr6	110540961	110540961	T	A	exonic	nonsynonymous SNV	p.I410N	0	D	0.137	B	0.151	B	4.498	24.3
CDCA5	chr11	64846887	64846889	GGA	G	exonic	frameshift substitution	.	.	.	.	.	.	.	.	.
CDH8	chr16	61689460	61689460	G	C	exonic	nonsynonymous SNV	p.S607C	0.001	D	0.997	D	0.94	D	5.92	27.5
CELA1	chr12	51723592	51723592	C	T	exonic	nonsynonymous SNV	p.C212Y	0	D	1	D	1	D	5.642	26.6
CEP350	chr1	179961221	179961221	G	C	exonic	nonsynonymous SNV	p.W87S	0.276	T	0.791	P	0.255	B	2.007	16.25
CHAMP1	chr13	115090800	115090800	G	A	exonic	nonsynonymous SNV	p.E495K,CHAMP1	0.006	D	0.911	P	0.558	P	5.413	26
CHI3L1	chr1	203149006	203149006	C	A	splicing	.		.	.	.	.	.	.	5.228	25.6
CHST9	chr18	24496720	24496720	C	T	exonic	nonsynonymous SNV	p.V279I	.	.	0.872	P	0.679	P	3.964	23.6
CLCNKA	chr1	16354586	16354586	C	T	exonic	nonsynonymous SNV	p.R271W,CLCNKA	0.127	T	0.002	B	0.005	B	1.588	13.79
CLIP2	chr7	73753285	73753285	G	C	exonic	nonsynonymous SNV	p.G210A,CLIP2	0.044	D	0.998	D	0.997	D	5.305	25.8
CMBL	chr5	10286531	10286531	C	G	exonic	nonsynonymous SNV	p.G134A	0	D	1	D	1	D	6.199	28.7
CNN3	chr1	95363342	95363342	A	G	exonic	nonsynonymous SNV	p.Y270H,CNN3	0.008	D	0.891	P	0.444	B	2.69	20.7
CNOT2	chr12	70724082	70724082	G	A	exonic	nonsynonymous SNV	p.M134I,CNOT2	0.122	T	0.924	P	0.878	P	3.058	22.4
CNTRL	chr9	123858828	123858828	A	G	exonic	nonsynonymous SNV	p.N203S	0	D	1	D	0.998	D	5.554	26.4
COL24A1	chr1	86361741	86361741	T	A	exonic	nonsynonymous SNV	p.K247I,COL24A1	0.145	T	0.105	B	0.098	B	2.817	21.5
COL7A1	chr3	48614198	48614198	C	G	exonic	nonsynonymous SNV	p.D1871H	0.049	D	0.573	P	0.507	P	3.251	22.8
COLCA1	chr11	111166872	111166872	C	T	exonic	nonsynonymous SNV	p.C111Y,COLCA1	.	.	.	.	.	.	.	.
CPS1	chr2	211532914	211532914	C	T	exonic	nonsynonymous SNV	p.A885V,CPS1	0.001	D	1	D	0.989	D	7.703	35
CREB3L2	chr7	137612903	137612903	G	T	exonic	nonsynonymous SNV	p.F104L,CREB3L2	0.104	T	0.983	D	0.708	P	4.713	24.6
CRHBP	chr5	76264649	76264649	C	A	exonic	nonsynonymous SNV	p.P303Q	0.659	T	0.121	B	0.033	B	0.867	9.873
CSN2	chr4	70826710	70826710	T	C	exonic	nonsynonymous SNV	p.K2E,CSN2	0	D	1	D	0.998	D	3.471	23
CSRP2	chr12	77252755	77252755	C	CTGCTCCTTGGCCATAGCCAAATCCCT	exonic	frameshift substitution	.	.	.	.	.	.	.	.	.
CXCR2	chr2	218999756	218999756	G	T	exonic	nonsynonymous SNV	p.V78F,CXCR2	0.716	T	0	B	0.006	B	-0.222	0.985
CYB561A3	chr11	61120470	61120470	G	A	exonic	nonsynonymous SNV	p.L179F,CYB561A3	0.02	D	1	D	1	D	6.691	32
DCDC1	chr11	30974021	30974021	G	C	exonic	nonsynonymous SNV	p.P3A,DCDC1	.	.	0.869	P	0.475	P	3.729	23.3
DCDC1	chr11	31287062	31287062	A	C	exonic	nonsynonymous SNV	p.I349S	0.01	D	0.253	B	0.118	B	5.116	25.4
DGKI	chr7	137178541	137178541	G	T	exonic	nonsynonymous SNV	p.Q464K,DGKI	0.701	T	0	B	0	B	-0.071	1.956
DHX38	chr16	72132667	72132667	G	A	exonic	nonsynonymous SNV	p.R247Q	0.179	T	0.964	D	0.232	B	6.1	28.2
DMRTB1	chr1	53925176	53925176	A	G	exonic	nonsynonymous SNV	p.H17R	0	D	0.946	P	0.685	P	4.961	25
DMXL1	chr5	118485214	118485214	T	C	exonic	nonsynonymous SNV	p.M1231T,DMXL1	0	D	0.999	D	0.966	D	4.759	24.7
DNAH14	chr1	225512455	225512455	A	G	exonic	nonsynonymous SNV	p.Q3122R	0.983	T	0.952	P	0.591	P	3.666	23.2
DOCK2	chr5	169143219	169143219	T	G	exonic	nonsynonymous SNV	p.F648L	0.039	D	0.983	D	0.952	D	5.567	26.4
DOT1L	chr19	2226340	2226340	A	G	exonic	nonsynonymous SNV	p.T1274A	0.872	T	0	B	0	B	-1.931	0.001
DSP	chr6	7579526	7579526	G	A	exonic	nonsynonymous SNV	p.E1035K,DSP	0.157	T	0.998	D	0.786	P	5.584	26.5
DUSP2	chr2	96809761	96809761	C	T	exonic	nonsynonymous SNV	p.S249N	0.226	T	0.005	B	0.019	B	1.424	12.92
DUSP2	chr2	96810111	96810114	CCCT	C	exonic	frameshift substitution	.	.	.	.	.	.	.	.	.
EDRF1	chr10	127431642	127431642	C	T	exonic	nonsynonymous SNV	p.T762I,EDRF1	0.257	T	1	D	0.998	D	5.296	25.7
EEA1	chr12	93245025	93245025	T	C	exonic	nonsynonymous SNV	p.I220M	0.05	D	0.877	P	0.388	B	3.993	23.6
EGFLAM	chr5	38431293	38431293	T	A	exonic	nonsynonymous SNV	p.L456H,EGFLAM	0.001	D	0.996	D	0.937	D	6.497	31
EIF4A2	chr3	186502465	186502465	C	T	exonic	nonsynonymous SNV	p.A63V	0.001	D	0.721	P	0.288	B	4.75	24.7
ELAVL2	chr9	23692637	23692637	G	A	exonic	nonsynonymous SNV	p.A320V,ELAVL2	0.043	D	1	D	0.986	D	6.071	28.1
ELAVL2	chr9	23731066	23731066	G	C	exonic	nonsynonymous SNV	p.A96G,ELAVL2	0.004	D	0.97	D	0.981	D	6.345	29.3
ELMO3	chr16	67236548	67236548	G	A	exonic	nonsynonymous SNV	p.E526K	0.056	T	1	D	0.996	D	5.565	26.4
ELP1	chr9	111640357	111640357	G	C	exonic	nonsynonymous SNV	p.A909G,ELP1	0.279	T	0.265	B	0.05	B	2.873	21.7
EML6	chr2	55176026	55176026	G	A	exonic	nonsynonymous SNV	p.V1338I	0.049	D	0.471	P	0.228	B	3.802	23.4
EPB41L3	chr18	5434095	5434095	C	T	exonic	nonsynonymous SNV	p.D211N,EPB41L3	0.171	T	0.999	D	0.992	D	6.892	33
ERLEC1	chr2	54028739	54028739	G	T	exonic	nonsynonymous SNV	p.C244F,ERLEC1	0	D	1	D	1	D	6.515	31
ESAM	chr11	124626183	124626183	G	A	exonic	nonsynonymous SNV	p.S176F	0.001	D	1	D	0.998	D	5.151	25.4
ETNPPL	chr4	109681053	109681053	G	T	exonic	nonsynonymous SNV	p.H5N,ETNPPL	0.036	D	0.994	D	0.962	D	6.551	31
ETV5	chr3	185783757	185783757	A	T	exonic	nonsynonymous SNV	p.V252D	0.028	D	0.999	D	0.972	D	5.27	25.7
EVC2	chr4	5696087	5696089	CTT	C	exonic	frameshift substitution	.	.	.	.	.	.	.	.	.
EXTL2	chr1	101339853	101339853	A	G	exonic	nonsynonymous SNV	p.I213T,EXTL2	1	T	0.064	B	0.04	B	1.629	14.01
FAM135A	chr6	71235467	71235467	C	G	exonic	nonsynonymous SNV	p.Q665E,FAM135A	0.341	T	0.14	B	0.058	B	0.298	5.674
FAM193B	chr5	176951566	176951566	C	G	exonic	nonsynonymous SNV	p.R639T	0.003	D	0.988	D	0.844	P	4.924	25
FAM231D;LOC100996741;LOC388692	chr1	149290608	149290608	T	C	exonic	nonsynonymous SNV	p.V27A,FAM231D	.	.	.	.	.	.	.	.
FAM71E2	chr19	55871255	55871255	G	C	exonic	nonsynonymous SNV	p.F327L	1	T	0.276	B	0.057	B	0.367	6.325
FAM83F	chr22	40416014	40416014	T	C	splicing	.		.	.	.	.	.	.	4.455	24.2
FAM83G	chr17	18881289	18881289	C	CATCCTGG	exonic	frameshift substitution	.	.	.	.	.	.	.	.	.
FANCA	chr16	89874756	89874756	G	C	exonic	nonsynonymous SNV	p.A181G,FANCA	0.011	D	1	D	0.96	D	2.091	16.8
FAXC	chr6	99729102	99729102	G	T	exonic	nonsynonymous SNV	p.H269N,FAXC	0.014	D	0.557	P	0.234	B	2.812	21.4
FFAR1	chr19	35842825	35842825	G	A	exonic	stopgain	p.W124X	.	.	.	.	.	.	9.28	35
FLRT3	chr20	14307324	14307324	C	A	exonic	nonsynonymous SNV	p.D277Y,FLRT3	0.001	D	1	D	1	D	5.846	27.3
FMN2	chr1	240256328	240256328	C	G	exonic	nonsynonymous SNV	p.L307V,FMN2	0.013	D	0.035	B	0.016	B	0.238	5.08
FNBP1L	chr1	94009728	94009728	G	A	exonic	nonsynonymous SNV	p.R352H,FNBP1L	0.009	D	1	D	0.998	D	4.613	24.4
G3BP1	chr5	151179473	151179481	ATCTCAGAT	A	exonic	frameshift substitution	.	.	.	.	.	.	.	.	.
GIGYF1	chr7	100279968	100279968	A	G	exonic	nonsynonymous SNV	p.L913P	0	D	1	D	0.998	D	5.431	26.1
GIT1	chr17	27904235	27904235	G	A	exonic	stopgain	p.R338X,GIT1	.	.	.	.	.	.	12.366	39
GMNN	chr6	24781716	24781717	CT	C	exonic	frameshift substitution	.	.	.	.	.	.	.	.	.
GNRH2	chr20	3026366	3026366	C	T	exonic	nonsynonymous SNV	p.S116F,GNRH2	0	D	0.662	P	0.217	B	3.951	23.6
GNRH2	chr20	3026368	3026368	T	A	exonic	nonsynonymous SNV	p.S117T,GNRH2	0	D	0.22	B	0.094	B	2.749	21.1
GPAA1	chr8	145140244	145140244	G	C	exonic	nonsynonymous SNV	p.G438A	0	D	1	D	0.999	D	5.378	25.9
GPLD1	chr6	24467144	24467144	G	C	exonic	nonsynonymous SNV	p.S226C	0.097	T	0.012	B	0.006	B	2.829	21.5
GPR45	chr2	105858839	105858839	T	A	exonic	nonsynonymous SNV	p.V175E	0.059	T	0.992	D	0.859	P	0.884	9.974
GRIK2	chr6	102513682	102513682	C	T	exonic	nonsynonymous SNV	p.T858I	0.195	T	0.89	P	0.702	P	2.688	20.7
GRIN2A	chr16	9934551	9934551	A	T	exonic	nonsynonymous SNV	p.V535D,GRIN2A	0	D	1	D	0.998	D	6.866	33
GRN	chr17	42427679	42427679	G	A	exonic	nonsynonymous SNV	p.G145S	0.237	T	1	D	1	D	5.129	25.4
HAUS6	chr9	19080551	19080551	C	G	exonic	nonsynonymous SNV	p.L330F,HAUS6	0.133	T	0.18	B	0.13	B	0.592	8.099
HEATR6	chr17	58156211	58156211	G	A	exonic	nonsynonymous SNV	p.A22V	0.59	T	0	B	0	B	0.213	4.816
HECTD4	chr12	112628655	112628655	C	A	exonic	nonsynonymous SNV	p.G3002V	.	.	0.041	B	0.051	B	4.312	24
HECW2	chr2	197122631	197122631	C	T	splicing	.		.	.	.	.	.	.	5.531	26.3
HIST1H2AM	chr6	27860548	27860548	G	A	exonic	nonsynonymous SNV	p.A127V	0.059	T	.	.	.	.	1.99	16.15
HIST1H2BK	chr6	27114467	27114467	G	C	exonic	nonsynonymous SNV	p.S37R,HIST1H2BK	0.016	D	0.998	D	0.973	D	5.299	25.7
HIST1H3G	chr6	26271321	26271321	C	T	exonic	nonsynonymous SNV	p.E98K	.	.	.	.	.	.	6.173	28.6
HIST1H4E	chr6	26205081	26205081	C	G	exonic	nonsynonymous SNV	p.A70G	.	.	.	.	.	.	5.05	25.2
HIST1H4E	chr6	26205098	26205098	C	T	exonic	nonsynonymous SNV	p.H76Y	.	.	.	.	.	.	4.011	23.6
HIST1H4K	chr6	27799050	27799050	C	T	exonic	nonsynonymous SNV	p.D86N	.	.	.	.	.	.	6.818	32
HIST2H2BF	chr1	149783614	149783614	T	A	exonic	nonsynonymous SNV	p.T89S,HIST2H2BF	0.011	D	0.917	P	0.681	P	4.547	24.3
HIST4H4	chr12	14923737	14923737	C	G	exonic	nonsynonymous SNV	p.Q94H	0	D	.	.	.	.	3.278	22.8
HNRNPU	chr1	245020058	245020058	C	T	exonic	nonsynonymous SNV	p.R553Q,HNRNPU	0.007	D	1	D	0.992	D	5.914	27.5
HSP90AA1	chr14	102552577	102552577	C	T	exonic	nonsynonymous SNV	p.E47K,HSP90AA1	0	D	0.994	D	0.991	D	5.459	26.1
HSPB8	chr12	119631544	119631544	C	G	exonic	nonsynonymous SNV	p.L158V	0.002	D	1	D	0.999	D	5.702	26.8
IKZF1	chr7	50467813	50467813	C	G	exonic	nonsynonymous SNV	p.L120V,IKZF1	0.556	T	0.997	D	0.992	D	1.442	13.01
IKZF3	chr17	37933951	37933951	G	C	exonic	nonsynonymous SNV	p.A13G,IKZF3	0.474	T	1	D	0.996	D	5.423	26
INPP5K	chr17	1410366	1410366	T	A	exonic	nonsynonymous SNV	p.K228N,INPP5K	0.617	T	0.225	B	0.114	B	1.516	13.4
INPPL1	chr11	71941231	71941231	G	A	exonic	nonsynonymous SNV	p.V336M	0.001	D	1	D	0.996	D	5.65	26.7
INTS2	chr17	59981882	59981882	C	A	exonic	nonsynonymous SNV	p.A416S,INTS2	0.278	T	0.999	D	0.994	D	5.313	25.8
INTS7	chr1	212190301	212190301	T	C	exonic	nonsynonymous SNV	p.S97G,INTS7	0.154	T	0.974	D	0.969	D	3.821	23.4
ITGA9	chr3	37821460	37821460	A	G	exonic	nonsynonymous SNV	p.E912G	0.116	T	0.599	P	0.261	B	6.705	32
JADE2	chr5	133902214	133902214	G	A	exonic	nonsynonymous SNV	p.D460N,JADE2	0.088	T	0.999	D	0.954	D	6.569	31
KCNJ1	chr11	128709685	128709685	T	A	exonic	nonsynonymous SNV	p.N171Y,KCNJ1	0.004	D	0.999	D	0.982	D	4.946	25
KCNK7	chr11	65361302	65361302	G	C	exonic	nonsynonymous SNV	p.F121L,KCNK7	0	D	0.957	D	0.71	P	6.346	29.3
KDM6B	chr17	7754962	7754974	GCAGGTGGAAGCC	G	exonic	frameshift substitution	.	.	.	.	.	.	.	.	.
KIAA1755	chr20	36842070	36842070	C	T	exonic	nonsynonymous SNV	p.G644R,KIAA1755	0.063	T	0.004	B	0.015	B	3.012	22.3
KIF13B	chr8	29035020	29035020	C	A	exonic	nonsynonymous SNV	p.A266S	0.172	T	1	D	0.998	D	3.286	22.8
KLF4	chr9	110249318	110249318	T	C	exonic	nonsynonymous SNV	p.T453A,KLF4	0.006	D	0.951	P	0.769	P	3.846	23.4
KLK12	chr19	51532570	51532570	C	T	exonic	nonsynonymous SNV	p.M245I	0.832	T	0.008	B	0.016	B	0.301	5.702
KLK9	chr19	51509737	51509737	C	T	exonic	stopgain	p.W148X	.	.	.	.	.	.	11.71	38
KPRP	chr1	152732686	152732686	T	G	exonic	nonsynonymous SNV	p.F208V	.	.	0.642	P	0.058	B	-0.134	1.491
KRT36	chr17	39643314	39643314	G	A	exonic	nonsynonymous SNV	p.R366C	0	D	1	D	1	D	7.235	34
KRTAP5-7	chr11	71238793	71238793	C	A	exonic	stopgain	p.C149X	.	.	.	.	.	.	9.895	36
LAMA1	chr18	6997832	6997832	C	T	exonic	nonsynonymous SNV	p.G1572D	0.55	T	0.002	B	0.003	B	-0.174	1.244
LCT	chr2	136561601	136561601	A	G	exonic	nonsynonymous SNV	p.V1521A	0.015	D	0.422	B	0.247	B	5.955	27.7
LHX5	chr12	113906081	113906081	A	G	exonic	nonsynonymous SNV	p.S176P	0.147	T	0.904	P	0.514	P	2.987	22.2
LMBRD2	chr5	36141297	36141297	G	A	exonic	nonsynonymous SNV	p.P94S	0.582	T	0.042	B	0.061	B	1.43	12.94
LMLN	chr3	197726191	197726191	C	G	exonic	nonsynonymous SNV	p.L404V,LMLN	0.003	D	1	D	0.999	D	5.204	25.5
LNX2	chr13	28136633	28136633	G	T	exonic	nonsynonymous SNV	p.L381I	0	D	0.999	D	0.979	D	6.002	27.8
LNX2	chr13	28136634	28136634	C	G	exonic	nonsynonymous SNV	p.R380S	0.005	D	0.884	P	0.719	P	5.656	26.7
LOC101927322	chr18	56337914	56337914	G	C	exonic	nonsynonymous SNV	p.P102A	.	.	.	.	.	.	.	.
LPCAT1	chr5	1501657	1501657	A	C	exonic	nonsynonymous SNV	p.L66R	0.001	D	0.994	D	0.971	D	5.71	26.8
LRFN1	chr19	39805183	39805183	C	G	exonic	nonsynonymous SNV	p.R265P	0	D	1	D	0.998	D	6.395	29.6
LRIG3	chr12	59282644	59282644	G	T	exonic	nonsynonymous SNV	p.L194I,LRIG3	0.04	D	0.999	D	0.998	D	5.182	25.5
LRP2	chr2	170063318	170063318	G	T	exonic	nonsynonymous SNV	p.S2304R	0.092	T	0.999	D	0.996	D	2.029	16.4
LRRC24	chr8	145748026	145748026	G	T	exonic	nonsynonymous SNV	p.L459I	0	D	1	D	0.996	D	5.834	27.2
LRRTM4	chr2	77746331	77746331	A	C	exonic	nonsynonymous SNV	p.F223V,LRRTM4	0.154	T	0.937	P	0.758	P	2.98	22.2
LTBP2	chr14	75070380	75070380	G	A	exonic	nonsynonymous SNV	p.P175S	0.429	T	0.473	P	0.056	B	3.636	23.2
LTBP3	chr11	65308647	65308647	G	A	exonic	nonsynonymous SNV	p.A948V,LTBP3	0.239	T	1	D	0.999	D	4.25	23.9
MAD1L1	chr7	2257664	2257664	G	A	exonic	nonsynonymous SNV	p.A112V,MAD1L1	0.621	T	0.31	B	0.112	B	2.868	21.7
MANSC1	chr12	12483382	12483382	G	A	exonic	nonsynonymous SNV	p.A292V	0.376	T	0.001	B	0.001	B	-0.134	1.493
MED12L	chr3	151100469	151100469	G	A	exonic	nonsynonymous SNV	p.R1504Q	0.557	T	0.744	P	0.115	B	5.311	25.8
MEIOB	chr16	1915827	1915827	C	T	exonic	nonsynonymous SNV	p.G27S,MEIOB	0.014	D	1	D	0.998	D	5.523	26.3
MEP1A	chr6	46800955	46800955	C	G	exonic	nonsynonymous SNV	p.P430R	1	T	0.668	P	0.247	B	1.27	12.11
MICALL2	chr7	1477179	1477179	G	A	exonic	nonsynonymous SNV	p.A823V	0.229	T	0.995	D	0.933	D	3.628	23.2
MINOS1	chr1	19923568	19923568	G	A	exonic	stopgain	p.W10X,MINOS1	.	.	.	.	.	.	10.294	36
MKRN3	chr15	23811967	23811967	G	T	exonic	nonsynonymous SNV	p.R346S	0.442	T	0.669	P	0.265	B	4.92	25
MPL	chr1	43815024	43815024	A	C	exonic	nonsynonymous SNV	p.H520P	0.034	D	0.894	P	0.368	B	1.473	13.17
MPP6	chr7	24703300	24703300	T	A	exonic	nonsynonymous SNV	p.I248N,MPP6	0	D	1	D	0.992	D	6.823	32
MRGPRX2	chr11	19077294	19077294	G	A	exonic	nonsynonymous SNV	p.T219I,MRGPRX2	0.015	D	0.998	D	0.952	D	4.104	23.7
MROH2A	chr2	234707458	234707458	C	T	exonic	nonsynonymous SNV	p.R434W	0.004	D	.	.	.	.	5.821	27.2
MRPL58	chr17	73008791	73008791	A	T	exonic	nonsynonymous SNV	p.T4S,MRPL58	0.103	T	0.02	B	0.011	B	-0.408	0.37
MRPS31	chr13	41331084	41331084	G	C	exonic	nonsynonymous SNV	p.P222R	0.141	T	0.998	D	0.972	D	4.279	24
MST1L	chr1	17084117	17084117	G	C	exonic	nonsynonymous SNV	p.L602V	.	.	.	.	.	.	.	.
MUC16	chr19	8993036	8993036	G	T	exonic	nonsynonymous SNV	p.T13908N	0.167	T	0.994	D	0.98	D	2.587	20.1
MUC16	chr19	8999498	8999501	GCTT	ACCAGTGG	exonic	frameshift substitution	.	.	.	.	.	.	.	.	.
MUC16	chr19	9000169	9000169	C	T	exonic	nonsynonymous SNV	p.G13530S	0.053	T	0.995	D	0.991	D	3.733	23.3
MUC16	chr19	9000187	9000187	C	T	exonic	nonsynonymous SNV	p.V13524I	0.691	T	0.884	P	0.889	P	2.006	16.25
MUC16	chr19	9000205	9000205	C	A	exonic	nonsynonymous SNV	p.V13518L	1	T	0.396	B	0.523	P	-0.307	0.64
MUC16	chr19	9006761	9006763	CGG	C	exonic	frameshift substitution	.	.	.	.	.	.	.	.	.
MUC16	chr19	9006764	9006764	T	A	exonic	nonsynonymous SNV	p.T13162S	0.147	T	0.003	B	0.004	B	-0.69	0.076
MUC16	chr19	9077601	9077601	C	G	exonic	nonsynonymous SNV	p.R3282T	0	D	0.311	B	0.205	B	0.194	4.62
MUC16	chr19	9089982	9089982	C	T	exonic	nonsynonymous SNV	p.M611I	0	D	0.62	P	0.06	B	-0.361	0.479
MUC19	chr12	40873080	40873080	T	C	exonic	unknown		.	.	.	.	.	.	.	.
MUC19	chr12	40875690	40875690	C	T	exonic	unknown		.	.	.	.	.	.	.	.
MUC3A	chr7	100550469	100550469	A	C	exonic	nonsynonymous SNV	p.K350N	.	.	.	.	.	.	-0.304	0.65
MUC3A	chr7	100550472	100550472	C	CAG	exonic	frameshift substitution	.	.	.	.	.	.	.	.	.
MUC3A	chr7	100550576	100550576	A	C	exonic	nonsynonymous SNV	p.N386T	.	.	.	.	.	.	-0.244	0.886
MUC3A	chr7	100550581	100550581	G	A	exonic	nonsynonymous SNV	p.V388I	.	.	.	.	.	.	0.019	2.766
MUC3A	chr7	100550593	100550593	A	C	exonic	nonsynonymous SNV	p.T392P	.	.	.	.	.	.	-0.957	0.02
MUC3A	chr7	100550598	100550598	G	T	exonic	nonsynonymous SNV	p.E393D	.	.	.	.	.	.	-0.452	0.288
MUC6	chr11	1018248	1018248	G	A	exonic	nonsynonymous SNV	p.T1518I	0.003	D	1	D	0.994	D	0.924	10.22
MXRA5	chrX	3229003	3229003	C	A	exonic	nonsynonymous SNV	p.G2414V	0	D	1	D	1	D	3.78	23.4
MYO1F	chr19	8595190	8595190	C	T	exonic	nonsynonymous SNV	p.V736I,MYO1F	0.233	T	0.5	P	0.358	B	3.875	23.5
NBPF7	chr1	120385118	120385118	C	G	exonic	nonsynonymous SNV	p.R92S	.	.	.	.	.	.	.	.
NCL	chr2	232319951	232319951	C	T	exonic	nonsynonymous SNV	p.G695E	0.283	T	1	D	0.999	D	5.08	25.3
NCOA7	chr6	126203686	126203686	A	G	exonic	nonsynonymous SNV	p.T126A,NCOA7	0	D	1	D	0.999	D	5.763	27
NF1	chr17	29652960	29652960	G	T	exonic	nonsynonymous SNV	p.R1632L,NF1	0.004	D	0.993	D	0.961	D	6.779	32
NFKBIA	chr14	35872443	35872443	G	A	exonic	stopgain	p.Q154X	.	.	.	.	.	.	11.279	37
NFKBIA	chr14	35873671	35873672	CG	C	exonic	frameshift substitution	.	.	.	.	.	.	.	.	.
NFX1	chr9	33347048	33347048	G	T	exonic	nonsynonymous SNV	p.C787F,NFX1	0.002	D	1	D	0.998	D	6.759	32
NKAIN4	chr20	61879108	61879108	A	G	exonic	nonsynonymous SNV	p.F98S	0.001	D	1	D	0.999	D	5.752	27
NME8	chr7	37923947	37923947	T	A	exonic	nonsynonymous SNV	p.L346Q	0.045	D	0.986	D	0.924	D	2.644	20.5
NNMT	chr11	114183186	114183186	G	A	exonic	nonsynonymous SNV	p.S261N	1	T	0	B	0.001	B	-0.501	0.218
NOS1AP	chr1	162336920	162336920	A	T	exonic	nonsynonymous SNV	p.K100M,NOS1AP	0.008	D	0.995	D	0.712	P	3.658	23.2
NPR2	chr9	35807140	35807140	G	T	exonic	nonsynonymous SNV	p.M880I	0.391	T	0.575	P	0.343	B	4.943	25
NRCAM	chr7	107872775	107872775	G	A	exonic	nonsynonymous SNV	p.P141L,NRCAM	0.19	T	0.07	B	0.087	B	2.215	17.61
NRXN1	chr2	51255135	51255135	A	T	exonic	nonsynonymous SNV	p.F93I,NRXN1	0.009	D	0.997	D	0.996	D	5.236	25.6
NSD1	chr5	176637937	176637937	C	G	exonic	nonsynonymous SNV	p.T846S,NSD1	0.354	T	0.112	B	0.032	B	1.166	11.57
NTF3	chr12	5604101	5604101	C	T	exonic	nonsynonymous SNV	p.R241W,NTF3	0	D	1	D	0.999	D	7.215	34
NUDT7	chr16	77769331	77769331	T	C	exonic	nonsynonymous SNV	p.I77T	.	.	.	.	.	.	-0.055	2.085
NUPR2	chr7	56183973	56183973	A	G	exonic	nonsynonymous SNV	p.L12P	0.288	T	0.277	B	0.043	B	-0.174	1.244
NXN	chr17	767290	767290	T	C	exonic	nonsynonymous SNV	p.M1V	.	.	0.006	B	0.019	B	-0.096	1.759
NXNL2	chr9	91150365	91150365	G	T	exonic	nonsynonymous SNV	p.G6C,NXNL2	0.022	D	0.999	D	0.912	D	4.307	24
OBSL1	chr2	220422338	220422338	G	C	exonic	nonsynonymous SNV	p.P1265A,OBSL1	0.084	T	1	D	0.998	D	0.844	9.73
OBSL1	chr2	220427229	220427229	C	T	exonic	nonsynonymous SNV	p.D950N,OBSL1	0.371	T	0.984	D	0.933	D	5.789	27.1
OR1L8	chr9	125330026	125330026	A	T	exonic	nonsynonymous SNV	p.F244Y	0	D	0.001	B	0.003	B	1.268	12.1
OR2L8	chr1	248113004	248113004	C	T	exonic	nonsynonymous SNV	p.P282L	0.003	D	1	D	1	D	6.01	27.9
OR51B4	chr11	5322762	5322762	T	A	exonic	nonsynonymous SNV	p.M139L	0.372	T	0.001	B	0.004	B	-0.902	0.026
OR52K2	chr11	4470933	4470933	T	G	exonic	nonsynonymous SNV	p.F122V	0.006	D	0.154	B	0.075	B	3.342	22.9
OXER1	chr2	42990370	42990370	G	A	exonic	nonsynonymous SNV	p.A317V	0.423	T	0.288	B	0.063	B	0.423	6.814
PABPC3	chr13	25671141	25671141	A	T	exonic	stopgain	p.K269X	.	.	.	.	.	.	11.934	38
PABPC3	chr13	25671159	25671159	G	T	exonic	stopgain	p.E275X	.	.	.	.	.	.	11.041	37
PAN2	chr12	56713253	56713253	G	C	exonic	nonsynonymous SNV	p.Q1041E,PAN2	0.087	T	0.083	B	0.193	B	2.666	20.6
PAPOLA	chr14	97014193	97014193	C	T	exonic	nonsynonymous SNV	p.H237Y,PAPOLA	0.391	T	0.069	B	0.035	B	2.98	22.2
PAQR3	chr4	79856353	79856353	G	T	exonic	nonsynonymous SNV	p.D90E	0.071	T	0.766	P	0.541	P	2.642	20.5
PARD3B	chr2	205989161	205989161	C	A	exonic	nonsynonymous SNV	p.R426S,PARD3B	0	D	1	D	1	D	7.816	35
PCDH10	chr4	134073013	134073013	C	T	exonic	nonsynonymous SNV	p.A573V,PCDH10	1	T	0.007	B	0.006	B	2.534	19.69
PCDH7	chr4	30723117	30723117	C	T	exonic	nonsynonymous SNV	p.L25F,PCDH7	0.133	T	0	B	0.001	B	1.193	11.71
PCDHA3	chr5	140182561	140182561	G	T	exonic	nonsynonymous SNV	p.K593N,PCDHA3	0	D	1	D	0.993	D	3.957	23.6
PCDHA3	chr5	140182638	140182638	G	A	exonic	nonsynonymous SNV	p.R619H,PCDHA3	0.109	T	0.404	B	0.159	B	1.313	12.34
PCDHB12	chr5	140590508	140590508	G	T	exonic	nonsynonymous SNV	p.A677S	0.124	T	0.096	B	0.091	B	0.744	9.112
PCDHGA3	chr5	140725130	140725130	C	A	exonic	nonsynonymous SNV	p.N510K,PCDHGA3	0.002	D	0.076	B	0.098	B	3.153	22.6
PCDHGA3	chr5	140725716	140725716	G	A	exonic	nonsynonymous SNV	p.A706T,PCDHGA3	0.488	T	0.016	B	0.056	B	1.261	12.07
PCLO	chr7	82784833	82784833	T	TGAGCTGGAGGCTTAGCAGGACCAAGAG	exonic	nonframeshift substitution	.	.	.	.	.	.	.	.	.
PDE4D	chr5	58270748	58270748	C	T	exonic	nonsynonymous SNV	p.E501K,PDE4D	0.474	T	0.728	P	0.217	B	2.662	20.6
PDPN	chr1	13910359	13910359	T	A	exonic	nonsynonymous SNV	p.V20D,PDPN	0	D	0.063	B	0.025	B	1.008	10.71
PDX1	chr13	28498407	28498407	G	A	exonic	nonsynonymous SNV	p.A141T	0.215	T	0.018	B	0.012	B	1.773	14.83
PDZD3	chr11	119059138	119059138	G	A	exonic	nonsynonymous SNV	p.A313T,PDZD3	0.013	D	1	D	0.989	D	6.653	32
PFDN4	chr20	52830954	52830954	C	G	exonic	nonsynonymous SNV	p.T30R	0.011	D	0.601	P	0.202	B	5.665	26.7
PHF13	chr1	6680326	6680326	G	A	exonic	nonsynonymous SNV	p.R202Q	0.145	T	0.553	P	0.032	B	5.93	27.6
PIK3AP1	chr10	98369601	98369601	G	A	exonic	nonsynonymous SNV	p.R680W	0.004	D	1	D	0.992	D	7.42	34
PIK3C2G	chr12	18524226	18524226	C	T	exonic	nonsynonymous SNV	p.L580F,PIK3C2G	0.077	T	0.089	B	0.14	B	1.692	14.36
PIP5KL1	chr9	130689432	130689432	C	T	exonic	nonsynonymous SNV	p.R14K,PIP5KL1	0.261	T	0.752	P	0.462	P	3.565	23.1
PITX3	chr10	103991399	103991399	C	T	exonic	nonsynonymous SNV	p.M89I	0.002	D	0.993	D	0.967	D	5.283	25.7
PKD1	chr16	2166017	2166017	C	G	exonic	nonsynonymous SNV	p.V609L,PKD1	0.02	D	0.952	P	0.554	P	3.015	22.3
PLEKHO1	chr1	150128360	150128360	G	A	exonic	nonsynonymous SNV	p.S93N	0.063	T	0.284	B	0.137	B	2.895	21.8
PLIN4	chr19	4511771	4511771	C	CCA	exonic	frameshift substitution	.	.	.	.	.	.	.	.	.
PLIN4	chr19	4511773	4511775	GAC	G	exonic	frameshift substitution	.	.	.	.	.	.	.	.	.
PLXNA4	chr7	131913128	131913128	A	T	exonic	nonsynonymous SNV	p.S569T	0.034	D	0.003	B	0.057	B	2.847	21.6
PML	chr15	74337173	74337173	C	T	exonic	nonsynonymous SNV	p.R825C	0.07	T	0.027	B	0.008	B	1.822	15.12
PNLIPRP3	chr10	118236283	118236283	A	C	exonic	nonsynonymous SNV	p.K431T	0.245	T	0.592	P	0.241	B	1.172	11.6
POM121L2	chr6	27277525	27277525	G	A	exonic	nonsynonymous SNV	p.P809S	0.183	T	0.093	B	0.032	B	0.205	4.731
POM121L2	chr6	27278650	27278650	G	A	exonic	nonsynonymous SNV	p.P434S	0.149	T	0.539	P	0.369	B	-0.563	0.153
POU2F2	chr19	42596323	42596323	G	C	exonic	nonsynonymous SNV	p.P433R,POU2F2	0.002	D	0.99	D	0.954	D	5.137	25.4
PP2D1	chr3	20042580	20042582	GCT	G	exonic	frameshift substitution	.	.	.	.	.	.	.	.	.
PPARGC1A	chr4	23815818	23815818	C	A	exonic	nonsynonymous SNV	p.D303Y,PPARGC1A	0.003	D	0.981	D	0.453	P	5.158	25.4
PPIL4	chr6	149826669	149826669	C	T	exonic	nonsynonymous SNV	p.E467K	0.289	T	0.442	B	0.047	B	3.746	23.3
PRAMEF1	chr1	12856014	12856014	C	T	exonic	nonsynonymous SNV	p.P187S,PRAMEF1	0.041	D	0.765	P	0.353	B	-0.464	0.269
PRAMEF1	chr1	12856015	12856015	C	T	exonic	nonsynonymous SNV	p.P187L,PRAMEF1	0.07	T	0.023	B	0.028	B	-1.056	0.012
PRDX4	chrX	23701805	23701805	A	T	exonic	stopgain	p.K250X	.	.	.	.	.	.	16.882	57
PRMT7	chr16	68373371	68373371	G	C	exonic	nonsynonymous SNV	p.E167D,PRMT7	0.126	T	0.222	B	0.159	B	0.239	5.086
PROKR1	chr2	68882371	68882371	C	T	exonic	nonsynonymous SNV	p.T282M	0.001	D	1	D	0.987	D	6.751	32
PROS1	chr3	93619735	93619735	T	G	exonic	nonsynonymous SNV	p.T214P,PROS1	0.257	T	0.771	P	0.505	P	1.706	14.44
PRRX1	chr1	170688918	170688918	G	T	exonic	nonsynonymous SNV	p.R98M,PRRX1	0.001	D	0.999	D	0.996	D	6.289	29.1
PRSS36	chr16	31152052	31152052	A	T	exonic	nonsynonymous SNV	p.I638N,PRSS36	0.073	T	0.998	D	0.961	D	4.547	24.3
PTGER1	chr19	14585078	14585078	C	G	exonic	nonsynonymous SNV	p.A19P	0.141	T	0	B	0	B	-0.269	0.781
PTGS2	chr1	186645122	186645122	T	C	exonic	nonsynonymous SNV	p.N389D	0.09	T	0.001	B	0.005	B	1.784	14.89
PTPN14	chr1	214556797	214556797	C	A	exonic	nonsynonymous SNV	p.G801W	0.002	D	1	D	1	D	5.693	26.8
PTPN21	chr14	88938781	88938781	T	A	exonic	nonsynonymous SNV	p.Q893L	0.005	D	0.704	P	0.152	B	4.71	24.6
PTPRK	chr6	128326234	128326234	G	A	exonic	nonsynonymous SNV	p.P830L,PTPRK	0.569	T	0.696	P	0.268	B	2.488	19.39
PTPRZ1	chr7	121678839	121678839	G	A	exonic	nonsynonymous SNV	p.A933T,PTPRZ1	0.831	T	1	D	1	D	4.069	23.7
PXK	chr3	58368266	58368266	C	A	exonic	nonsynonymous SNV	p.P43H,PXK	0	D	1	D	1	D	6.465	29.9
RAB37	chr17	72741175	72741175	G	A	exonic	nonsynonymous SNV	p.S136N,RAB37	0	D	0.999	D	0.974	D	6.361	29.4
RAB44	chr6	36683316	36683316	C	A	exonic	nonsynonymous SNV	p.S127Y	.	.	.	.	.	.	2.58	19.98
RABGAP1	chr9	125861027	125861027	G	A	exonic	nonsynonymous SNV	p.A923T	0.151	T	0.021	B	0.007	B	3.023	22.3
RAD21	chr8	117868512	117868512	C	G	exonic	nonsynonymous SNV	p.S277T	0.062	T	0.956	P	0.931	D	4.051	23.7
RAD23B	chr9	110087121	110087121	A	G	exonic	nonsynonymous SNV	p.S297G,RAD23B	0.001	D	0.977	D	0.823	P	6.026	27.9
RAD51B	chr14	69061312	69061312	A	AT	exonic	frameshift substitution	.	.	.	.	.	.	.	.	.
RAD9A	chr11	67163819	67163819	G	A	exonic	nonsynonymous SNV	p.D198N,RAD9A	0.295	T	0.001	B	0.001	B	0.535	7.692
RAP1GAP	chr1	21926004	21926004	C	T	exonic	nonsynonymous SNV	p.G651R,RAP1GAP	0.219	T	0.883	P	0.174	B	4.602	24.4
RBBP5	chr1	205068119	205068119	G	T	exonic	nonsynonymous SNV	p.T365K,RBBP5	1	T	0.049	B	0.017	B	2.33	18.36
RBP1	chr3	139258470	139258470	C	T	exonic	nonsynonymous SNV	p.A31T,RBP1	0.01	D	0.437	B	0.08	B	4.3	24
RBP3	chr10	48390751	48390751	C	T	exonic	nonsynonymous SNV	p.E43K	.	.	.	.	.	.	.	.
RECQL	chr12	21652492	21652492	A	C	exonic	nonsynonymous SNV	p.S5A,RECQL	0.375	T	0	B	0.001	B	0.493	7.377
RELN	chr7	103206743	103206743	G	A	exonic	stopgain	p.R1622X,RELN	.	.	.	.	.	.	13.696	43
RIPK3	chr14	24806306	24806306	G	A	exonic	nonsynonymous SNV	p.P421S	0.016	D	0.762	P	0.391	B	3.38	22.9
ROBO4	chr11	124756370	124756370	G	T	exonic	stopgain	p.C783X,ROBO4	.	.	.	.	.	.	11.82	38
ROBO4	chr11	124765078	124765078	G	A	exonic	nonsynonymous SNV	p.P205S,ROBO4	0.152	T	1	D	0.999	D	4.719	24.6
RPL15	chr3	23959427	23959427	G	A	exonic	nonsynonymous SNV	p.R26H,RPL15	0.012	D	0.525	P	0.278	B	4.245	23.9
RPL4	chr15	66795475	66795475	C	T	exonic	nonsynonymous SNV	p.G68D	0.001	D	1	D	1	D	6.475	30
RRP1	chr21	45219460	45219460	G	A	exonic	nonsynonymous SNV	p.C274Y	.	.	0.651	P	0.265	B	-0.295	0.682
RTL1	chr14	101349079	101349079	C	T	exonic	nonsynonymous SNV	p.E683K	0.214	T	0.999	D	0.882	P	4.286	24
RYR3	chr15	33954434	33954434	T	A	exonic	nonsynonymous SNV	p.V1568E,RYR3	0.001	D	0.995	D	0.833	P	4.919	25
SAMD15	chr14	77844485	77844485	G	C	exonic	nonsynonymous SNV	p.E242Q	0.032	D	0.982	D	0.781	P	0.445	6.996
SDHD	chr11	111957680	111957685	CGAGGT	C	exonic	nonframeshift substitution	.	.	.	.	.	.	.	.	.
SEC14L5	chr16	5038264	5038264	G	A	exonic	nonsynonymous SNV	p.E110K	0.001	D	1	D	0.992	D	6.85	33
SERPINA1	chr14	94845824	94845826	CCT	C	exonic	frameshift substitution	.	.	.	.	.	.	.	.	.
SERPINA1	chr14	94845829	94845829	G	GAC	exonic	frameshift substitution	.	.	.	.	.	.	.	.	.
SERPINA4	chr14	95034612	95034612	T	G	exonic	nonsynonymous SNV	p.L394R,SERPINA4	0	D	0.996	D	0.951	D	4.42	24.2
SETD1A	chr16	30992081	30992081	G	A	exonic	nonsynonymous SNV	p.E1535K	0.015	D	1	D	0.999	D	3.648	23.2
SGK1	chr6	134495666	134495666	G	C	exonic	nonsynonymous SNV	p.N73K,SGK1	0.318	T	0.217	B	0.138	B	4.869	24.9
SGO2	chr2	201436408	201436408	G	A	exonic	nonsynonymous SNV	p.D447N,SGO2	0.007	D	0.935	P	0.488	P	4.851	24.8
SH3BGR;WRB-SH3BGR	chr21	40871836	40871836	A	G	exonic	nonsynonymous SNV	p.K86E,SH3BGR	0.672	T	0	B	0.001	B	0	2.583
SHANK1	chr19	51214683	51214683	C	CT	exonic	frameshift substitution	.	.	.	.	.	.	.	.	.
SI	chr3	164712166	164712166	T	A	exonic	nonsynonymous SNV	p.T1574S	0.259	T	0.389	B	0.507	P	2.821	21.5
SIX4	chr14	61190498	61190498	C	G	exonic	nonsynonymous SNV	p.A99P	0.162	T	0.001	B	0.001	B	1.826	15.14
SLC10A1	chr14	70263853	70263853	G	A	exonic	nonsynonymous SNV	p.S7F	0.006	D	0.895	P	0.548	P	4.34	24
SLC25A33	chr1	9633410	9633410	T	C	exonic	nonsynonymous SNV	p.I141T	0.528	T	0	B	0.004	B	2.392	18.77
SLC46A3	chr13	29284976	29284976	C	G	exonic	nonsynonymous SNV	p.R355S,SLC46A3	0.03	D	1	D	0.999	D	4.461	24.2
SLC4A5	chr2	74531651	74531651	C	T	exonic	nonsynonymous SNV	p.S79N,SLC4A5	0.406	T	0.005	B	0.008	B	-0.181	1.203
SLC5A3	chr21	35469455	35469455	G	A	exonic	nonsynonymous SNV	p.R653Q	0.385	T	0.004	B	0.002	B	1.808	15.04
SLITRK5	chr13	88329445	88329445	C	T	exonic	nonsynonymous SNV	p.T601I	0.279	T	0.006	B	0.017	B	1.326	12.4
SMPD4	chr2	130912026	130912026	C	T	exonic	nonsynonymous SNV	p.V432I,SMPD4	0.507	T	0.072	B	0.056	B	3.341	22.9
SOX7	chr8	10587814	10587814	G	A	exonic	nonsynonymous SNV	p.R44C	0.001	D	1	D	0.992	D	7.987	35
SRSF11	chr1	70700391	70700391	C	T	exonic	nonsynonymous SNV	p.P154S,SRSF11	0.124	T	0.996	D	0.986	D	3.773	23.4
SSC5D	chr19	56030144	56030144	G	T	exonic	nonsynonymous SNV	p.G1501C	0.002	D	1	D	0.999	D	4.167	23.8
SSX2IP	chr1	85127967	85127967	G	A	exonic	nonsynonymous SNV	p.L254F,SSX2IP	0	D	1	D	0.999	D	6.23	28.8
ST6GAL1	chr3	186760745	186760745	C	T	exonic	nonsynonymous SNV	p.A85V,ST6GAL1	0.239	T	0.001	B	0.002	B	-0.046	2.166
ST6GAL1	chr3	186760822	186760833	AAGATCTGGAAG	A	exonic	frameshift substitution	.	.	.	.	.	.	.	.	.
STK32B	chr4	5500713	5500713	C	T	exonic	nonsynonymous SNV	p.T353I,STK32B	0.19	T	0	B	0.001	B	-0.253	0.847
STOX1	chr10	70646064	70646064	C	T	exonic	nonsynonymous SNV	p.P838S,STOX1	0.205	T	0.024	B	0.008	B	0.5	7.431
SUCNR1	chr3	151599145	151599145	G	A	exonic	nonsynonymous SNV	p.V272I	0.403	T	0.004	B	0.002	B	-1.559	0.002
SUMF2	chr7	56131985	56131985	G	C	exonic	nonsynonymous SNV	p.R13P,SUMF2	0.268	T	0	B	0.001	B	3.417	23
SVEP1	chr9	113259128	113259128	C	A	exonic	nonsynonymous SNV	p.Q589H	0.042	D	0.927	P	0.77	P	3.196	22.7
SYNCRIP	chr6	86332240	86332240	G	A	exonic	nonsynonymous SNV	p.A225V,SYNCRIP	0	D	1	D	1	D	6.68	32
SYNDIG1	chr20	24523908	24523908	C	A	exonic	nonsynonymous SNV	p.P59T,SYNDIG1	0.071	T	0.001	B	0.002	B	-0.974	0.018
SYNPO2	chr4	119978733	119978733	G	A	exonic	nonsynonymous SNV	p.D1113N,SYNPO2	0.004	D	1	D	0.961	D	6.771	32
SYT15	chr10	46967680	46967680	T	C	exonic	nonsynonymous SNV	p.K133E,SYT15	.	.	0.982	D	0.861	P	3.089	22.5
TACC1	chr8	38684818	38684818	G	A	exonic	nonsynonymous SNV	p.E119K,TACC1	0.076	T	0.996	D	0.932	D	5.315	25.8
TCEA3	chr1	23743824	23743824	C	T	exonic	nonsynonymous SNV	p.E100K	0.21	T	0.319	B	0.111	B	1.866	15.38
TCIRG1	chr11	67811770	67811770	C	G	exonic	nonsynonymous SNV	p.R111G,TCIRG1	0.198	T	0.104	B	0.176	B	-0.095	1.77
TCTN1	chr12	111079408	111079408	C	T	exonic	nonsynonymous SNV	p.A389V,TCTN1	0.98	T	0.001	B	0.004	B	-1.001	0.016
TDRD6	chr6	46659727	46659727	G	T	exonic	nonsynonymous SNV	p.D1288Y,TDRD6	0.036	D	0.989	D	0.804	P	2.666	20.6
TECRL	chr4	65194247	65194247	C	G	exonic	nonsynonymous SNV	p.G105A	0.752	T	0.999	D	0.998	D	3.824	23.4
TEF	chr22	41778103	41778103	G	C	exonic	nonsynonymous SNV	p.G19R	0.013	D	0.207	B	0.016	B	6.048	28
TFF2	chr21	43771052	43771052	G	T	exonic	nonsynonymous SNV	p.D5E	1	T	0.154	B	0.031	B	-0.707	0.069
TG	chr8	133913744	133913744	A	G	exonic	nonsynonymous SNV	p.S1194G	0.01	D	0.858	P	0.473	P	-0.625	0.109
TJP1	chr15	30020206	30020206	C	T	exonic	nonsynonymous SNV	p.A679T,TJP1	0.061	T	1	D	0.999	D	7.873	35
TLL1	chr4	166910596	166910596	C	A	exonic	nonsynonymous SNV	p.T78K,TLL1	0.197	T	0.999	D	0.994	D	3.895	23.5
TMBIM1	chr2	219144069	219144069	G	C	exonic	nonsynonymous SNV	p.S104C,TMBIM1	0.354	T	0	B	0.003	B	0.997	10.64
TMED4	chr7	44620709	44620709	C	T	exonic	nonsynonymous SNV	p.E114K,TMED4	0.002	D	0.997	D	0.967	D	7.581	34
TMEM167A	chr5	82373139	82373139	C	A	splicing	.		.	.	.	.	.	.	5.455	26.1
TMEM223	chr11	62559201	62559201	A	T	exonic	nonsynonymous SNV	p.L89Q	0.003	D	0.982	D	0.875	P	5.499	26.2
TMEM254	chr10	81841637	81841637	T	TTGGGCCCC	exonic	frameshift substitution	.	.	.	.	.	.	.	.	.
TMEM68	chr8	56675113	56675113	A	ACC	exonic	frameshift substitution	.	.	.	.	.	.	.	.	.
TNFAIP3	chr6	138192660	138192660	G	A	splicing	.		.	.	.	.	.	.	4.558	24.4
TNFAIP3	chr6	138202243	138202244	CT	C	exonic	frameshift substitution	.	.	.	.	.	.	.	.	.
TNRC18	chr7	5352659	5352665	GGAGGAT	G	exonic	nonframeshift substitution	.	.	.	.	.	.	.	.	.
TP63	chr3	189584469	189584469	A	G	splicing	.		.	.	.	.	.	.	4.766	24.7
TP73	chr1	3638744	3638744	C	G	exonic	nonsynonymous SNV	p.H148D,TP73	0.001	D	0.989	D	0.929	D	5.672	26.7
TRABD2B	chr1	48460005	48460005	G	A	exonic	nonsynonymous SNV	p.R123C	.	.	.	.	.	.	4.963	25.1
TRAK1	chr3	42251577	42251577	C	CGGAGGA	exonic	nonframeshift substitution	.	.	.	.	.	.	.	.	.
TRAPPC6A	chr19	45668448	45668448	T	C	exonic	nonsynonymous SNV	p.Q30R,TRAPPC6A	0.683	T	0.036	B	0.028	B	0.146	4.098
TRIB1	chr8	126443484	126443484	G	A	exonic	nonsynonymous SNV	p.G114R	0.003	D	0.724	P	0.487	P	2.668	20.6
TRIM28	chr19	59061115	59061115	G	A	exonic	nonsynonymous SNV	p.S665N	0.179	T	0.844	P	0.844	P	2.621	20.3
TRIM38	chr6	25983700	25983700	G	A	exonic	nonsynonymous SNV	p.A395T	0.014	D	1	D	0.999	D	5.262	25.7
TSHZ3	chr19	31770631	31770631	G	T	exonic	nonsynonymous SNV	p.A23D	0.044	D	0.998	D	0.994	D	0.998	10.65
TXNDC2	chr18	9887623	9887623	C	A	exonic	nonsynonymous SNV	p.Q383K,TXNDC2	0.123	T	0.732	P	0.416	B	3.388	23
UBALD2	chr17	74266553	74266553	G	T	exonic	nonsynonymous SNV	p.Q154H	0.01	D	0.222	B	0.046	B	3.42	23
UNC80	chr2	210777315	210777315	C	T	exonic	nonsynonymous SNV	p.S1539F,UNC80	0.002	D	0.994	D	0.989	D	6.991	33
USP37	chr2	219330818	219330819	AC	A	exonic	frameshift substitution	.	.	.	.	.	.	.	.	.
VAV2	chr9	136660842	136660842	G	A	exonic	nonsynonymous SNV	p.S345F,VAV2	0	D	0.994	D	0.928	D	5.633	26.6
VMP1	chr17	57917232	57917232	G	A	exonic	nonsynonymous SNV	p.R260Q,VMP1	0.004	D	0.895	P	0.348	B	6.667	32
VOPP1	chr7	55605322	55605322	C	CATAAATAAAG	exonic	frameshift substitution	.	.	.	.	.	.	.	.	.
WDR43	chr2	29124941	29124941	G	A	exonic	nonsynonymous SNV	p.S105N	0.345	T	0.38	B	0.091	B	2.282	18.05
WDR5	chr9	137007545	137007545	G	T	splicing	.		.	.	.	.	.	.	3.435	23
WDR89	chr14	64066363	64066363	G	A	exonic	stopgain	p.R100X,WDR89	.	.	.	.	.	.	8.586	35
WDR89	chr14	64066367	64066367	A	T	exonic	nonsynonymous SNV	p.D98E,WDR89	0	D	0.974	D	0.695	P	1.921	15.72
WDR89	chr14	64066395	64066395	C	T	exonic	nonsynonymous SNV	p.C89Y,WDR89	0.121	T	0.99	D	0.876	P	4.226	23.9
WDR89	chr14	64066398	64066398	G	C	exonic	nonsynonymous SNV	p.A88G,WDR89	0.884	T	0.039	B	0.027	B	1.82	15.11
WDR89	chr14	64066402	64066402	A	G	exonic	nonsynonymous SNV	p.S87P,WDR89	0.046	D	1	D	0.999	D	5.562	26.4
WFDC3	chr20	44416568	44416568	A	G	exonic	nonsynonymous SNV	p.C89R	0.002	D	0.96	D	0.799	P	3.116	22.6
WWP1	chr8	87443711	87443711	A	T	exonic	nonsynonymous SNV	p.R488S	0.001	D	1	D	0.999	D	5.554	26.4
XRCC6	chr22	42032159	42032159	C	G	exonic	nonsynonymous SNV	p.R30G,XRCC6	0.009	D	0.511	P	0.22	B	5.136	25.4
ZDHHC11	chr5	837556	837556	T	A	exonic	nonsynonymous SNV	p.N275I	0.095	T	0.001	B	0.002	B	-0.326	0.578
ZFP36	chr19	39899079	39899079	G	A	exonic	nonsynonymous SNV	p.A247T	.	.	0	B	0	B	-0.529	0.186
ZFP36L1	chr14	69256837	69256837	G	A	exonic	nonsynonymous SNV	p.L144F,ZFP36L1	0.003	D	1	D	0.997	D	5.171	25.5
ZFR	chr5	32415109	32415109	C	T	exonic	nonsynonymous SNV	p.S250N	0.308	T	0.967	D	0.878	P	3.461	23
ZFYVE9	chr1	52704488	52704488	G	GAC	exonic	frameshift substitution	.	.	.	.	.	.	.	.	.
ZNF112	chr19	44833624	44833624	T	A	exonic	nonsynonymous SNV	p.D168V,ZNF112	0.048	D	0.782	P	0.367	B	5.588	26.5
ZNF142	chr2	219503170	219503170	C	G	exonic	nonsynonymous SNV	p.Q1652H	0.006	D	0.976	D	0.72	P	3.055	22.4
ZNF230	chr19	44514773	44514775	ACT	A	exonic	frameshift substitution	.	.	.	.	.	.	.	.	.
ZNF257	chr19	22270824	22270824	T	G	exonic	nonsynonymous SNV	p.I15R,ZNF257	.	.	0.916	P	0.655	P	1.996	16.18
ZNF257	chr19	22270830	22270830	A	G	exonic	nonsynonymous SNV	p.Y17C,ZNF257	.	.	0.478	P	0.088	B	-0.042	2.204
ZNF257	chr19	22270833	22270833	T	A	exonic	nonsynonymous SNV	p.F18Y,ZNF257	.	.	0	B	0.001	B	-1.146	0.008
ZNF257	chr19	22270839	22270839	A	C	exonic	nonsynonymous SNV	p.Q20P,ZNF257	.	.	0.046	B	0.046	B	0.573	7.97
ZNF257	chr19	22270840	22270840	A	T	exonic	nonsynonymous SNV	p.Q20H,ZNF257	.	.	0.021	B	0.029	B	0.977	10.53
ZNF257	chr19	22270841	22270841	A	G	exonic	nonsynonymous SNV	p.K21E,ZNF257	.	.	0.034	B	0.049	B	-1.045	0.013
ZNF257	chr19	22270928	22270928	T	C	exonic	nonsynonymous SNV	p.C50R,ZNF257	.	.	0	B	0	B	-0.733	0.061
ZNF257	chr19	22270929	22270929	G	A	exonic	nonsynonymous SNV	p.C50Y,ZNF257	.	.	0	B	0	B	-1.171	0.007
ZNF257	chr19	22270934	22270934	G	C	exonic	nonsynonymous SNV	p.G52R,ZNF257	.	.	0.006	B	0.019	B	-0.93	0.022
ZNF257	chr19	22270935	22270935	G	A	exonic	nonsynonymous SNV	p.G52E,ZNF257	.	.	0.003	B	0.008	B	-1.829	0.002
ZNF329	chr19	58640041	58640041	T	G	exonic	nonsynonymous SNV	p.H277P	0	D	1	D	1	D	5.134	25.4
ZNF519	chr18	14124409	14124409	C	A	exonic	nonsynonymous SNV	p.A24S	.	.	0.024	B	0.006	B	0.505	7.471
ZNF519	chr18	14124412	14124412	G	T	exonic	nonsynonymous SNV	p.P23T	.	.	0.047	B	0.009	B	-1.934	0.001
ZNF534	chr19	52942428	52942428	A	G	exonic	nonsynonymous SNV	p.H544R,ZNF534	0.001	D	0.999	D	0.991	D	1.818	15.09
ZNF573	chr19	38249172	38249172	G	C	exonic	nonsynonymous SNV	p.P22R	0.037	D	0.994	D	0.946	D	-0.07	1.962
ZNF593	chr1	26496555	26496555	C	G	exonic	nonsynonymous SNV	p.D27E	0.004	D	0.849	P	0.396	B	5.629	26.6
ZNF608	chr5	124080210	124080210	C	T	exonic	nonsynonymous SNV	p.S158N	0.162	T	0.017	B	0.015	B	0.781	9.349
ZNF708	chr19	21493413	21493413	A	C	exonic	nonsynonymous SNV	p.M7R	1	T	0	B	0.002	B	-1.46	0.003
ZNF708	chr19	21493419	21493419	G	A	exonic	nonsynonymous SNV	p.T5I	0.001	D	0.954	P	0.893	P	3.717	23.3
ZNF714	chr19	21299927	21299927	T	C	exonic	nonsynonymous SNV	p.F153L	.	.	1	D	0.998	D	3.754	23.3
ZNF726	chr19	24115154	24115154	C	A	exonic	nonsynonymous SNV	p.P79H	0.06	T	.	.	.	.	2.148	17.16
ZNF735	chr7	63679857	63679857	A	G	exonic	nonsynonymous SNV	p.N143S	.	.	0.028	B	0.012	B	0.032	2.902
ZNF776	chr19	58262266	58262266	T	TA	exonic	frameshift substitution	.	.	.	.	.	.	.	.	.
ZNF841	chr19	52569625	52569625	G	A	exonic	stopgain	p.Q388X,ZNF841	.	.	.	.	.	.	7.857	35
ZNF888	chr19	53418518	53418518	G	C	exonic	nonsynonymous SNV	p.L25V	.	.	.	.	.	.	.	.
ZP4	chr1	238045817	238045817	C	A	exonic	nonsynonymous SNV	p.A510S	0.03	D	0.773	P	0.253	B	2.127	17.03
