# Supplementary material for: Genome-wide CRISPR screens reveal synthetic lethal interaction between CREBBP and EP300 in diffuse large B-cell lymphoma
Source: Cell Death Dis. 2021 Apr 28;12(5):419. doi: 10.1038/s41419-021-03695-8 (PMC8080727; doi:10.1038/s41419-021-03695-8)
Supplement: Supplementary file 10 — Table S3 [file 41419_2021_3695_MOESM10_ESM.xlsx]

## Sheet: S3. GSEA
Table S3. Normalized gene ernrichment scores for 50 hallmark pathways Reddy et al.Cell, 2017, 171(2): 481-494. Phelan et al. Nature, 2018: 1.
	RC-K8				Reddy et al.						Phelan et al.
	Day7	Day14	Day21	Day28	BJAB	SUDHL4	Pfeiffer	Ly3	HBL1	TMD8	HBL1	TMD8	U2932	HLY1	DOHH2	SUDHL4	SUDHL5	WSUDLCL2	ARP1C	KMS11	DEL
HALLMARK_ADIPOGENESIS	-1.52912	-2.32988	-1.99091	-2.02168	-2.15142	-2.43143	-0.917712	-2.55176	-1.08741	-1.44788	-2.05327	-1.47798	-2.22378	-1.30719	-1.65386	-2.05784	-1.54697	-1.47173	-0.886114	-1.59408	-1.40713
HALLMARK_ALLOGRAFT_REJECTION	-0.892094	0.817891	0.914389	1.07894	0.996135	1.03588	-0.589984	1.81016	0.976089	1.31553	1.53807	1.6496	-1.27036	1.48876	1.1732	1.18347	1.52389	1.27832	-0.764413	-1.06067	0.947914
HALLMARK_ANDROGEN_RESPONSE	-1.24841	-1.54121	-1.39549	-1.33374	0.522333	0.745273	-1.22825	-1.27341	0.627314	-0.796232	1.23063	0.571709	-0.664329	-1.01452	1.18671	1.89464	1.16072	-0.845384	0.873354	-0.923326	1.13751
HALLMARK_ANGIOGENESIS	-0.999986	0.843922	0.924307	1.28298	1.30164	2.06653	1.52652	1.45266	-0.973005	1.28061	0.886488	1.62463	2.38936	1.83545	1.64162	1.00482	1.83938	1.76674	0.619395	1.40393	2.2304
HALLMARK_APICAL_JUNCTION	-1.56502	-1.27504	-0.777275	-0.911929	0.806583	1.02454	1.01259	1.28451	1.03617	1.35727	1.01262	1.51143	1.05388	1.54828	1.20439	1.60975	1.21491	1.491	0.809404	1.12368	1.52945
HALLMARK_APICAL_SURFACE	-1.37165	-1.04604	-0.965542	-0.85163	0.568481	-0.85019	1.11558	0.721936	0.621064	0.958108	0.765462	0.830707	0.90957	1.66121	1.33192	1.08506	0.80138	0.978018	1.14755	1.10112	1.78239
HALLMARK_APOPTOSIS	-1.81161	-1.20487	-0.813012	-0.570674	1.15587	0.733784	1.09146	-0.774307	1.29312	0.52762	1.47937	0.991037	-0.467304	0.962468	1.14598	1.18048	0.99632	1.8176	-0.942478	1.02084	1.68692
HALLMARK_BILE_ACID_METABOLISM	0.677667	0.952608	1.20182	1.41762	1.87601	1.44849	1.31109	0.697325	-1.11432	0.847904	0.567139	0.78434	1.40256	1.47564	1.08955	1.27203	1.5206	1.32681	1.51068	0.981758	0.804249
HALLMARK_CHOLESTEROL_HOMEOSTASIS	-1.14984	-1.22773	-1.37784	-1.31286	-1.13695	-1.51204	1.15404	-0.758136	-0.92769	-1.07354	-1.40741	-0.625642	0.524077	-1.23346	-1.43352	1.13305	-0.814179	-1.14574	-0.746451	1.17498	-0.835197
HALLMARK_COAGULATION	1.59862	1.52879	2.10126	2.05212	2.1419	1.90166	1.18435	2.28105	1.63855	2.4105	2.17144	1.57598	2.29009	1.81879	1.94744	0.997345	1.43887	2.0063	-1.16294	1.70766	1.49116
HALLMARK_COMPLEMENT	1.27057	1.38402	1.24981	1.80102	1.85342	1.66405	-0.630991	1.49755	1.80686	1.93748	1.63801	2.17703	2.12655	1.60628	1.47097	-1.28147	1.6494	1.59307	0.718165	1.42932	1.63477
HALLMARK_DNA_REPAIR	-2.52612	-3.60089	-4.44613	-4.69889	-5.79058	-5.7399	-3.4438	-6.26768	-4.45184	-4.64417	-5.52045	-5.20303	-5.9538	-6.13219	-5.38311	-4.65732	-6.06207	-5.79267	-3.57517	-5.12607	-5.20486
HALLMARK_E2F_TARGETS	-3.61001	-4.54066	-5.37497	-5.24377	-7.16409	-6.65734	-4.556	-7.3713	-5.32938	-5.71272	-7.54549	-7.5892	-7.0914	-7.68143	-7.10229	-5.27208	-7.33145	-7.55818	-4.81457	-6.33504	-7.37053
HALLMARK_EPITHELIAL_MESENCHYMAL_TRANSITION	-0.792391	1.04929	1.25351	1.38257	1.69912	1.94172	1.291	1.76059	1.50491	1.99287	2.74775	3.25686	1.8482	2.66574	2.49794	1.76348	2.76798	2.8669	1.11139	1.51048	3.0191
HALLMARK_ESTROGEN_RESPONSE_EARLY	1.0573	1.06865	1.26203	1.39491	1.66335	1.29475	1.19981	1.01971	1.29068	1.27336	1.08436	1.23275	1.25482	1.60687	1.37259	-1.26218	1.53735	0.893376	-0.884319	0.851769	1.46076
HALLMARK_ESTROGEN_RESPONSE_LATE	0.744042	0.950174	1.87816	1.69754	1.37232	1.1172	0.760306	1.4642	-1.35964	0.906365	0.933173	-0.719293	1.68303	1.03681	0.945253	-1.02856	1.52985	1.19666	1.21986	1.18301	1.29788
HALLMARK_FATTY_ACID_METABOLISM	0.957787	-0.751819	-0.664651	-0.900967	0.623303	-0.885805	-0.899531	-1.15134	1.02597	-2.06009	-0.757161	-1.50017	-0.921843	-0.815321	1.02942	0.686145	-0.862254	0.800393	0.843168	0.592931	0.70937
HALLMARK_G2M_CHECKPOINT	-2.90313	-3.8722	-4.23237	-4.49666	-5.77083	-5.25362	-3.56021	-5.58372	-4.36281	-5.30567	-6.1409	-5.94683	-5.75053	-5.68047	-6.1156	-4.23795	-6.13133	-5.86877	-3.74383	-5.42111	-5.98515
HALLMARK_GLYCOLYSIS	-0.876574	-0.835004	-0.949164	-0.778635	-1.46431	-1.19608	-0.95095	-1.73272	-1.6804	-0.8727	-1.51134	0.596202	-1.69955	-0.899821	-1.69324	-2.25499	-1.30997	-0.913026	1.37679	-0.861416	-1.24397
HALLMARK_HEDGEHOG_SIGNALING	-0.912547	1.30445	1.51297	1.29268	1.55	0.964403	-0.917212	1.18118	1.05548	0.908929	1.37988	1.05436	1.63202	0.872304	-0.813393	-0.782091	1.06678	1.15067	-0.683252	0.886395	-0.889425
HALLMARK_HEME_METABOLISM	0.912411	1.23727	0.911501	1.05642	1.26797	0.901701	1.39847	0.780141	-0.918421	1.42925	1.15748	1.083	1.52802	-0.659794	-0.907747	0.834397	-1.13827	-1.5825	1.81127	1.83	-0.765324
HALLMARK_HYPOXIA	0.918363	1.69961	1.34906	1.15304	1.44873	1.30943	1.012	1.63132	0.715311	2.00717	1.96248	1.63584	1.0016	2.16293	1.64203	0.789612	1.52766	1.5296	1.71041	1.58243	0.791683
HALLMARK_IL2_STAT5_SIGNALING	0.716153	0.830138	1.29017	1.38399	1.31808	1.40381	1.21213	1.01093	1.04821	1.45629	1.02973	1.63528	1.00706	1.4728	1.41827	1.28486	1.77981	1.92438	1.36708	1.20438	1.17341
HALLMARK_IL6_JAK_STAT3_SIGNALING	1.14454	1.59704	1.81128	1.38628	1.90858	1.2956	1.31032	1.21033	0.991615	-0.63133	1.17534	0.801769	2.05026	0.948323	2.01865	1.03206	1.55918	1.96015	1.76019	0.822179	0.832315
HALLMARK_INFLAMMATORY_RESPONSE	1.32461	1.08489	1.42807	1.08569	1.80324	2.2495	1.479	2.08022	1.19379	3.03769	1.60873	1.94832	1.78753	1.74027	2.43895	1.08531	1.96525	1.65637	0.658384	1.101	1.642
HALLMARK_INTERFERON_ALPHA_RESPONSE	-1.01083	-0.893189	-0.868314	0.796544	0.574089	1.22488	1.20351	1.51858	1.53822	1.06772	1.17227	0.798385	1.59447	0.965352	0.756163	0.730236	0.912406	1.85075	1.02138	1.001	0.873438
HALLMARK_INTERFERON_GAMMA_RESPONSE	0.909651	1.00232	0.818209	0.888603	1.80955	1.20042	1.4839	2.13777	1.51923	1.34509	0.978648	1.30916	1.27802	1.55958	1.50826	1.02588	1.48469	1.87521	0.894041	1.45056	1.10022
HALLMARK_KRAS_SIGNALING_DN	-0.730729	1.47263	1.7545	1.97449	1.8981	1.74974	1.24553	2.13579	1.7291	1.60667	1.67142	1.31554	2.09238	2.41736	2.32782	1.72577	2.33905	2.18268	1.39473	1.51189	1.76502
HALLMARK_KRAS_SIGNALING_UP	1.29501	2.19305	1.96219	1.97568	2.2175	2.14877	2.06589	2.54815	1.06098	1.99563	2.49868	2.05483	1.40713	2.35037	1.90679	2.05313	2.21562	1.81536	1.60313	2.10371	2.21706
HALLMARK_MITOTIC_SPINDLE	-1.15419	-0.979412	-1.14911	-1.17319	-2.68505	-1.70323	-1.60228	-1.70504	-1.59916	-2.06593	-2.18618	-2.51334	-1.68967	-2.35518	-2.54532	-2.07905	-2.13621	-2.2456	0.661155	-1.86692	-1.98898
HALLMARK_MTORC1_SIGNALING	-2.20682	-3.47694	-3.41011	-3.5542	-2.87324	-3.62077	-1.64323	-3.41478	-3.10415	-2.81722	-4.2716	-3.03148	-4.19939	-3.92008	-3.89019	-2.4581	-3.87849	-3.69316	-2.52731	-3.14849	-3.94212
HALLMARK_MYC_TARGETS_V1	-5.05777	-6.83182	-7.1177	-7.23659	-8.47969	-8.89795	-5.82058	-9.01224	-7.14443	-7.70555	-9.74764	-8.70786	-9.25618	-9.09958	-9.34391	-7.11187	-9.88388	-10.2809	-7.0171	-8.09836	-9.30591
HALLMARK_MYC_TARGETS_V2	-2.59787	-3.24691	-3.56962	-3.66587	-4.57834	-5.01246	-3.31344	-4.80033	-3.93727	-4.05768	-5.06448	-4.07737	-4.35978	-5.1227	-5.11898	-4.44247	-5.59106	-4.44035	-2.72673	-4.70206	-3.78513
HALLMARK_MYOGENESIS	1.46772	1.18656	1.25769	1.44781	2.10384	1.4766	1.22297	1.71608	0.792221	1.30293	2.06638	1.77106	1.36025	2.40861	1.95966	0.960671	2.3718	1.57578	1.31868	1.32412	2.34181
HALLMARK_NOTCH_SIGNALING	1.61425	1.39279	1.44101	1.3357	1.08667	-0.802343	-1.47577	-1.02134	1.33431	-0.743338	0.790877	0.80311	-1.16092	1.12228	0.724409	-0.952776	0.611283	0.605448	1.0357	-1.57271	1.08826
HALLMARK_OXIDATIVE_PHOSPHORYLATION	-1.61929	-3.58338	-4.27164	-4.54361	-5.32633	-7.15697	-4.47632	-6.58467	-5.2401	-5.75831	-5.08611	-5.55304	-6.36224	-7.77302	-6.08411	-5.23263	-7.30641	-6.6835	-4.49723	-5.65767	-5.90552
HALLMARK_P53_PATHWAY	-1.69269	-0.862412	0.791992	-0.653283	-1.26839	-0.840065	0.98613	-0.883695	-1.17114	-0.670898	0.809216	0.852652	-1.04917	1.53203	1.04314	-1.05647	0.874029	1.38318	0.990095	1.43892	0.702895
HALLMARK_PANCREAS_BETA_CELLS	-1.03356	-0.901955	-0.737411	-0.537254	1.22977	-0.562691	-1.22685	1.53519	1.22788	-1.1574	0.874007	1.1312	1.70294	1.45481	1.27774	1.03785	1.01256	-1.11025	0.910783	1.72348	1.37034
HALLMARK_PEROXISOME	0.550282	-0.788596	-0.885746	-0.870837	1.24591	0.669694	-0.83834	-1.16375	-0.675742	-1.63926	-1.03533	-1.67516	-0.882245	0.700783	0.855237	-0.960528	1.13443	0.57615	-1.316	-0.908916	-1.4058
HALLMARK_PI3K_AKT_MTOR_SIGNALING	0.863502	-0.706221	-0.750877	-0.806993	-1.18396	-1.14428	-0.649275	-1.13256	-1.26102	-1.88976	-2.10166	-1.60384	-1.00675	-1.29841	-1.51692	-0.680951	-1.19687	1.32361	-0.714296	-1.58265	-1.49008
HALLMARK_PROTEIN_SECRETION	0.821401	-0.773453	-1.39443	-1.58175	-1.55494	-2.22063	-0.967397	-2.47772	-1.10322	-0.839084	-2.13091	-2.22634	-2.82161	-2.3499	-2.13301	-1.19238	-2.13167	-1.82181	-1.4483	-1.75594	-2.12739
HALLMARK_REACTIVE_OXIGEN_SPECIES_PATHWAY	0.745225	-0.763822	-1.32898	-1.39967	-0.753517	-1.90292	-1.70995	-1.89523	-1.18963	-1.92121	-1.5962	-1.40122	-0.483673	-1.63814	-1.22349	-1.60383	-1.11273	-1.55842	-1.23235	-0.990588	-1.58518
HALLMARK_SPERMATOGENESIS	1.21169	1.52089	1.23425	1.21105	0.656122	1.05901	0.806125	1.03928	1.12616	-1.13865	1.06305	1.17208	0.798006	1.14172	0.88031	0.81859	0.787218	-1.41649	-0.591475	-1.1401	0.687096
HALLMARK_TGF_BETA_SIGNALING	1.16754	1.32933	1.52336	1.26703	0.786032	0.781265	1.06755	1.03343	-0.702623	-0.573235	-0.912658	0.916671	-1.49337	0.905409	-0.850411	0.913153	0.891404	1.11984	1.1517	1.11932	1.20035
HALLMARK_TNFA_SIGNALING_VIA_NFKB	0.635343	1.2069	1.55563	1.70077	1.69655	1.44449	1.57146	1.94099	-1.13763	1.45417	2.67088	1.81765	1.70594	1.63328	2.31005	1.42228	2.91708	1.70271	1.46066	1.20671	1.39348
HALLMARK_UNFOLDED_PROTEIN_RESPONSE	-1.9615	-2.78836	-3.0023	-3.24787	-3.44215	-4.48899	-2.26297	-3.64633	-3.1861	-3.35634	-4.58361	-3.93282	-3.79336	-4.44769	-4.18289	-3.48607	-5.20832	-4.34191	-2.70044	-2.92951	-4.21466
HALLMARK_UV_RESPONSE_DN	-0.673676	0.697697	0.90048	1.05927	1.29729	1.66785	2.23027	1.78646	2.07916	1.45341	1.15803	1.94999	1.52779	1.93607	1.31839	1.64476	2.09643	1.4118	-0.580754	1.64955	1.59678
HALLMARK_UV_RESPONSE_UP	-1.3352	-1.14084	-1.14207	-1.23784	-1.84273	-2.1894	-1.07306	-1.3147	-1.854	-1.26564	-1.78442	-1.38038	-2.11647	-2.04365	-1.63117	-2.18391	-1.60394	-1.66157	-1.03493	-1.2532	-2.03323
HALLMARK_WNT_BETA_CATENIN_SIGNALING	0.801633	0.611108	0.794873	0.962576	-0.70825	0.757143	0.931033	1.02804	1.8578	-0.816789	1.10862	-0.567752	0.702073	1.39111	0.967757	-0.784318	1.32428	-0.882522	0.700105	1.16072	1.20223
HALLMARK_XENOBIOTIC_METABOLISM	1.09354	1.28641	1.53656	1.4882	1.22261	1.47576	0.955275	0.659706	1.44225	1.38405	1.00316	1.05771	1.09804	1.1869	1.10274	-0.688159	1.16965	1.17745	-0.753665	1.53251	-1.21237
											x
