# Supplementary material for: Genome-wide CRISPR screens reveal synthetic lethal interaction between CREBBP and EP300 in diffuse large B-cell lymphoma
Source: Cell Death Dis. 2021 Apr 28;12(5):419. doi: 10.1038/s41419-021-03695-8 (PMC8080727; doi:10.1038/s41419-021-03695-8)
Supplement: Supplementary file 11 — Table S4 [file 41419_2021_3695_MOESM11_ESM.xlsx]

## Sheet: S4. Design matrix
Table S4. The design matrix used for the MAGeCK MLE analysis.
Sample_ID	Baseline	Day-3	Day-7	Day-14	Day-21	Day-28	JQ1	DMSO	Exp-1	EXP-2
Day-1_R1	1	0	0	0	0	0	0	0	0	0
Day-1_R2	1	0	0	0	0	0	0	0	0	0
Day-3_R1	1	1	0	0	0	0	0	0	1	0
Day-3_R2	1	1	0	0	0	0	0	0	0	1
Day-7_R1	1	1	1	0	0	0	0	0	1	0
Day-7_R2	1	1	1	0	0	0	0	0	0	1
Day-14_R1	1	1	1	1	0	0	0	0	1	0
Day-14_R2	1	1	1	1	0	0	0	0	0	1
Day-22_DMSO_R1	1	1	1	1	1	0	0	1	1	0
Day-22_DMSO_R2	1	1	1	1	1	0	0	1	0	1
Day-22_JQ1_R1	1	1	1	1	1	0	1	0	1	0
Day-22_JQ1_R2	1	1	1	1	1	0	1	0	0	1
Day-29_DMSO_R1	1	1	1	1	1	1	0	1	1	0
Day-29_DMSO_R2	1	1	1	1	1	1	0	1	0	1
Day-29_JQ1_R1	1	1	1	1	1	1	1	0	1	0
Day-29_JQ1_R2	1	1	1	1	1	1	1	0	0	1
