# Supplementary material for: Genome-wide CRISPR screens reveal synthetic lethal interaction between CREBBP and EP300 in diffuse large B-cell lymphoma
Source: Cell Death Dis. 2021 Apr 28;12(5):419. doi: 10.1038/s41419-021-03695-8 (PMC8080727; doi:10.1038/s41419-021-03695-8)
Supplement: Supplementary file 12 — Table S5 [file 41419_2021_3695_MOESM12_ESM.xlsx]

## Sheet: S5. CREBBBP and EP300 mutations
Table S5. Somatic mutations identified in CREBBP and EP300 in a cohort of Chinese DLBCL samples
Sample	Gender	HBV infection	Chromosome	Position	Reference	Alterative	Gene	Mutation Type	Protein Change	SIFT_score	CADD_score	Annotation
DL114	F		chr16	3788606	A	T	CREBBP	Missense_Mutation	Y1450N	0.014	4.695	OncoKB: Likely Oncogenic, level NA;CIViC: NA;MyCancerGenome: not present;CancerHotspot: yes;3DHotspot: no
DL117	M	+	chr16	3786754	CAATGGAAGATGT	C	CREBBP	In_Frame_Del	Y1482_H1485del	.	.	OncoKB: Unknown, level NA;CIViC: NA;MyCancerGenome: not present;CancerHotspot: no;3DHotspot: no
DL123	F	+	chr16	3828129	C	A	CREBBP	Nonsense_Mutation	E666*	.	12.891	OncoKB: Likely Oncogenic, level NA;CIViC: NA;MyCancerGenome: not present;CancerHotspot: no;3DHotspot: no
DL142	F		chr16	3827631	C	T	CREBBP	Missense_Mutation	R714H	0.001	6.587	OncoKB: Unknown, level NA;CIViC: NA;MyCancerGenome: not present;CancerHotspot: no;3DHotspot: no
DL144	M		chr16	3788618	G	A	CREBBP	Missense_Mutation	R1446C	0.007	5.72	OncoKB: Likely Oncogenic, level NA;CIViC: NA;MyCancerGenome: not present;CancerHotspot: yes;3DHotspot: no
	M		chr22	41568668	G	A	EP300	Splice_Site	X1539_splice	.	6.211	OncoKB: Likely Oncogenic, level NA;CIViC: NA;MyCancerGenome: not present;CancerHotspot: no;3DHotspot: no
DL150	M	+	chr16	3832780	A	ATG	CREBBP	Frame_Shift_Del	.	.	.	.
DL164	M		chr16	3860620	G	A	CREBBP	Missense_Mutation	T320I	0.092	4.536	OncoKB: Unknown, level NA;CIViC: NA;MyCancerGenome: not present;CancerHotspot: no;3DHotspot: no
DL166	F		chr16	3820765	C	T	CREBBP	Missense_Mutation	G896R	0.058	2.762	OncoKB: Unknown, level NA;CIViC: NA;MyCancerGenome: not present;CancerHotspot: no;3DHotspot: no
DL17	M		chr22	41537157	G	T	EP300	Missense_Mutation	A662S	0.241	1.852	OncoKB: Unknown, level NA;CIViC: NA;MyCancerGenome: not present;CancerHotspot: no;3DHotspot: no
DL178	M	+	chr16	3828071	A	T	CREBBP	Nonsense_Mutation	L685*	.	12.701	OncoKB: Likely Oncogenic, level NA;CIViC: NA;MyCancerGenome: not present;CancerHotspot: no;3DHotspot: no
DL188	M	+	chr16	3779094	C	T	CREBBP	Missense_Mutation	R1985H	0.208	3.09	OncoKB: Unknown, level NA;CIViC: NA;MyCancerGenome: not present;CancerHotspot: no;3DHotspot: no
DL201	M		chr16	3828814	G	A	CREBBP	Nonsense_Mutation	Q610*	.	12.173	OncoKB: Likely Oncogenic, level NA;CIViC: NA;MyCancerGenome: not present;CancerHotspot: no;3DHotspot: no
DL43	F		chr16	3786650	C	A	CREBBP	Splice_Site	X1520_splice	.	5.413	OncoKB: Likely Oncogenic, level NA;CIViC: NA;MyCancerGenome: not present;CancerHotspot: no;3DHotspot: no
DL49	F		chr16	3788647	C	T	CREBBP	Missense_Mutation	S1436N	0	5.107	OncoKB: Likely Oncogenic, level NA;CIViC: NA;MyCancerGenome: not present;CancerHotspot: no;3DHotspot: no
DL506	F		chr16	3788617	C	T	CREBBP	Missense_Mutation	R1446H	0	6.292	OncoKB: Likely Oncogenic, level NA;CIViC: NA;MyCancerGenome: not present;CancerHotspot: yes;3DHotspot: no
DL518	M		chr16	3819240	T	C	CREBBP	Missense_Mutation	T999A	0.47	-1.948	OncoKB: Unknown, level NA;CIViC: NA;MyCancerGenome: not present;CancerHotspot: no;3DHotspot: no
DL532	F		chr16	3786740	G	A	CREBBP	Nonsense_Mutation	Q1491*	.	12.891	OncoKB: Likely Oncogenic, level NA;CIViC: NA;MyCancerGenome: not present;CancerHotspot: no;3DHotspot: no
	F		chr22	41566523	A	C	EP300	Missense_Mutation	Y1467S	0	6.432	OncoKB: Predicted Oncogenic, level NA;CIViC: NA;MyCancerGenome: not present;CancerHotspot: yes;3DHotspot: no
DL553	M		chr16	3794963	C	T	CREBBP	Splice_Site	X1305_splice	.	4.488	OncoKB: Likely Oncogenic, level NA;CIViC: NA;MyCancerGenome: not present;CancerHotspot: no;3DHotspot: no
	M		chr22	41564603	G	A	EP300	Missense_Mutation	R1342K	0.234	4.891	OncoKB: Unknown, level NA;CIViC: NA;MyCancerGenome: not present;CancerHotspot: no;3DHotspot: no
DL561	F		chr16	3781326	GAGGAGAACTCCC	G	CREBBP	In_Frame_Del	W1676_S1679del	.	.	OncoKB: Unknown, level NA;CIViC: NA;MyCancerGenome: not present;CancerHotspot: yes;3DHotspot: no
DL564	M		chr16	3778203	T	C	CREBBP	Missense_Mutation	D2282G	0.002	2.285	OncoKB: Unknown, level NA;CIViC: NA;MyCancerGenome: not present;CancerHotspot: no;3DHotspot: no
DL577	M		chr22	41572323	C	T	EP300	Missense_Mutation	L1618F	0.057	5.249	OncoKB: Unknown, level NA;CIViC: NA;MyCancerGenome: not present;CancerHotspot: no;3DHotspot: no
DL583	M		chr16	3900674	G	C	CREBBP	Missense_Mutation	S141C	0.005	3.965	OncoKB: Unknown, level NA;CIViC: NA;MyCancerGenome: not present;CancerHotspot: no;3DHotspot: no
DL591	M		chr16	3786703	T	C	CREBBP	Missense_Mutation	Y1503C	0	3.868	OncoKB: Likely Oncogenic, level NA;CIViC: NA;MyCancerGenome: not present;CancerHotspot: yes;3DHotspot: no
	M		chr16	3788674	C	T	CREBBP	Splice_Site	X1427_splice	.	5.748	OncoKB: Likely Oncogenic, level NA;CIViC: NA;MyCancerGenome: not present;CancerHotspot: no;3DHotspot: no
	M		chr22	41574733	G	A	EP300	Missense_Mutation	V2340I	0.093	2.84	OncoKB: Unknown, level NA;CIViC: NA;MyCancerGenome: not present;CancerHotspot: no;3DHotspot: no
DL6	F		chr16	3900507	AG	A	CREBBP	Frame_Shift_Del	L197*	.	.	OncoKB: Likely Oncogenic, level NA;CIViC: NA;MyCancerGenome: not present;CancerHotspot: no;3DHotspot: no
DL602	F		chr22	41572386	C	CTGGAGT	EP300	nonframeshift substitution	.	.	.	.
DL603	M		chr16	3788618	G	A	CREBBP	Missense_Mutation	R1446C	0.007	5.72	OncoKB: Likely Oncogenic, level NA;CIViC: NA;MyCancerGenome: not present;CancerHotspot: yes;3DHotspot: no
DL604	M		chr16	3832815	C	T	CREBBP	Missense_Mutation	M481I	0.62	2.406	OncoKB: Unknown, level NA;CIViC: NA;MyCancerGenome: not present;CancerHotspot: no;3DHotspot: no
DL605	M	+	chr16	3786707	A	C	CREBBP	Missense_Mutation	W1502G	0	4.034	OncoKB: Likely Oncogenic, level NA;CIViC: NA;MyCancerGenome: not present;CancerHotspot: yes;3DHotspot: no
DL611	F		chr16	3817781	C	A	CREBBP	Nonsense_Mutation	E1064*	.	11.396	OncoKB: Likely Oncogenic, level NA;CIViC: NA;MyCancerGenome: not present;CancerHotspot: no;3DHotspot: no
DL616	M		chr16	3788618	G	A	CREBBP	Missense_Mutation	R1446C	0.007	5.72	OncoKB: Likely Oncogenic, level NA;CIViC: NA;MyCancerGenome: not present;CancerHotspot: yes;3DHotspot: no
DL619	M		chr16	3794963	C	T	CREBBP	Splice_Site	X1305_splice	.	4.488	OncoKB: Likely Oncogenic, level NA;CIViC: NA;MyCancerGenome: not present;CancerHotspot: no;3DHotspot: no
	M		chr22	41566570	T	G	EP300	Missense_Mutation	Y1483D	0.001	6.591	OncoKB: Unknown, level NA;CIViC: NA;MyCancerGenome: not present;CancerHotspot: no;3DHotspot: no
DL620	M		chr16	3817719	AC	A	CREBBP	Splice_Site	X1084_splice	.	.	OncoKB: Likely Oncogenic, level NA;CIViC: NA;MyCancerGenome: not present;CancerHotspot: no;3DHotspot: no
DL69	M		chr16	3786760	A	C	CREBBP	Missense_Mutation	F1484C	0	4.384	OncoKB: Unknown, level NA;CIViC: NA;MyCancerGenome: not present;CancerHotspot: no;3DHotspot: no
	M		chr16	3817880	G	A	CREBBP	Nonsense_Mutation	Q1031*	.	12.175	OncoKB: Likely Oncogenic, level NA;CIViC: NA;MyCancerGenome: not present;CancerHotspot: no;3DHotspot: no
DL7	M		chr16	3786763	A	G	CREBBP	Missense_Mutation	I1483T	0	4.027	OncoKB: Unknown, level NA;CIViC: NA;MyCancerGenome: not present;CancerHotspot: no;3DHotspot: no
DL82	M		chr22	41566511	T	C	EP300	Missense_Mutation	L1463P	0	6.604	OncoKB: Unknown, level NA;CIViC: NA;MyCancerGenome: not present;CancerHotspot: no;3DHotspot: no
DL93	F		chr16	3830778	T	TGCCA	CREBBP	frameshift substitution	.	.	.	.
