# Supplementary material for: Genome-wide CRISPR screens reveal synthetic lethal interaction between CREBBP and EP300 in diffuse large B-cell lymphoma
Source: Cell Death Dis. 2021 Apr 28;12(5):419. doi: 10.1038/s41419-021-03695-8 (PMC8080727; doi:10.1038/s41419-021-03695-8)
Supplement: Supplementary file 13 — Table S6 [file 41419_2021_3695_MOESM13_ESM.xlsx]

## Sheet: S6. A-485
Table S6. Mutation status and CRISPR scores for CREBBP/EP300 genes and A-485 responses in DLBCL cell lines. CCLE: Cancer Cell Line Encyclopedia; COSMIC：Catalogue of Somatic Mutations in Cancer; CNV: Copy number variation; Ranking score: Based on the ranking of the original CRISPR score reported in the respective study, Reddy et al and Phelan et al; Tested A485 EC50 : EC50 value in black was teste…
Cell line	Diagnosis	CRISPR screening	Source	Gene	Nonsilent Mutation	Translocation	Copy number	Exon	Nucleotide change	Amino Acid change	CADD score	Affected domain	CRISPR score	Ranking score	Tested A485 EC50 (µM)
RCK8	DLBCL-GCB	Yes	This study	CREBBP	No	No	Normal						-3.72	164.5	0.42
				EP300	No	EP300-BCKDHB	Normal	17				BD, HAT domain	0.72	12341.5
BJAB	BL/GCB DLBCL-like	Yes	Reddy et al.	CREBBP	No1	Unknown	Unknown						0.17	9228	/
				EP300	Misesense mutation1	Unknown	Unknown			V2340I	20.8		0.94	16675
Pfeiffer	DLBCL-GCB	Yes	Reddy et al.	CREBBP	Missense1	Unknown	No3	27	Missense_Mutation	Q1491K	28.0	HAT domain	0.21	11212	0.55
				EP300	No1	Unknown	No3						-0.56	1824
OCILY3	DLBCL-ABC	Yes	Reddy et al.	CREBBP	No4	Unknown	No3						0.76	16412.5	3.85
				EP300	No4	Unknown	No3						-0.64	1929.5
HBL1	DLBCL-ABC	Yes	Reddy et al. and Phelan et al.	CREBBP	Unknown	Unknown	Unknown						-0.87 / -0.48	804.5/2540.5	/
				EP300	Unknown	Unknown	Unknown						0.02 / -1.14	8010.5/1560.5
TMD8	DLBCL-ABC	Yes	Reddy et al. and Phelan et al.	CREBBP	Unknown	Unknown	Unknown						-0.41 / -1.5	3374.5/1155.5	/
				EP300	Unknown	Unknown	Unknown						-0.39 / -2.4	3527.5/662
U2932	DLBCL-ABC	Yes	Phelan et al.	CREBBP	No2	Unknown	Unknown						0.02	5709	2.72
				EP300	No2	Unknown	Unknown						-1.35	1271.5
HLY1	DLBCL-ABC	Yes	Phelan et al.	CREBBP	Unknown	Unknown	Unknown						-1.46	1530.5	/
				EP300	Unknown	Unknown	Unknown						-1.67	1393
SUDHL5	DLBCL-GCB	Yes	Phelan et al.	CREBBP	No5	Unknown	CNV loss2						0.71	16228.5	/
				EP300	No5	Unknown	Normal2						-2.96	571.5
WSUDLCL2	DLBCL-GCB	Yes	Phelan et al.	CREBBP	Splicing4	Unknown	No3						0.06	5778.5	/
				EP300	No4	Unknown	No3						-3.36	421.5
SUDHL10	DLBCL-GCB	Yes	Fiona et al.	CREBBP	No4	No	No						3.82 *	/	0.54
				EP300	Splicing4	No	No		c.4172+2T>A				-1.14*	/
					Missense4			30	c.1244T>C	p.L415P	24.1
SUDHL2	DLBCL-ABC	No		CREBBP	No6	Unknown	Unknown						/	/	0.54
				EP300	Nonsense6	Unknown	Unknown	14	C2856T (hemizygous)	Q821X		KIX, BD, HAT, IBiD domain
