# Supplementary material for: Genome-wide CRISPR screens reveal synthetic lethal interaction between CREBBP and EP300 in diffuse large B-cell lymphoma
Source: Cell Death Dis. 2021 Apr 28;12(5):419. doi: 10.1038/s41419-021-03695-8 (PMC8080727; doi:10.1038/s41419-021-03695-8)
Supplement: Supplementary file 14 — Table S7 [file 41419_2021_3695_MOESM14_ESM.xlsx]

## Sheet: S7. gRNA count
Table S7 Read count for the CRISPR screen for RC-K8
ID	Day_1_Exp_1_S1_R1	Day_1_Exp_2_S2_R1	Day_3_Exp_3_S3_R1	Day_3_Exp_4_S4_R1	Day_7_Exp_5_S5_R1	Day_7_Exp_6_S6_R1	Day14_exp1_S5_R1	Day14_exp2_S6_R1	Day21_DMSO_exp1_S1_R1	Day21_DMSO_exp2_S2_R1	Day21_JQ1_exp1_S3_R1	Day21_JQ1_exp2_S4_R1	Day28_DMSO_exp1_S5_R1	Day28_DMSO_exp2_S6_R1	Day28_JQ1_exp1_S7_R1	Day28_JQ1_exp2_S8_R1
A1BG_CAATGTGACGCTGACGTGCC	331	325	302	268	199	334	199	359	119	300	102	345	187	210	210	281
A1BG_TGTCTCCGCAGGTGTCACCT	394	440	418	429	328	590	70	722	49	336	76	424	76	521	110	296
A1BG_CATATGGCTGCTTCTGTCAC	295	309	323	213	210	170	399	335	162	101	102	172	156	150	126	156
A1CF_GGTGCAGCATCCCAACCAGG	256	280	284	198	318	108	313	176	133	70	94	81	184	161	105	80
A1CF_GGGATGCTGCACCCCCTGAA	118	114	136	110	285	72	435	103	189	50	125	49	281	38	134	26
A1CF_AACTTAATAATTATGAAATT	564	559	677	570	410	594	567	1027	284	469	202	523	458	927	237	499
A2M_CCCAAAGTCTTCATCCAATG	370	417	411	333	187	473	313	432	168	234	179	268	226	300	248	267
A2M_CCCACAGACGCCTCAGTCTC	227	296	253	224	215	394	221	523	104	286	124	291	205	356	161	218
A2M_TCCCAGGCAGTATATGGTTC	261	241	289	257	235	188	308	181	117	70	107	86	184	79	127	90
A2ML1_GACAAACCTCTCTACACCCC	116	121	146	101	144	62	129	261	66	140	43	114	67	162	36	144
A2ML1_GCCGGGCTGGTAATGTCACC	339	342	311	280	293	115	403	343	151	90	162	173	252	104	127	110
A2ML1_GTATTTCCGCATTGTCACCA	293	354	324	237	284	255	661	371	284	105	200	149	292	149	209	172
A3GALT2_AAGTTCTGACCTGTACCCCC	319	343	309	255	486	324	653	492	247	225	245	331	376	253	330	165
A3GALT2_GGCCGAAGGGCAGACGCCCA	54	56	69	60	18	36	0	22	0	7	1	6	2	2	7	6
A3GALT2_AGCAAAGATAGTCAGCCCAA	137	153	162	141	163	147	149	85	61	83	75	65	125	92	82	70
A4GALT_CGTGCGTCGTGGGGCAGTAG	88	95	129	71	141	93	261	357	113	168	94	158	125	251	97	121
A4GALT_CTTCCACATGAGTGCGATCC	54	73	83	67	63	7	187	2	58	3	41	5	62	1	31	2
A4GALT_GAACAATGAAGTCCGTGTCC	189	198	205	225	208	93	226	135	129	42	102	63	235	112	127	88
A4GNT_AAACGTTGTCTATTGCTGAC	136	136	124	113	116	24	193	5	92	6	54	5	222	9	53	13
A4GNT_ACCCCATCTCCTATCGAGAG	187	193	235	184	196	63	194	45	102	30	97	25	133	31	79	44
A4GNT_GCTTCTCGGTACTCTAGTAA	312	333	315	295	317	127	464	176	173	111	152	80	202	88	223	90
AAAS_GCACTCACCAATTTGTGACT	106	113	106	85	100	142	155	170	52	94	66	122	110	129	85	84
AAAS_AATTTGCCCAAGTCACAAAT	392	374	423	382	431	278	672	413	278	243	242	233	338	275	263	209
AAAS_TTTCATTTAGCACCCCAAAA	216	196	212	201	247	110	155	131	32	75	64	45	33	80	42	79
AACS_CGCCGCCGCCATGTCCAAGG	144	160	152	127	206	156	243	108	121	54	100	51	121	44	96	44
AACS_CTTTGTTTGCAGCAGCAATG	257	249	285	261	201	210	355	250	153	137	93	157	175	208	116	150
AACS_CTTCCCAGGGGAAGGCAAAG	114	106	111	102	89	93	111	72	34	46	23	40	105	32	24	41
AADAC_CCTGAGAGAATCGGTATTTC	217	235	262	222	183	177	298	432	135	147	106	247	191	273	108	188
AADAC_CCAGAAATACCGATTCTCTC	246	309	242	233	291	138	214	130	66	63	60	70	118	61	62	68
AADAC_GTTATGACTTGCTGTCAAGA	48	55	58	49	92	12	223	13	120	13	65	4	222	8	70	13
AADACL2_TCCCACCCGAATCTGCATTG	381	399	414	384	211	367	333	257	105	151	100	149	222	165	100	147
AADACL2_ATGCAAGTCTTACTTTACCC	438	512	498	490	381	335	539	362	284	210	178	266	412	251	184	251
AADACL2_ACGCTTGATGCTGTTGTTGT	375	434	453	383	244	324	368	356	152	186	172	219	206	193	242	198
AADACL3_ACCTGGGAGTGCCCGTGACC	83	77	74	61	65	45	44	54	6	14	17	21	11	6	18	24
AADACL3_GACTCCGTGGTTCTGGCAGT	496	516	475	466	473	416	905	445	492	259	400	308	707	259	421	223
AADACL3_CATATGCTCTCGTTTGTGCA	160	149	165	168	94	162	81	217	39	79	39	79	47	159	28	94
AADACL4_TGCCAAGAGTAGCACTAGCC	147	172	177	132	159	170	300	356	119	142	115	180	140	145	93	192
AADACL4_GTGGTGACCGACCTGCGTTT	284	326	324	306	307	306	703	323	333	244	292	199	485	311	413	192
AADACL4_TGTCTTGCAGATTGTTACCA	165	192	156	189	100	176	74	235	15	78	22	83	21	77	23	121
AADAT_CAGCCAACAAGGTCTTTGTA	200	222	209	199	204	129	217	98	134	89	111	68	172	96	167	62
AADAT_CCAGTAGGGTTGTTGCCATT	463	528	484	447	581	634	624	878	316	444	272	486	320	637	322	453
AADAT_TAGATCCATTTGTCCTTGAC	341	375	366	365	469	261	532	183	265	156	227	177	333	164	272	135
AAED1_ACTCACTTGTAAGAAACTCC	187	237	244	217	324	93	382	85	94	30	104	44	131	55	98	45
AAED1_AGGATCTGGCCAAAATCCCC	148	164	149	147	152	90	272	30	79	35	74	39	118	29	71	44
AAED1_TATCCAGTCAGCTTGCAAAA	110	99	98	104	70	74	313	97	174	63	101	55	276	86	123	57
AAGAB_CAGACCAAGATCATCACCTC	199	183	165	178	178	89	249	71	104	28	89	42	226	15	65	47
AAGAB_TGGAACAGAAGATCTTATTG	206	200	232	189	125	101	18	84	17	43	36	32	31	46	47	43
AAGAB_CGCTTTACTCCTGTAGATTC	209	224	230	214	100	105	128	264	101	221	123	219	147	199	223	128
AAK1_AGTCAGGTGGCAATTTGTGA	13	15	27	25	7	38	14	52	2	23	4	31	5	18	2	19
AAK1_CAACAATGAGCATGATCTCC	52	58	58	58	82	90	11	162	13	59	13	62	12	57	26	60
AAK1_TGAGAATATCGAGAATTATC	128	109	110	132	89	66	243	105	132	84	106	97	174	66	115	64
AAMDC_TATAATGCCTTGGTTGCCCA	365	390	353	326	325	468	746	844	295	613	355	567	342	717	450	437
AAMDC_CCAGGTGCCTTCATCAACTG	306	274	319	289	377	282	469	427	146	147	159	178	119	255	137	202
AAMDC_TCAAGGCCTCACTCATCCCT	370	364	349	336	376	295	558	870	270	627	309	530	334	760	353	400
AAMP_CGTCAGCTGTGCCCGCCAAC	309	294	308	282	86	337	88	284	13	113	26	142	22	189	47	125
AAMP_AAGATGACAAAGCCTTCGTA	239	232	260	307	113	190	41	296	4	110	11	143	12	242	16	145
AAMP_TCCTCGGGCACCTGTCCTGT	540	577	639	591	290	365	149	140	36	62	47	67	81	65	94	93
AANAT_GCCTTTGAGATCGAGCGTGA	356	400	438	391	230	209	537	208	164	97	191	106	281	115	217	157
AANAT_GACGCCCAAGACGGAGATGA	132	149	119	109	114	130	75	114	87	130	122	137	158	88	217	53
AANAT_CCGGGCCGCGCTCATGTGCG	99	101	85	95	90	62	172	133	58	72	73	66	39	98	61	73
AAR2_GGACTTTGCTGCGGAACCTG	147	205	206	188	81	213	77	341	16	194	26	178	44	327	32	205
AAR2_TCTCACCAAGCTGGTGGTAC	137	152	135	91	102	115	156	118	55	62	61	69	88	55	55	85
AAR2_TGTACGAGGCATTTGAGCAT	358	434	438	378	486	297	975	381	379	169	304	201	454	199	307	178
AARD_CCAGTAAAGTTCTAGCCAGC	168	145	136	145	93	86	113	69	44	58	60	40	71	34	63	46
AARD_CGGTGCAGCGCGCGATCTCG	88	100	85	81	78	64	102	69	49	49	25	41	28	38	29	46
AARD_AACCAAAGCTCCGCTCTACC	398	422	403	363	468	298	529	178	209	126	179	155	319	114	244	103
AARS_GGTGGCCGGCCTGACAACAC	179	175	208	168	99	138	36	26	0	2	2	12	6	11	9	18
AARS_GAACTCCTCACCCAAGAGTT	339	389	368	333	328	256	422	287	161	175	174	168	241	204	207	150
AARS_AGCTGGCTTAGAAGCAGATC	158	125	163	134	104	139	99	96	21	20	36	22	55	20	41	28
AARS2_CGTGGATCCACGAAGCGAGA	293	341	332	335	198	120	250	138	101	75	86	82	142	34	119	79
AARS2_GAACTGCTGACTCAGGTCTA	189	192	236	208	274	281	916	490	405	224	235	215	628	405	227	166
AARS2_CTCTGGATCTCCTACTTTGA	347	408	378	370	504	391	1161	740	537	282	337	356	737	392	367	329
AARSD1_TACTTGCTCTGCAGTCATAG	275	282	325	273	215	280	242	204	109	80	96	90	115	146	91	89
AARSD1_TGTTCAGTTCACCACCACCG	288	345	295	271	181	253	115	185	59	105	45	93	61	121	59	100
AARSD1_CTTAGGGCAGCATCTCATCA	292	315	272	260	184	175	102	380	70	207	84	228	104	180	177	225
AASDH_TTACTACACCTACAAGACTG	205	230	235	218	238	105	429	70	202	43	145	55	284	58	185	58
AASDH_ATATTTCTTGCTCTATCAAG	39	63	50	52	21	91	0	240	26	190	29	145	64	244	95	99
AASDH_CTTTAGAATTCTCCAAGTCC	757	762	802	786	353	314	467	462	176	259	161	249	270	371	134	263
AASDHPPT_GATGAGTCCTTTGCAAGAAC	222	213	208	225	129	93	119	322	11	176	47	147	27	245	38	126
AASDHPPT_GACTAGGATTTGAATTGCAG	150	153	155	171	70	97	65	45	10	14	19	19	14	14	15	34
AASDHPPT_TAAAGAAACACGTTTATTCC	283	324	369	279	213	279	357	316	164	128	116	119	267	155	120	108
AASS_ACAAGAGGGTGCAATACATA	87	80	76	79	62	21	93	66	65	88	43	46	92	79	81	18
AASS_GCTAACATGTGATCCAGACC	150	209	163	122	185	201	272	211	120	200	99	153	160	379	92	161
AASS_ACAATACTTACCTGCTCTCC	134	137	130	143	100	144	54	130	22	52	20	38	19	74	22	39
AATF_AGTCAAGATTGAGCGTTCAA	549	470	577	511	612	469	515	254	138	87	105	105	149	126	102	113
AATF_CTCCTTGGATCCCAACGATC	234	255	220	243	136	264	246	359	98	162	84	234	162	162	121	161
AATF_GGACCCTGAAGCGGACCCCG	84	94	80	91	35	35	85	8	23	15	21	11	53	2	19	11
AATK_AGTCACCAATCTTCACCGTC	293	348	317	284	201	207	284	275	132	119	109	160	189	150	153	153
AATK_GCAGGCTAGTGCCAGCGTGC	174	159	189	173	125	72	232	88	91	51	69	75	111	56	71	91
AATK_TGTAGGGCTGCACCTCCTCC	272	346	248	213	179	206	176	298	64	136	77	156	67	238	87	224
ABAT_CATCAACCAGGTAATTGCCT	282	279	285	305	343	282	690	283	327	130	289	161	394	124	307	165
ABAT_GAAACAGCTGAATATAATTC	148	174	213	175	144	186	153	243	41	134	82	114	57	221	55	125
ABAT_GCTCTTACCTATGGGGACAG	22	30	29	23	15	8	7	0	6	1	9	0	3	0	4	1
ABCA1_AGCTCAGCCGAACAGAGATC	145	181	173	136	105	117	105	63	13	33	24	54	28	25	25	56
ABCA1_TTTGCGCATGTCCTTCATGC	387	465	424	407	369	618	584	824	220	395	286	409	277	458	295	397
ABCA1_TCCTGATCCTGATCTCTGTT	788	771	807	806	962	699	1338	835	486	447	458	509	629	615	559	371
ABCA10_TTGCATCATTAAATGTTGCA	403	404	471	424	292	308	327	394	92	111	104	151	128	191	104	184
ABCA10_GATACCACCTTTCATTTCTA	294	303	310	336	191	398	234	545	118	262	150	265	153	310	127	242
ABCA10_ACAAAAAATTTCACCATGCA	363	362	398	367	295	125	446	456	173	169	159	190	240	297	115	189
ABCA12_ATAAACTGCTGTCCTTATCC	388	404	438	379	202	376	201	293	107	218	126	192	149	183	247	160
ABCA12_TCTGAGAAAGTCATCCAACC	151	154	164	125	297	132	463	47	173	21	110	20	263	25	136	50
ABCA12_GGACACTTGTCTTGATCTTA	213	245	203	225	249	194	503	373	157	93	102	164	174	219	121	106
ABCA13_TTTGGTCTCTGTAGAAGGTC	199	257	284	237	224	140	275	69	94	31	120	31	121	28	105	56
ABCA13_TCCCCTTTACTGCCTCATAT	158	145	191	161	198	75	132	61	34	20	46	23	58	10	48	22
ABCA13_GAACAAGGGGGCATGACATT	72	82	86	81	161	38	185	36	81	31	64	23	91	36	63	32
ABCA2_TGGGCCGCGCTGGGTCAAAC	55	68	73	46	28	7	35	2	5	11	9	5	12	2	16	16
ABCA2_CAGGGGGATGAAGATCTCGA	222	223	210	189	146	187	342	186	165	104	128	126	299	166	181	96
ABCA2_CTTCCTCCACCACGCGGTCC	213	274	269	192	154	147	179	241	65	70	61	91	58	82	38	76
ABCA3_CAACTGCTCGTCCAGCGTGC	314	349	335	306	163	127	144	406	54	193	46	197	111	360	50	260
ABCA3_TCACCAGGTTCTCCGCCATC	319	354	321	305	318	254	434	507	255	288	225	400	409	395	309	288
ABCA3_CCAGGAGTACATGCGCATGA	76	79	48	40	20	61	4	119	0	29	0	46	6	20	3	28
ABCA4_TGCCGGCACCATTCACTCCC	158	175	162	149	165	233	192	202	90	142	82	89	186	92	142	97
ABCA4_CATTCATGATGGCTGTAGAG	161	196	218	193	174	154	234	112	144	144	144	155	232	84	227	83
ABCA4_GCATCGCCTTGTTGGGGAAA	126	146	121	123	217	126	159	110	42	64	77	61	80	59	93	47
ABCA5_CTGCTTGTAATATTAGTCAC	506	566	511	510	354	297	713	459	297	343	234	375	387	379	354	342
ABCA5_GTCAACTAAAGCTGTTATTA	108	131	140	119	103	69	141	28	29	11	41	11	27	18	28	18
ABCA5_ACCACACCTACAAAGTTGCT	454	517	503	485	415	409	566	305	303	460	365	375	412	282	592	216
ABCA6_TTCACAGGAACAAGTGTCAT	243	249	281	245	187	157	198	314	130	220	182	183	198	245	287	125
ABCA6_GATGAAAAGAGAGAGCTTAT	123	150	167	182	231	83	386	127	197	54	109	38	357	58	99	48
ABCA6_ATTCTTGCACAGAAGTGCTT	297	370	385	336	264	314	366	382	116	165	138	216	182	209	113	183
ABCA7_GGGAGTCGTTGAAGTTGCTC	108	106	85	95	80	143	102	195	15	88	26	136	20	122	37	94
ABCA7_GGAAGCTGATCGCCACGCTG	175	183	154	137	237	132	437	64	178	29	120	32	218	27	115	33
ABCA7_AGCCGATGCCCGCACTGTGC	245	301	279	234	238	272	424	869	210	508	174	434	359	736	221	409
ABCA8_ATATGAGTATGTATTAGTAA	253	224	289	261	277	157	454	218	170	113	119	143	210	138	120	130
ABCA8_ACTGTGAAGTTTCAGTATTT	610	677	735	683	453	512	796	388	351	339	286	389	581	306	362	330
ABCA8_TTCTATAATAGCAGCATTAA	321	371	366	334	326	416	593	507	210	229	187	255	317	348	147	244
ABCA9_GTGGCCTGATGAAAAAAGCA	65	83	69	79	29	42	52	45	43	16	23	23	38	8	43	20
ABCA9_TTCTATGATAGCAGCATTAA	262	284	284	296	286	207	394	275	160	109	146	145	186	122	101	146
ABCA9_AATGAAAAAATGAAGTGTGA	313	352	347	344	400	306	753	304	360	213	276	293	524	247	337	222
ABCB1_CTAGGTGATATCAATGATAC	189	190	198	192	276	83	330	72	127	87	101	81	137	49	183	81
ABCB1_TGGACTTCCTCTCATGATGC	198	221	223	204	150	289	214	147	62	72	64	115	129	31	86	84
ABCB1_ATCTGGAGGAAGACATGACC	76	95	86	79	49	78	42	50	15	15	15	34	26	25	7	20
ABCB10_CAAGGAACTATTAGTCTTGA	341	373	379	317	379	272	864	468	368	243	308	276	513	240	334	160
ABCB10_TCCTTGCTAACTGCATTACA	188	186	185	186	128	190	241	329	75	205	117	198	84	241	153	146
ABCB10_GTCTACCTCATGCAAACTTC	292	255	285	274	63	133	13	287	2	148	11	139	5	252	10	130
ABCB11_CTTCGAAGTATAAAGAAATT	462	486	534	477	369	513	371	728	221	386	128	437	329	594	179	449
ABCB11_ATAATAATGATAAGAAATCA	182	200	191	209	124	80	92	100	63	106	71	105	88	72	100	41
ABCB11_GTGTGAATAACACCATTGTA	175	232	185	218	126	197	156	312	43	126	40	145	40	397	29	144
ABCB4_CGGCAAAGAACGGAACAGCC	114	104	106	93	107	58	89	83	106	127	98	114	120	73	174	64
ABCB4_ACGAAGACAGTGAAAATGAT	165	175	188	173	95	166	148	102	66	40	64	37	115	71	57	47
ABCB4_CGCGGAGGGCGACTTTGAAC	144	110	141	104	111	184	156	243	33	122	38	106	33	203	48	106
ABCB5_ATACTGGCATCACTGGTCAA	270	276	326	244	331	260	464	175	204	73	181	109	307	127	224	83
ABCB5_ACTGCTTCCTTTCTCAGTTT	297	302	304	282	229	226	410	151	155	83	123	106	166	82	153	97
ABCB5_AGAACAGCCAAAACTGAGAA	49	62	57	53	37	19	46	0	14	3	5	0	5	2	5	7
ABCB6_TGCACGAGCTCTCACTGCGC	402	456	423	392	266	298	288	450	96	249	70	205	157	425	96	272
ABCB6_GGGTGCAGCAGTTCACGTCT	278	289	254	262	246	176	224	313	85	134	75	164	119	163	93	194
ABCB6_GTGCTGCGGTATGTGGTCTC	360	352	353	299	367	251	811	294	306	260	285	236	610	248	366	196
ABCB7_CACCTTGTTTACTCTACTCA	548	594	600	522	470	370	757	629	217	126	191	227	250	197	214	214
ABCB7_AACAAAGCAGATAATGATGC	182	199	186	178	101	110	80	124	28	27	17	28	72	24	23	23
ABCB7_GCTGAATTATGAAACTGTGA	224	225	262	245	365	136	437	132	113	26	85	51	124	41	78	48
ABCB8_CCTGCACGTCAGTTGTCAAG	214	241	269	231	161	202	27	291	22	172	10	157	22	327	24	185
ABCB8_GGGATGCTTACTCAGTACCA	167	217	184	175	161	57	194	161	66	71	91	116	110	125	104	113
ABCB8_TGGCCACGACCTCTACCAGC	337	344	362	296	207	168	540	270	277	121	115	167	287	172	138	170
ABCB9_TGTCGTCATCGTGTGCCTGC	192	222	222	256	207	116	129	111	34	80	56	96	46	96	72	81
ABCB9_GTAGTACTTGCCGTAGATGT	459	423	489	403	561	298	1075	315	442	136	338	162	554	119	320	138
ABCB9_TGACCTTGACTGTGTTCCGC	347	322	386	341	333	518	1013	354	413	213	328	210	631	213	391	187
ABCC1_GCGCCACCGGCATGGCGCTC	163	132	151	149	117	84	145	225	61	149	82	133	134	161	64	126
ABCC1_CCAGCCGAAAGAGAGTTCCA	236	204	211	181	121	465	171	935	136	387	68	410	212	726	73	401
ABCC1_TAGAAGTAGCCCTGCCAGTC	254	305	280	283	426	302	646	607	255	272	164	335	337	322	248	336
ABCC10_ATTTGATGCACAGCTGTACA	93	117	131	91	33	136	4	188	4	95	9	137	3	118	9	136
ABCC10_TTGGGGACAGCTTGTACCAG	347	355	354	335	274	201	419	280	221	193	112	196	288	340	182	197
ABCC10_AATGGACAAGAGTCTGACTC	339	353	416	391	389	296	480	87	157	67	133	52	213	50	181	50
ABCC11_CGCTCATGATCCAAAGCTTA	223	271	288	226	229	164	245	236	58	134	63	116	121	126	75	110
ABCC11_GGACTCACCTCGGCTTGGGA	142	156	144	127	137	113	286	119	123	94	104	98	175	73	154	84
ABCC11_TTCCCTTCCGTCCCAAGCCG	223	227	239	192	154	114	198	63	61	72	56	68	89	62	74	69
ABCC12_CACCATCACCGGCGTGAGCC	315	295	357	313	170	231	269	175	64	153	71	133	125	187	62	115
ABCC12_GATGAGTCATATGTCGACAA	314	316	365	341	259	619	234	862	85	407	106	476	126	639	110	402
ABCC12_CCAGAGGACACGCGTGTTGA	112	142	116	106	179	254	162	445	67	175	38	205	73	306	36	208
ABCC2_GGATTCCCTTGGGCTACCTA	315	372	320	320	331	303	405	463	212	277	149	252	211	397	174	234
ABCC2_TAGGTCTTACCCATGTGCCT	421	445	444	389	413	440	659	682	303	388	217	381	490	504	306	360
ABCC2_TTCTCCACGTGTATAAATCC	344	382	368	327	329	127	312	137	163	119	159	115	193	97	193	111
ABCC3_GGAGTAAAAAAGGTCCGCCC	73	94	65	67	27	20	1	0	0	0	1	1	3	0	1	9
ABCC3_CCCTGCTGATACAGTATGAG	149	159	139	137	96	82	168	86	75	29	66	34	87	35	76	42
ABCC3_CCCGGCCATGGACCAGGCCA	140	148	171	124	111	181	119	324	48	119	51	182	67	213	62	148
ABCC4_GAAGACCGCTCACAGCACCT	462	513	477	445	517	609	865	703	402	450	435	560	523	374	576	353
ABCC4_GAGCAATCATAAAGTGTTAC	267	307	317	338	177	357	341	361	130	218	161	247	204	236	275	173
ABCC4_ATGATTGCTCTTGTTAAAGA	98	146	153	115	131	126	112	46	26	20	27	31	42	19	22	46
ABCC5_ATCAACATTTGCTCCAACGA	298	319	288	254	215	274	110	352	52	149	64	187	84	233	75	208
ABCC5_CCCAAGGGAAAGTACCATCA	279	284	311	260	195	299	353	247	132	147	98	165	212	263	105	194
ABCC5_CATCTTACTTGGAAGTAGTC	227	238	241	244	226	146	289	334	113	194	77	230	186	223	50	234
ABCC6_TTACCGCTCCGGAGGCCTGC	303	342	288	268	254	278	508	413	213	233	194	182	279	311	163	200
ABCC6_CACCTACCTATGCCTGTCTC	339	363	365	311	226	257	367	518	148	183	95	199	200	204	81	171
ABCC6_TGGTGACTTACAGACTGCTG	147	117	154	120	146	224	276	306	95	149	56	138	176	266	62	148
ABCC8_TCACCTACCAATTAGCAGCT	467	523	483	424	455	453	669	589	320	256	223	331	390	226	236	370
ABCC8_ATCCACCGCAGGTTGTGCCC	270	318	296	283	235	258	305	930	114	535	129	659	162	979	123	648
ABCC8_CTTCATGCTGCTCTTCGTCC	401	391	437	392	260	216	633	322	316	174	282	148	494	251	220	185
ABCC9_TTCCGGGACATAACCTGAGA	216	208	197	198	140	109	361	68	219	52	152	43	175	36	177	42
ABCC9_CGAATGTAAGAATCCATCTC	313	296	366	342	346	164	704	232	272	103	234	99	351	147	269	87
ABCC9_TACTTACCAATAAACAATAT	390	390	442	373	439	474	1088	418	474	298	394	289	645	237	438	198
ABCD1_GCGCTACATGCACTCGCGTG	86	110	100	94	63	81	333	116	133	46	107	56	121	32	102	52
ABCD1_AAGGATGAGGTTGATCTGCG	240	247	242	228	155	279	345	188	96	59	169	43	151	111	152	85
ABCD1_CCTGGTAGGAGCGCTGTAGC	269	301	299	272	256	191	367	154	117	110	124	124	141	112	132	132
ABCD2_CATGATGTACCACAAACGTT	403	490	498	401	264	261	484	296	211	190	177	193	259	157	243	207
ABCD2_TAAATTTCGAGCAGTGGTAA	184	203	197	170	282	151	403	211	176	110	135	167	229	125	149	174
ABCD2_TACCACTGCTCGAAATTTAC	185	192	184	166	191	181	264	204	118	134	147	133	152	187	131	105
ABCD3_AAAATGGGACACTAATTGAA	270	293	284	293	258	318	176	443	61	237	67	224	127	385	73	205
ABCD3_ACCTCTTTACAAAATGTTCT	481	482	576	506	287	363	382	560	142	267	133	310	189	388	114	293
ABCD3_TTTACCTCATTGTTCTGTAA	60	72	116	86	58	30	83	9	10	4	27	9	32	6	19	14
ABCD4_TTGATCCCCAGTCAGTACTA	450	465	442	449	437	437	422	418	170	199	185	195	229	288	223	168
ABCD4_CTCACTCACCCAGTAGGGTC	332	313	343	298	255	182	418	379	161	157	137	221	250	261	134	188
ABCD4_AGAGCAATTTGTGATCTACC	138	162	159	131	132	117	179	364	61	122	71	191	85	155	33	145
ABCE1_ATGTGTATGTATAAATATCC	339	434	418	413	228	223	161	160	37	46	37	91	67	79	18	122
ABCE1_TTTGAGCTAGCAATTGTAGC	270	283	290	269	182	99	444	65	221	15	92	24	267	13	116	45
ABCE1_TTATAACTGACATTTAGAAC	357	379	393	400	264	257	326	220	95	95	106	115	121	86	128	81
ABCF1_TTTATAGTTCTTTGAAGAGC	253	279	261	283	123	215	135	54	56	37	71	44	103	32	67	42
ABCF1_CTAGACAAAGTGGTGAAGAA	214	231	220	230	302	274	248	155	102	100	61	91	135	205	50	85
ABCF1_CAGTAGAAGATAAACAGGCT	197	188	189	174	84	41	135	37	65	37	54	32	74	34	91	27
ABCF2_CAAGAAACTGAAGTATTATA	119	123	164	130	38	79	2	14	2	6	2	10	2	9	2	9
ABCF2_GTTGTGCATGTGAATGATAT	233	230	259	254	336	201	298	93	135	29	142	66	130	37	115	72
ABCF2_GGTGGTTGGTAGGCTCATCC	255	258	252	217	191	267	164	234	46	76	65	100	83	66	95	109
ABCF3_GTTCTCAATTCGCACATCAT	815	940	897	815	578	687	543	693	191	362	231	479	259	395	249	345
ABCF3_TCTCCGTTATCTTTGACAAC	250	251	273	270	179	160	174	124	84	92	77	90	75	75	85	70
ABCF3_CCTTTAAAGAGTCTTAGAAG	302	330	357	307	227	229	398	204	136	82	140	120	245	151	131	133
ABCG1_AGAAGCGCTGGGCTTCCGTG	180	144	152	125	190	225	115	428	48	163	46	219	62	236	39	165
ABCG1_GTTCTTGATGCTGGGAACGC	197	199	225	168	215	173	245	307	90	109	79	108	89	236	62	123
ABCG1_TCTGACCACACCTGAGGGCA	190	204	212	172	126	171	158	147	65	63	85	74	114	79	88	56
ABCG2_TATTAGATGTCTTAGCTGCA	61	43	40	36	17	84	4	48	3	30	0	54	5	56	14	59
ABCG2_AGCTGTCGCGGGGAAGCCAT	313	274	321	303	169	119	234	175	50	68	56	81	69	100	54	98
ABCG2_TACAGTGGGATCATGAAACC	119	135	113	110	100	33	78	54	20	12	28	10	31	11	26	36
ABCG4_CGGAAGGTCCTCAGCTCCCG	129	131	128	118	137	146	414	249	102	63	89	112	118	120	88	92
ABCG4_CCTGCTTCTCACTCAGCTTC	484	576	599	465	688	475	879	750	442	381	296	374	559	694	275	368
ABCG4_CCTGAAGCTGAGTGAGAAGC	199	202	203	177	316	311	538	276	210	143	163	163	221	152	178	157
ABCG5_CTGCCCGCTCTCCACGTACA	287	316	304	270	150	225	277	305	126	180	88	194	100	235	85	165
ABCG5_CTCCGGGAAAACCACGCTGC	330	327	326	265	322	233	354	296	143	190	122	166	209	213	190	127
ABCG5_TGAACGGCCGGGCGCTGCGC	216	239	211	210	128	123	182	155	85	42	52	76	118	70	92	75
ABCG8_TGTGGGCCCCATGGCCGGGA	265	276	239	266	186	209	139	181	42	118	38	119	66	110	74	118
ABCG8_GGCCACTCCCCAGGATACCT	363	351	390	337	247	457	431	400	137	211	123	226	144	226	110	299
ABCG8_CTGCCAGAATTCTTGTGAGC	165	181	209	177	122	285	123	390	71	179	51	189	125	332	35	217
ABHD1_AGACTTTCTACCCAACGCTG	217	262	267	225	264	260	385	244	139	72	98	78	168	102	83	99
ABHD1_CCCAGTAGTAGCCCAAGTAG	347	363	324	322	298	295	533	539	171	216	156	312	232	262	162	320
ABHD1_CTTTGAGACCACTCGCTCCC	94	115	105	83	38	78	6	96	2	23	5	33	5	34	6	48
ABHD10_ATTCTTGTTGGATCTAGCCT	101	101	100	107	179	30	335	105	148	39	92	54	207	57	58	53
ABHD10_AACACAGTGATCACCGAATG	269	267	297	238	129	308	41	340	33	188	40	257	52	299	40	200
ABHD10_ACCTGCATTGATGTATGCCA	243	300	284	278	226	205	126	209	39	84	35	125	35	112	33	135
ABHD11_AGCGCCCGTCTACCTCTACC	289	298	301	241	252	127	247	86	67	69	81	57	86	77	121	41
ABHD11_CTGGTGCCCTGCGTCGTCGT	595	621	662	572	383	315	399	284	158	134	149	183	258	160	157	165
ABHD11_ATGATCTCGTAGCTCATGTC	222	264	269	261	241	97	417	130	87	55	142	79	106	86	114	72
ABHD12_CTTGCAGGCGAAAGGGCGTG	129	124	131	98	195	152	363	394	182	293	94	172	238	677	79	202
ABHD12_AAGACGTGACCATTGGAGTC	233	272	267	253	146	106	424	203	235	151	161	157	476	381	136	228
ABHD12_TTTCTCATCAAACTATGTCC	504	491	538	476	426	302	493	393	195	243	246	233	386	301	285	231
ABHD12B_CCAAGGGGAAGGACTGTTGC	89	88	85	98	60	52	46	14	14	2	19	0	20	2	10	9
ABHD12B_AGCTTCGCACAGACTGAAGC	211	245	241	236	99	140	91	164	45	60	35	92	55	91	41	81
ABHD12B_ACCAGGCGGCCACGCAGCTA	204	174	184	183	218	123	243	165	120	115	123	95	222	80	147	81
ABHD13_CTCGATAATCAACCAGCAAA	134	133	139	123	112	104	104	149	93	50	40	44	127	106	60	50
ABHD13_CTTTATGTTCCCATGCCCAC	357	424	415	376	320	305	385	299	135	115	114	100	203	152	147	120
ABHD13_CAAGTGCAGTGAAATAGCCT	47	78	53	65	27	41	0	29	6	20	5	23	12	25	10	21
ABHD14A_GGCATAGTGGCCACTCAGCG	165	243	216	192	131	263	116	201	62	92	68	96	117	60	110	86
ABHD14A_GCCGCAGTGACTCTCGAGCC	235	252	209	173	78	243	111	392	32	224	32	201	60	387	36	165
ABHD14A_AGGCCTTTAACTCTCACACG	348	387	410	386	430	407	293	330	75	161	71	257	95	272	93	161
ABHD14B_TTAAGTACCTGGCAGGTCAA	408	478	413	429	493	497	918	1084	314	537	314	526	443	818	298	509
ABHD14B_CTGTTACCTGGACAAACCAG	45	35	34	26	66	10	75	2	4	4	18	1	0	2	9	4
ABHD14B_TGAAGCAGCTGCCCAACCAC	73	83	80	86	48	11	10	9	9	30	20	12	14	14	42	15
ABHD15_CCCCACGACGACGGCCCCCA	181	192	199	149	152	184	314	201	85	164	110	140	122	120	176	99
ABHD15_CCGCGGCGATGGAAGATGAC	84	93	94	110	98	95	238	121	73	74	49	53	144	89	68	33
ABHD15_CCTTCGCTCACCGCGAACAG	161	142	179	165	105	145	42	177	18	70	29	102	13	104	44	89
ABHD16A_TCTCCACCTACCTCGGAGGC	140	182	134	136	91	116	123	216	31	75	38	113	36	103	47	92
ABHD16A_TCGCCTTCTTCTACTTGTAC	213	208	254	186	203	132	225	183	56	74	77	86	68	85	107	94
ABHD16A_ACATTGCTGCTACTTCTGGC	108	132	128	110	62	64	157	15	82	16	62	30	154	26	76	20
ABHD16B_TCAGCACGACGCCAACGCCA	254	266	274	228	301	231	456	115	131	35	96	59	173	42	101	58
ABHD16B_CTTCTATGCACGCTACCGCG	299	329	378	323	310	278	651	364	278	190	240	197	342	233	280	221
ABHD16B_CTACCGTGCACGCTGCGAAG	168	205	200	151	145	270	181	523	61	194	50	209	59	323	23	214
ABHD17A_GTCGCCCTCACCTGGTGCGC	249	288	256	248	288	154	446	125	109	72	93	50	181	125	113	74
ABHD17A_CGCCAGGTACGGCATCAGCC	215	257	244	222	217	262	446	386	208	160	115	161	340	248	155	160
ABHD17A_AGGGAAGGCGTCGAAGCAGT	242	282	264	278	113	187	86	100	12	46	39	69	49	38	48	65
ABHD17B_TATAGGGACAGTACCGTCTG	248	291	264	261	275	210	267	227	119	97	99	86	117	101	135	77
ABHD17B_ACTCGCATTCCCGAAGTCAG	225	211	217	198	184	169	342	121	214	90	121	63	437	113	119	77
ABHD17B_GTCCCATGAATTATTAATAC	222	260	288	289	324	100	467	391	147	198	119	194	231	212	80	206
ABHD17C_GCGCGAGAAGAAGACCTCGA	140	152	157	123	98	101	71	37	22	28	24	26	40	35	31	29
ABHD17C_CTCGAGGTATGAATGCGCAG	329	347	366	320	301	214	557	294	186	176	178	207	316	230	151	174
ABHD17C_GCCCAGCCCCTTCAACCCAA	91	86	90	64	58	35	152	9	46	5	43	0	47	3	44	7
ABHD2_ATTCGACCTCTTCGAGCCCT	466	475	506	437	373	497	552	482	271	321	288	331	354	268	412	208
ABHD2_AGAAGATCATCCTCTCGCAC	271	292	287	266	178	119	112	104	42	63	50	62	55	64	105	50
ABHD2_GTGCTGCGTCAGCGTGTGCC	127	145	163	159	128	83	136	131	94	112	84	126	177	126	121	57
ABHD3_ACTCCTTGCTTGTTCCCGTG	496	546	536	458	621	674	903	1265	412	577	346	613	537	853	440	483
ABHD3_TCTCACCCCCGGTCACTAAC	116	120	129	91	62	112	110	86	40	33	45	51	29	33	41	46
ABHD3_TGATAACAGTACGTGTTATA	124	166	166	174	83	115	106	175	107	110	66	171	88	90	132	99
ABHD4_CTGCACACCTTCGATCTGCT	292	269	324	326	352	375	537	371	184	142	173	217	275	171	167	220
ABHD4_TGGGATTCTGTGCGTTGCAG	222	252	246	227	196	162	331	375	80	208	110	151	101	218	139	132
ABHD4_ACGTCCTAGGACAGATGCCA	314	344	336	331	313	174	287	193	93	54	105	55	140	70	72	71
ABHD5_TATAGACGTAGGGCACCATG	251	271	262	219	197	123	363	108	116	59	105	78	123	57	153	82
ABHD5_TCTAGGTCAGGATGGCTAAC	49	52	54	41	46	119	0	106	3	51	11	56	24	61	29	38
ABHD5_ACTCCCTTTAACCCTTTAGC	142	135	145	120	105	69	520	114	142	97	138	107	213	79	139	84
ABHD6_CCTCTTAACTTGCCCATCTA	140	165	141	143	75	41	41	46	3	17	7	17	4	25	7	40
ABHD6_GAGCAGGATGGATCTTGATG	140	155	152	108	153	89	190	4	91	18	77	17	99	16	65	35
ABHD6_CAGAGAATCCGTGGAGCATG	14	19	21	22	14	13	12	0	12	29	14	13	25	6	31	8
ABHD8_ACCTTTGTAGAGGTCAAGCC	237	288	253	242	179	238	129	337	74	156	69	176	92	168	114	136
ABHD8_TCGGCGGTTCCCTGGCCATC	274	311	322	289	148	240	84	164	33	102	38	119	51	146	47	116
ABHD8_ATTCCTGAAGCTCATCGACG	250	228	228	233	299	276	282	421	112	208	76	211	141	323	70	206
ABI1_CTCCATTCTCCGAAGCTGAG	158	172	161	159	156	271	112	202	22	84	40	77	26	91	39	76
ABI1_AGGAGATCCCGTCTGGCAAG	192	222	192	176	207	164	171	131	60	51	22	44	27	61	41	45
ABI1_CAACAATGTACTCCAGTTGC	222	227	213	177	146	91	213	64	49	55	81	68	101	29	85	56
ABI2_AAGATTCCATCCTTCGTAGC	370	395	450	399	257	305	552	463	192	245	186	240	213	393	189	276
ABI2_CCCCCTAGTCCCCCTATGTC	200	218	186	110	99	174	232	214	52	148	100	109	120	108	119	90
ABI2_AACACTTGCTAAGGATTGGG	140	132	160	122	195	125	326	110	148	64	93	109	228	85	142	66
ABI3_CTCCTGCAGTAGGGCGTGAG	129	146	128	113	94	224	190	266	54	151	57	174	98	126	77	163
ABI3_CTGCGAGGACAACTATGTGC	40	36	24	37	6	20	0	16	2	13	12	8	7	10	20	21
ABI3_AGCACGCAGCTGTCAAGAAC	87	81	90	75	58	59	82	81	40	17	32	29	55	23	30	36
ABI3BP_TGGAAGTATTACACTAGCCC	207	260	257	246	210	129	268	72	156	36	112	40	150	47	94	42
ABI3BP_AGTCAAAAGAAGTCATGTTC	392	441	414	393	242	273	311	326	185	166	136	152	208	222	170	158
ABI3BP_CGCACAACTATCAGATATTT	192	243	268	217	164	219	241	365	143	220	155	253	215	296	207	164
ABL1_AGAGATCAAACACCCTAACC	129	128	155	122	54	107	108	182	58	103	53	133	87	146	46	88
ABL1_TGCACTCCCTCAGGTAGTCC	402	403	370	402	332	235	677	140	306	138	225	123	340	70	287	90
ABL1_ACTCACCAAGGAGCTGCACC	47	55	50	45	44	38	64	42	23	6	13	5	20	15	21	6
ABL2_CACTGCTGCCCCGGATCCCG	250	272	261	200	110	260	209	384	47	177	50	207	318	297	85	194
ABL2_GGCTCCGAGCAAGTTCTCCT	390	378	408	329	501	413	473	441	183	334	243	277	276	272	344	189
ABL2_TGATAGCCTCATTTAGTGCC	269	308	305	295	237	258	222	443	78	255	66	280	119	329	95	349
ABLIM1_TTACTTGCTGATGTACTCCC	277	308	318	256	233	210	296	75	64	54	82	87	97	74	84	65
ABLIM1_CTAACCTTTGTAGTCTCCCA	301	340	306	328	296	336	338	301	108	147	90	143	209	156	108	150
ABLIM1_CGTGAGCTCAGTCATTTCCA	484	506	527	539	404	513	550	514	303	289	259	380	1031	473	294	354
ABLIM2_GCTGACTATCACGCCAAGTT	304	263	320	308	322	226	709	265	244	159	218	109	410	168	197	119
ABLIM2_GAAGTGTTCCCTGCCCGTAT	86	107	87	83	23	205	16	167	6	63	13	99	5	107	6	60
ABLIM2_CATGCATTCCTTCCCGTTGA	200	192	197	190	205	189	176	101	70	21	31	48	152	34	37	42
ABLIM3_CATCACAGGCGAAGTCATCT	218	246	267	226	156	222	258	126	85	85	110	102	157	83	110	58
ABLIM3_GCGGACCACTTCCCCTTTGC	371	401	383	318	442	252	759	408	305	167	206	228	369	179	203	189
ABLIM3_AGCGGGTGCCATAGAGTTGC	165	186	175	162	125	137	93	281	19	166	39	142	34	296	35	134
ABO_TGCAGCATGTCTCGTTGCCA	216	237	225	231	345	173	473	334	189	235	159	208	284	216	224	171
ABO_ACGGTGTCAGCACCTTTGAC	200	215	251	197	85	79	93	38	17	30	24	22	30	20	36	39
ABO_GCAACGAGACATGCTGCAGA	239	288	273	222	262	184	464	164	189	44	160	99	262	55	110	91
ABP1_GCCCCAACTACGTCCAGCGC	404	442	380	352	336	476	543	827	249	396	204	405	370	799	155	475
ABP1_GCAGGCGGTACGTGCGCTTG	209	218	211	212	97	220	204	238	77	98	74	130	117	105	110	87
ABP1_TCTACCACCAGAACGACCCC	531	498	508	390	242	309	159	411	58	203	64	212	78	219	92	239
ABR_AGAGATCTACATTAACCAGC	110	121	113	79	175	9	71	0	47	24	35	30	57	12	63	11
ABR_CGTCTCCCCGACTCCACCTG	282	286	309	263	268	215	128	226	75	162	137	166	143	93	217	133
ABR_CGTTTGTGCAGGTGGAAGCA	33	37	20	37	8	48	0	10	2	16	9	8	19	5	9	6
ABRA_AGTCTTGCTGACCACCGTTT	635	708	643	639	698	737	995	1194	437	741	368	673	650	1006	529	606
ABRA_GGCTATGGCCGCCCCAAAGA	111	124	140	97	30	41	72	79	36	48	38	61	56	68	48	47
ABRA_GGGCGAATGAGAACAGCATC	143	154	147	144	132	213	88	441	36	191	36	260	47	272	47	223
ABRACL_GATGAATTTCCTCCACTAAG	445	498	483	466	454	617	472	714	222	531	193	441	331	611	295	409
ABRACL_GGAAAGTTAAGCGTGAAATT	219	226	264	241	167	217	288	288	92	170	84	198	133	270	84	175
ABRACL_CACATTTATCATCACGGAAG	303	354	299	270	126	201	80	188	47	68	46	97	49	90	58	100
ABT1_GGGACGTGAACGGGCTCGCC	52	83	84	61	60	73	63	153	15	70	30	103	19	81	36	110
ABT1_GACGCGTCCGACCTCGCCAT	349	330	390	354	167	115	111	45	32	33	60	36	65	31	60	45
ABT1_CAAGCGCATAGCCAAGCGCG	312	287	296	282	187	277	91	217	36	64	45	79	46	65	31	87
ABTB1_CTGCCCACAGATCAACCCCG	163	181	219	138	173	191	310	271	142	69	93	105	131	134	113	80
ABTB1_AGGTGAATGTGCGGGACAAG	130	162	180	160	198	123	237	266	92	123	73	121	159	216	85	93
ABTB1_CCTGCTGGAGCAGCGAGACG	60	64	47	75	90	76	65	60	25	31	16	32	10	33	10	37
ABTB2_TCCCTACCGTTCATTGTTCA	407	448	459	424	355	547	732	1092	244	526	165	593	338	865	208	533
ABTB2_CTCCGAGATGCTGCCCACGC	236	228	224	212	240	232	438	310	217	193	198	185	368	154	269	125
ABTB2_ACACGCTCTACTACTTTCTG	361	377	431	339	384	298	487	179	187	143	137	100	279	165	122	108
ACAA1_TGGGGCGGATACCCTCATCC	124	161	146	152	200	135	363	278	120	164	105	143	153	200	74	145
ACAA1_TATCCGCCCCAGCACCACCA	338	346	362	281	190	270	165	305	46	145	109	155	115	145	125	140
ACAA1_AGGGCTGACAGTGAGTGACG	150	148	134	131	195	63	215	123	127	48	45	56	247	97	32	41
ACAA2_TGTGTCAGAAATGTGCGTTT	410	412	457	431	223	399	161	405	50	260	108	288	131	288	167	196
ACAA2_TACCTGACATCCATTCACAA	210	213	224	227	171	224	240	354	89	177	56	237	110	185	79	173
ACAA2_TTCTTCAGATGCTATATATT	186	218	272	253	374	132	460	229	148	72	155	96	222	158	156	90
ACACA_GAAGACCTTAAAGCCAATGC	357	331	388	352	186	255	94	234	32	96	37	111	34	127	57	134
ACACA_GATCACTATGTGCCAGTGCC	243	241	280	234	153	90	223	140	82	45	47	73	76	68	56	87
ACACA_CAACAACAACTATGCAAATG	385	398	454	439	246	230	313	185	114	122	133	148	165	82	226	128
ACACB_TTGCGTGAAAGACGTAGATG	353	419	436	369	269	159	361	114	136	80	142	87	149	121	150	112
ACACB_TACCTGCACGGGGATTCTCT	428	500	450	433	322	430	286	578	133	303	89	312	175	435	165	306
ACACB_CCCTTGTCATAAACATCTTC	518	609	592	518	496	755	498	1119	290	666	233	631	422	1103	307	570
ACAD10_TCAGATTGTGGAGTCCTGCA	307	326	321	364	311	237	314	500	126	271	117	294	151	395	144	271
ACAD10_TGCTCTCATAAATCTCATCC	636	627	719	622	412	437	501	564	203	287	198	309	291	515	261	307
ACAD10_AAGCACAGCTTGTAGATCCT	704	720	719	644	770	624	1407	1155	494	676	401	642	651	1150	485	618
ACAD11_TGCAGTGATACTTCTGTCAT	1041	1145	1254	1088	987	998	2151	964	851	566	680	623	1288	721	695	516
ACAD11_AGAACGTTCAGCCATATATG	181	183	201	193	108	173	72	234	33	150	47	111	77	114	47	86
ACAD11_TTACGTAATGGAACATGTGC	332	339	336	287	150	147	93	162	33	67	41	70	66	140	34	112
ACAD8_TTGCCCACCGCTCTGTACCA	149	164	155	138	37	166	8	147	26	111	35	116	54	67	94	53
ACAD8_GCCTTCCGCATCACATCCAC	474	549	526	476	493	466	885	638	363	328	305	261	471	544	275	255
ACAD8_TGACTTTGCTGCCCGAGAGA	113	121	111	112	22	97	6	79	12	29	13	26	30	25	43	28
ACAD9_AGCCAAATACTTGCCTAAAC	275	276	327	301	266	251	294	393	101	262	137	276	99	372	143	240
ACAD9_ATCCTTGGAGAGGTCGGAGA	112	132	119	120	99	56	78	32	27	7	21	15	28	8	29	16
ACAD9_TGAAAACACCAAGATACCTG	162	155	145	185	227	202	368	348	106	75	84	155	102	85	122	121
ACADL_TTCTAGACGTTCTTCCCCTC	443	453	493	398	435	247	453	512	146	321	138	304	171	454	164	330
ACADL_GCTGGAAAACAAGGACTGCT	134	145	161	148	207	156	168	135	109	175	141	137	121	91	195	49
ACADL_GCCACTTACTCTGAGTGATG	197	238	237	215	163	170	116	177	47	137	65	125	78	99	114	96
ACADM_ACTGTAGGAGGTCTTGGACT	205	206	235	205	178	115	352	84	133	29	137	70	122	38	90	52
ACADM_GAAAGCTTACCACAGTTCTC	336	392	348	402	411	328	403	134	229	142	220	103	294	107	214	106
ACADM_GGGGTTCAGACTGCTATTGA	122	109	109	79	112	192	42	463	33	276	59	271	64	442	102	210
ACADS_TGCTTTGCCCTCAGCGAACC	255	265	256	214	122	112	77	213	24	95	46	86	39	112	50	91
ACADS_CCTGGCCTACGCCATCGCCA	130	135	127	102	141	91	613	250	212	134	140	126	353	161	167	134
ACADS_GGCGACTCATGGGTTCTGAA	260	278	295	272	252	225	712	305	304	234	263	173	428	317	327	217
ACADSB_TCCACATCTTTGATCCATTG	441	460	497	467	591	465	1013	355	458	206	326	244	554	268	285	258
ACADSB_TGCACCTTTGGTTTCAACCA	430	427	438	383	523	717	648	1170	185	500	256	618	212	858	264	556
ACADSB_ATCTCCCTCTTTATCAGCTC	203	214	240	228	206	181	257	207	96	85	96	126	67	107	96	120
ACADVL_CACAGCAGAGGTTCGGATGG	133	130	135	114	89	65	27	27	1	39	14	21	5	34	6	42
ACADVL_ACAGTCCATGTTGGGGGGCC	76	77	78	63	73	201	125	475	72	201	48	214	125	331	64	217
ACADVL_GAGCCCCTTACCCGCCGCCG	150	170	151	126	133	109	87	119	37	92	46	96	39	120	75	95
ACAN_GCTGCGCCCTGTCAAAGTCG	104	98	126	91	93	101	444	110	190	47	99	43	289	77	106	43
ACAN_GAACTATGACCACTTTACTC	266	243	262	243	160	94	89	133	21	61	21	88	19	58	26	98
ACAN_CACGAAAACCCAGAGTAAAG	126	110	118	109	131	47	103	89	65	31	49	37	84	57	49	33
ACAP1_TCCCAGAGCCTCTATTGAGC	410	445	406	354	250	231	349	350	102	180	135	205	190	241	92	171
ACAP1_TCTGCTGCTGCAGTGTGTGT	436	416	464	377	342	535	509	627	200	425	238	496	357	506	245	346
ACAP1_CCCCATCTCACTCCTTGACC	510	612	552	503	521	361	756	376	440	332	368	288	565	202	549	220
ACAP2_TCTTGTTGCTGTCAGAATGT	477	510	521	495	375	521	236	682	69	335	69	402	84	479	101	350
ACAP2_CCTTAATTGATCTCTGAGTT	116	122	130	140	66	163	258	406	91	170	103	187	112	283	69	179
ACAP2_CCAAACTCAGAGATCAATTA	170	166	211	161	311	110	334	173	159	81	89	99	230	83	120	114
ACAP3_CAAGAAGAAGTTTGAGATCC	90	102	111	107	71	48	126	3	28	1	28	1	41	1	21	11
ACAP3_CGCTGACAGCCTACAGGAGG	152	215	216	172	281	323	540	312	251	211	180	221	439	195	230	131
ACAP3_CTGGCAGATCAATGTTCTGC	396	430	440	368	326	212	348	191	218	344	233	291	298	342	398	166
ACAT1_CCCAATACTGCCTGCCTTGT	555	613	598	509	530	502	720	853	323	517	279	444	425	541	440	327
ACAT1_AAGTGCCGCCAGCACAGCCA	237	228	284	220	436	169	642	222	287	109	158	68	361	232	159	60
ACAT1_TGTATCAAAACCCACTTTGA	170	193	204	209	160	198	179	156	122	85	66	120	115	151	91	104
ACAT2_AGTCTCCTATCCCTATTGAC	239	254	255	222	254	222	156	213	52	72	60	87	73	89	64	113
ACAT2_CAGAGTATACTGTCAGTCAG	205	250	244	261	269	264	343	148	158	74	108	106	136	49	148	85
ACAT2_TGCATTTCACAACTGTCATA	321	335	353	346	254	328	313	445	124	237	73	321	230	402	116	271
ACBD3_TGCGTCCCACAAAATAGAGA	104	120	163	155	170	59	193	24	81	22	75	11	91	8	80	15
ACBD3_CATGTCTAAAGAGGATGCCA	158	148	150	145	136	75	71	104	18	30	19	29	14	34	13	61
ACBD3_TAATCCAGACACTTGTCCTG	196	234	251	230	164	293	82	219	42	114	38	126	50	196	37	111
ACBD4_CAGGGACGCCTGGAACAGTC	120	131	98	105	113	28	66	84	57	26	38	43	89	59	36	28
ACBD4_TGTTTCTGGCAGTCGGGCTC	152	144	122	141	125	130	299	78	106	37	103	45	95	44	75	52
ACBD4_CAGTTTCATTTCAGTGATGT	310	300	325	310	287	300	687	359	227	192	190	155	334	275	191	163
ACBD5_TTCTTCAACATATGCAATCA	470	493	578	511	576	382	955	424	400	230	312	318	460	195	352	276
ACBD5_TGAAGTTTACTGTGATTCTA	194	207	203	216	126	169	43	550	16	212	15	220	7	433	29	261
ACBD5_GATCATGTTGAAGATGTTAC	147	181	184	151	166	209	446	376	210	221	109	221	314	346	157	202
ACBD6_CGATATATTCCTGCATTGCT	321	373	376	339	224	222	286	142	82	102	65	95	136	148	67	120
ACBD6_CCTTCAAAATCAAAGAAGCT	327	307	326	333	311	522	418	516	182	188	135	239	202	244	142	229
ACBD6_CCCCCATAGCCCTGAGATCG	104	118	98	77	104	145	147	166	37	46	43	92	61	63	31	62
ACBD7_GAAGCATGGAACCTCAAAAA	143	143	182	146	273	126	528	239	252	76	168	118	358	131	135	133
ACBD7_CTGAAAGCAAGACCAGATGA	180	206	209	206	239	220	328	122	140	103	120	72	142	176	93	95
ACBD7_CCCGGGTACCTGCAGGGCCA	99	133	110	90	140	70	417	32	208	18	120	19	249	39	112	24
ACCS_TCTCCAGGGCATCATTAACT	808	852	850	786	867	964	855	1425	377	763	387	841	482	1066	446	712
ACCS_GGCTCTTGCAGTAGAAAGAC	131	141	131	117	106	152	218	167	84	86	78	79	82	130	77	97
ACCS_ACTTGGCCACTTCCTCCCGG	195	195	198	136	107	339	228	498	108	261	62	252	116	292	77	287
ACCSL_CTCCAGGGTTTCATTAACCT	726	847	851	700	670	661	636	675	249	361	275	450	359	473	354	383
ACCSL_AATGGCTGCCCTCTCCAATC	310	382	337	311	398	173	510	165	211	137	166	153	311	91	182	121
ACCSL_ATGGTTCTGTGTGATCCAGG	268	315	290	266	284	342	448	408	126	187	145	172	176	243	155	202
ACD_CAGCCCCGGCTACGGGTGCC	129	134	132	154	102	73	117	111	53	64	85	68	125	60	124	51
ACD_CCGCGCCGCCCTCAGCGACC	220	250	209	191	122	203	342	344	186	214	145	168	387	244	279	158
ACD_GGTTCATGTCCAGGTCGCTG	167	144	192	155	124	92	129	237	20	116	21	87	29	173	30	56
ACE_CCGATGATCCTGCGCAGCTG	135	141	137	101	85	114	163	73	95	63	93	60	135	36	121	41
ACE_CCCTGCTAAGCAACATGAGC	138	211	216	165	73	142	15	554	58	433	78	313	70	608	169	240
ACE_AAGGGCCGTACCTGGGTCCA	137	154	170	138	367	196	804	213	256	105	215	118	322	132	198	110
ACE2_TCAAGTAATAAGCATTCTTG	190	209	205	214	150	148	135	202	67	67	67	99	58	109	86	94
ACE2_CACAGTCAAGCTTCAGCTGC	332	400	376	307	368	216	478	353	236	319	200	308	295	304	404	202
ACE2_TGTGGACTGTTCCTTTAAAA	153	155	169	141	116	129	156	239	56	140	60	154	88	171	138	106
ACER1_GTGCCGAAGCTCCTTATTGC	142	128	98	128	109	105	347	97	166	73	108	71	288	111	178	73
ACER1_TGGACGAGATCGCCATCCTG	226	236	228	234	298	273	535	229	182	84	154	108	173	165	181	176
ACER1_CCCGCTACATTTACGTTGTC	619	649	688	610	315	346	346	567	152	351	169	373	251	462	178	468
ACER2_CCATGCAACCCTTAGTTTCT	980	995	1083	997	766	661	1481	744	597	312	560	417	819	399	536	366
ACER2_GCATCTGACCCAAGAAACTA	158	154	169	141	81	88	68	93	29	106	42	82	64	88	98	75
ACER2_ACGAAACAAGCACATGCAGA	275	246	255	235	217	181	182	206	102	146	98	150	130	215	141	87
ACER3_CCACCATGCATGAAATTGTG	309	286	299	259	258	402	503	324	217	175	162	188	252	294	194	182
ACER3_ATGCAACAGCTGTATATCAT	244	258	265	263	255	144	412	341	131	147	107	186	101	202	101	157
ACER3_TTTCATATTTCAGAGTCATG	514	553	582	608	374	384	636	452	250	228	225	247	373	155	281	196
ACHE_CCCACAATGGCCCCCGTACA	343	413	352	281	303	265	354	390	135	197	98	223	147	197	135	167
ACHE_GGCCGCAGACACGCTCGACG	306	305	318	265	207	108	380	123	150	52	119	40	259	40	134	54
ACHE_GTTCGACCACTACAGCAAGC	344	391	375	309	289	237	380	213	129	113	103	122	125	153	106	134
ACIN1_CAGTTTCATAAAACAGTATC	349	366	366	316	245	188	402	158	195	237	242	205	272	154	367	112
ACIN1_AAAAGCAGCAGGAGCTACTT	236	269	235	236	107	146	45	52	26	49	41	47	37	121	66	47
ACIN1_ACCTTTCTCTTCAGAAATTG	269	286	336	288	173	200	95	150	31	80	40	96	38	81	33	118
ACKR2_GCTGAGCATGAACGATCTCC	195	197	209	159	151	151	437	195	163	97	94	125	172	162	81	99
ACKR2_TGGTGGCCTTCTTCGTGCTA	94	122	141	119	71	195	157	196	82	110	60	126	53	209	27	143
ACKR2_ATCTCAACCATCCGCCTGCG	345	349	342	353	267	171	322	295	100	142	126	123	176	246	120	135
ACKR3_ACGCAGACGTGACGGTCTTC	126	129	129	106	25	94	33	28	16	25	30	20	25	18	51	29
ACKR3_CATGATTGCCAACTCCGTGG	255	231	285	202	167	180	283	182	157	134	124	173	168	94	192	134
ACKR3_CAACAGCAGCGACTGCATCG	243	239	257	252	232	176	292	50	143	82	126	86	178	57	203	66
ACKR4_GTGCGATGCTTTCTGTGACT	221	255	288	281	242	321	389	400	155	220	112	200	137	288	113	235
ACKR4_TATCAGCATAGACAGATATG	155	192	186	177	193	244	282	462	75	120	71	147	87	191	96	136
ACKR4_CCTTTAAATGCTAAAAGTAC	118	127	125	108	118	54	179	62	95	72	96	49	182	56	105	51
ACLY_ACCTACCGATGTGCTCCCGC	311	321	289	261	253	196	62	111	9	48	29	60	36	34	56	60
ACLY_AACTTCCTCCTCAACGCCAG	104	150	113	91	111	119	82	30	8	4	12	10	13	8	19	11
ACLY_TTGTGACTTCGTGCTCCTTC	481	528	524	529	366	364	504	347	181	204	196	210	324	204	221	195
ACMSD_ATTTCTCTAATACGAACTTC	247	256	237	223	209	212	314	149	122	33	80	95	156	70	104	85
ACMSD_CCACTGCAGAGGTTTGGCTA	121	118	128	113	265	128	703	244	286	113	155	109	400	189	183	127
ACMSD_TTCCTGTCATGTTTAGCTAC	262	279	287	245	211	314	336	384	105	135	129	211	145	182	122	138
ACN9_GACTTTCGTGATGAACAAAT	586	601	613	615	760	474	1160	625	430	331	395	342	537	443	440	387
ACN9_CGTGGGGCGCTATGCCGGGG	142	141	130	103	51	179	55	285	2	109	31	133	15	187	39	67
ACN9_AGTACGTGAAAGACGAATTT	174	186	223	183	110	83	92	119	36	28	66	73	71	39	62	70
ACO1_AGAAGAACTCTGATCGAAAA	224	227	229	228	99	111	65	316	34	178	42	188	75	197	92	150
ACO1_TGATCTATTACAAGATCAGC	194	242	201	203	115	174	209	225	77	69	89	88	89	213	59	94
ACO1_ACCTTCTGTTGAAATCAACC	438	486	531	493	398	366	711	470	314	285	286	253	450	355	362	209
ACO2_TGCCTTTGTCACGTCCCCAG	327	322	315	316	211	174	67	166	19	52	29	85	33	55	14	117
ACO2_CTGCTGCAGGAGTTTGACCC	316	356	347	287	239	159	146	257	54	85	56	151	78	140	57	135
ACO2_ATGCTGCCCGCTGCTGTCCT	70	62	65	53	32	41	10	11	6	13	25	27	22	13	30	22
ACOT1_GGTCTCGCCCTTGTAGCGTA	266	260	287	235	393	234	756	608	326	317	211	314	564	423	224	234
ACOT1_CCGAACATGTCCACAATGCC	375	374	349	316	497	248	528	248	203	160	213	153	326	125	307	123
ACOT1_CTACTTGCTCAGTCATCCTG	281	338	308	274	305	298	514	414	210	221	233	238	247	230	248	176
ACOT11_AGCTGAAGCAGATCACGCCG	66	58	83	69	16	39	65	53	11	28	11	15	34	28	12	22
ACOT11_CAAGGCCTTGGCCACCTTCG	245	236	271	256	135	154	57	117	36	87	45	89	75	75	58	78
ACOT11_TCCTCTCCAGGTGGGCATCC	300	267	316	283	472	196	827	196	363	83	260	87	420	84	229	95
ACOT12_AAACTGTATGTCATCCACTG	485	498	541	467	529	444	557	400	220	224	229	282	367	212	270	221
ACOT12_TTTGAAGCTGAGAAACATGC	335	330	320	325	212	154	152	85	64	92	87	61	148	58	130	43
ACOT12_CGTGCGCCGGCTGGATGGCT	333	364	354	355	395	416	537	727	251	304	146	376	281	599	172	370
ACOT13_GTGGAGAGTGCCTATTGCAT	368	416	420	373	298	200	409	336	167	185	186	175	195	253	251	155
ACOT13_CTTGTTGGTCAGATCCACAG	435	431	435	393	249	347	353	538	164	304	108	349	282	456	131	374
ACOT13_AACACTTGCATTTACCTCTG	377	379	422	351	255	329	278	284	131	166	172	182	229	144	188	185
ACOT2_GGTCTCGCCCTTGTAGTGTA	314	341	347	308	325	260	614	268	296	298	305	274	360	178	484	152
ACOT2_CCGAACATGTCCACAATCCC	138	143	128	97	84	220	133	211	55	149	57	105	45	233	65	105
ACOT2_CTACTTGCTCAGTCATCCCG	298	336	309	277	228	160	359	94	90	47	119	69	105	60	97	87
ACOT4_TTATATCCACAATGTCCACG	164	165	200	155	169	120	239	186	58	93	39	99	80	115	64	162
ACOT4_TGAAGATCTCCCCAATAACA	286	331	320	284	413	389	790	383	321	186	229	187	403	259	233	218
ACOT4_GGATATGTTGTCCATGTTAT	406	494	489	454	601	606	1157	717	510	456	400	408	1035	428	477	440
ACOT6_CCTAGATCATCGACAAGTTT	141	172	162	130	98	88	72	86	54	99	49	77	87	79	87	41
ACOT6_CCTAAACTTGTCGATGATCT	485	483	593	532	289	392	586	664	272	225	217	343	262	289	236	283
ACOT6_GCGTGCACAGAAGCTCTAGA	101	117	127	102	153	88	259	19	128	12	100	15	167	5	126	11
ACOT7_TGTCCACATTCTTCAGCGAC	292	276	331	258	228	171	397	115	180	80	165	67	256	71	179	68
ACOT7_GTCTCCACAGGAGCGCTGTG	143	168	151	146	154	262	177	174	51	56	82	77	72	125	88	75
ACOT7_CTCTTACCTGGGTTGAGGAC	148	169	154	149	79	123	193	168	51	73	44	84	75	89	86	70
ACOT8_GAACTAGATGTCGTCCCCGC	263	306	289	250	203	199	100	397	32	228	30	190	32	328	20	242
ACOT8_GCGCCAATGGGTACCTCTTT	399	479	489	336	341	373	666	614	371	460	342	446	574	579	565	285
ACOT8_GCTCAACCGAATTGCTGCTC	239	251	271	236	308	252	469	156	192	55	162	54	262	78	127	88
ACOT9_CAGATTTGGCAGGATTCTTG	220	258	268	238	216	173	159	289	70	154	112	183	141	153	157	113
ACOT9_GAATTCAAAACTGAAGAGTT	273	272	282	311	280	345	674	327	229	133	192	156	260	98	211	221
ACOT9_CACAGGATGGACTGCCTCCT	279	283	285	258	372	429	975	747	397	481	437	464	742	671	504	418
ACOX1_CACGTATGACCCTGAAACCC	171	213	205	172	140	140	51	101	26	92	93	83	92	54	139	47
ACOX1_TCCTTAGGAACTCACCTTCG	246	270	300	240	132	105	75	142	40	76	60	108	108	96	90	84
ACOX1_TGACAGCCACCTCATAACGC	213	235	256	210	122	199	145	213	55	87	62	92	44	60	70	64
ACOX2_CTCCATGACGCCTTCCTGTC	360	380	366	340	253	446	266	526	131	218	91	262	221	263	88	277
ACOX2_CTGCCACTCACCGGATCAGG	170	178	195	167	127	166	135	150	24	88	66	81	34	62	41	89
ACOX2_TCTGGTTCCAAGCCTCGTGC	434	421	423	408	311	386	493	481	259	236	240	303	406	328	212	236
ACOX3_GAAGAAGGGTCTTCGGGTCC	129	134	136	118	213	120	410	144	116	74	121	76	200	89	119	52
ACOX3_GCTGCATCCCTTTATCGTGC	460	503	482	423	306	194	665	345	270	103	199	92	490	198	261	142
ACOX3_ATGTCGCCAACCATCACTCC	322	331	320	336	203	233	180	291	116	132	92	192	150	220	89	193
ACOXL_GCCCTGAACATGTTACTAAG	183	180	169	156	136	280	313	596	149	291	115	301	242	457	123	256
ACOXL_TCCAGTGCGGAATAATTTAT	530	548	595	553	295	313	602	379	196	82	164	128	272	81	113	124
ACOXL_TCAGAGAGTGAAGTTTGCCA	211	233	264	288	149	136	68	115	36	96	49	68	57	119	53	69
ACP1_GTGAGCTGCCTAAGAAATCA	291	330	373	363	319	228	364	210	129	94	153	136	166	125	198	132
ACP1_CCTGAAAACTGCTTCTGCAA	233	297	235	250	121	337	494	463	262	231	176	216	323	261	297	195
ACP1_AAAGCTAAAATTGAACTACT	544	612	618	588	470	409	806	789	294	463	218	421	348	623	209	416
ACP2_TTCTCTCAGCTGTACCGCCA	299	257	283	225	155	160	232	367	108	188	76	183	148	366	109	128
ACP2_GCTTCAACCCGAACATCTCG	305	328	312	290	216	190	188	211	47	103	55	90	72	152	82	107
ACP2_CGTTCTGCAGCTGCTCATAA	150	173	174	148	83	97	90	109	25	81	36	84	49	80	52	58
ACP5_GTGTGGTCCATAGCCGAGCA	176	192	207	169	235	85	90	34	19	29	24	16	55	30	76	36
ACP5_AGCCGTTGGGGACCTTGCGC	15	24	13	10	22	12	1	32	0	18	1	18	5	26	9	13
ACP5_TGCCCTGCGCTTTGTAGCCG	235	260	271	270	170	159	303	85	139	63	89	63	153	70	100	71
ACP6_CTTCATCCTCCTGGACAACG	318	311	366	314	291	320	490	242	186	141	176	134	247	186	257	103
ACP6_CATTTGCTGCATGCCCACCT	1006	1045	1085	946	1143	1044	1284	1387	434	542	378	676	617	797	454	598
ACP6_CAGACTGCCTCTTTACAGCC	363	309	313	278	238	247	372	522	200	307	214	353	246	405	276	345
ACPL2_ACCAGAAATTGACTGCACTC	306	331	318	311	161	401	120	418	33	189	66	234	111	265	76	217
ACPL2_GCAGCAGCAAGAAGCGGTTG	172	167	176	119	192	101	372	182	146	119	140	125	240	139	153	111
ACPL2_GTCACAGGGGGCTCCGTCAC	93	105	83	81	70	81	27	78	9	30	8	45	3	41	12	27
ACPP_AGGGCAGCAAGCCTTAGCCT	270	363	309	281	416	354	511	609	133	295	157	264	159	496	129	300
ACPP_ATGGAGCAGCATTATGAACT	267	263	272	265	157	593	163	974	126	207	122	442	148	196	148	324
ACPP_TGAGTCCTATAAACATGAAC	210	191	229	208	86	120	53	54	17	66	63	54	47	33	77	40
ACPT_CTGGGTGGAAATGGCCGGCC	167	216	222	184	201	227	378	202	175	140	127	154	225	130	191	95
ACPT_CGCTTCTCACCGTGGTCAGC	120	107	114	124	118	103	118	90	84	79	67	92	111	35	111	32
ACPT_CACCTCCTTGTGTGGGTCCA	265	257	280	225	233	311	331	579	154	313	151	347	221	427	320	263
ACR_GAACGCGCCCATTGTACCAC	94	114	107	100	96	36	150	33	40	12	38	5	41	8	43	23
ACR_AAAATACAACTCTGCGACAG	353	322	342	341	404	208	955	535	378	267	347	200	491	309	389	228
ACR_AATGAAGCGCCCACACGAAA	75	65	52	64	70	5	48	0	4	1	12	7	12	1	8	0
ACRBP_GTCTGATGAGAAACCGCAAT	403	418	408	415	446	356	809	392	439	183	311	218	479	274	346	231
ACRBP_TGTGAAGATGTCCGAGTCTC	324	366	407	372	401	195	694	193	245	197	222	161	412	196	317	145
ACRBP_CACAGCCTTTCGTGGCAAGC	258	252	303	253	354	454	454	625	210	288	165	345	287	440	189	281
ACRC_CAGAAGAGCTCCGAAGAGAC	291	286	283	280	199	226	252	342	85	115	78	148	86	164	71	180
ACRC_ACTCTACTTACAAGACCCAC	203	234	302	226	167	129	104	104	51	50	40	67	40	70	42	78
ACRV1_AGTCAGCCTAATGAGCTTTC	469	481	535	497	395	514	402	526	226	303	191	361	259	375	302	256
ACRV1_CACACCCTTGAACCATGAAT	123	138	147	116	173	62	347	22	137	5	95	7	172	3	101	15
ACRV1_ACTTCAGTTCAGCAACTTCC	327	387	384	305	230	474	483	797	216	410	244	444	221	598	309	414
ACSBG1_TTGACTCAGCATCACGCCCT	592	572	723	525	509	433	877	622	430	230	311	285	626	278	369	324
ACSBG1_ATCACGACTGCCTTTAGATG	326	368	364	349	364	226	445	132	173	57	158	68	205	68	155	91
ACSBG1_AGAACCTCCTCCAAACAAGA	62	64	56	45	20	50	35	13	18	9	16	9	7	8	11	5
ACSBG2_CTGGGTTTGGAGCGTTTCCA	136	187	184	166	102	150	157	92	73	100	97	81	105	106	106	80
ACSBG2_GGAACCCCAAAGACTCAAGA	28	38	39	27	20	35	0	7	0	0	0	0	1	0	2	4
ACSBG2_TTAGCTCCTTCTTGAGTCTT	491	530	597	520	501	668	731	961	282	494	250	582	251	693	299	532
ACSF2_ACGACCAAGGCCTCTCGTTC	362	336	414	359	230	207	277	599	83	223	107	277	128	273	95	225
ACSF2_CATCCCGACGTAGACAGCCA	155	183	198	132	151	137	291	112	93	38	85	41	125	39	85	45
ACSF2_CATCTACCCCGCAGAGCTCG	210	186	212	168	85	158	6	321	4	110	0	162	7	137	10	99
ACSF3_AAACTGCACGCAAGAAATCC	200	263	264	230	151	169	326	285	171	109	124	166	226	134	142	154
ACSF3_CGGTATGGCATGACCGAGAT	241	262	294	242	243	131	372	247	169	86	112	95	311	119	88	88
ACSF3_CTCCCGCTGCACCACGTCCA	219	207	224	208	189	136	150	99	81	96	98	95	138	90	122	74
ACSL1_GGGTCTCGTGGCGTACCAGA	198	187	219	182	242	123	312	150	107	57	92	71	120	80	106	95
ACSL1_GGTTTCCGAGAGCCTAAACA	89	118	100	70	54	20	164	22	43	9	47	1	24	4	57	10
ACSL1_AACCAGACCAACCCTATGAA	331	414	385	298	509	299	498	400	180	144	166	206	205	221	140	218
ACSL3_TCACATAGTAACATTATTGC	279	299	315	257	254	162	566	269	230	120	225	182	270	150	240	140
ACSL3_TAACATACCCATGCTGGCCT	364	426	377	328	534	232	909	352	393	287	332	250	566	270	369	175
ACSL3_GCAATGGTTTGCTATGAGGT	251	247	287	248	137	313	112	187	24	54	26	92	37	69	38	70
ACSL4_AGGAAAGTTGTACTTAAAGC	224	224	211	180	126	230	151	65	32	13	39	42	53	23	16	29
ACSL4_CTGTGAATCTCAAATCCTTC	368	409	409	366	184	237	158	322	84	203	93	212	92	169	98	171
ACSL4_CATGCAATCAGTAGAAGAGT	399	402	444	394	638	385	572	305	136	145	135	157	133	146	134	133
ACSL5_CAAAGAGGACTCGCTGTGTC	199	202	302	220	223	151	288	137	101	87	100	114	124	80	132	101
ACSL5_AGAAGAGGTAAGACGGGTTG	152	147	159	129	155	207	203	313	129	315	169	302	183	265	237	186
ACSL5_TTTGTAAGATAGCCATCTGT	233	241	271	276	296	131	465	171	174	107	145	137	196	78	148	102
ACSL6_GGCCTGCTACACATATTCCA	168	206	218	175	147	186	149	148	58	36	57	70	55	30	48	80
ACSL6_AGCCTAAGCAGCCTTACCAG	194	199	195	199	188	122	70	149	32	94	29	84	40	83	43	72
ACSL6_CCTCCTGGTAGGACAGCCAC	54	45	46	53	53	3	136	6	77	24	52	19	81	2	39	4
ACSM1_ACAGGTCTGTGTGAAGACGT	344	413	394	407	263	250	459	260	222	159	164	163	321	226	142	187
ACSM1_AGGGTTGTAAGGCCAACCCA	122	139	134	135	74	92	67	142	16	55	23	36	26	83	25	70
ACSM1_CAAGGTCTTTGACTTAACAC	320	365	408	320	277	254	439	318	205	142	144	147	405	331	96	190
ACSM2A_AACGTCCTCTCGGGAGCCTG	171	187	162	156	136	282	352	226	141	113	128	154	154	151	91	132
ACSM2A_TGTCTGAGAAAAGCTGTGAT	383	382	423	381	451	493	555	718	182	305	162	398	340	389	193	325
ACSM2A_AGTAGCTTAATTCTCAGAGA	307	324	356	272	232	345	376	449	110	167	99	205	179	210	77	228
ACSM2B_TTAGGTCTCATCTTTATGCC	558	541	623	496	516	556	919	795	324	424	270	479	473	633	251	487
ACSM2B_ATCCACCACTCATCACTGTG	507	535	548	457	442	450	930	715	321	333	254	333	321	566	303	371
ACSM2B_AGCTTACCCAGCATCCATCT	629	675	740	590	856	561	1227	1020	540	519	480	529	673	633	440	444
ACSM3_TTACTAACCTGTTCGCAGAC	308	321	333	292	162	328	312	348	134	254	107	190	225	435	112	215
ACSM3_GTTCTCTGATACAATCAGCT	191	188	154	170	98	101	126	174	59	78	76	96	88	136	79	69
ACSM3_GGCATGACGTAGCATCTTCC	73	88	83	69	141	24	205	11	97	11	48	16	126	24	43	7
ACSM4_TCAACCTACCTGGACATCAT	423	429	441	442	542	755	609	885	228	458	208	567	279	619	218	531
ACSM4_TGGGCAGAATCACGGCCAAA	127	166	180	123	133	168	151	268	55	106	75	86	97	212	74	110
ACSM4_TGAAGTCCTCAGATATCATA	92	92	103	104	168	48	234	36	84	6	82	27	110	2	96	19
ACSM5_GAGAAGTGGAAACACCAGAC	44	41	41	45	16	35	0	49	0	23	0	20	0	14	1	37
ACSM5_GCTGTGTCCCAACCATCTTT	784	827	894	833	873	706	2344	1023	860	617	711	564	1164	874	801	586
ACSM5_CTGCACAAGCAGCCGAAAGA	77	65	83	72	58	92	65	58	13	29	14	15	19	30	11	12
ACSS1_TTCCTCCACTTCGCACCGCA	436	490	466	396	442	395	557	685	226	300	249	330	295	568	259	382
ACSS1_GCCGGCCATGCGGTGCGAAG	184	175	177	174	137	93	80	66	47	92	97	80	109	60	132	36
ACSS1_TGGCGCGGGACACTCTCGTG	242	253	227	234	159	193	435	896	137	849	116	544	213	2327	127	272
ACSS2_GACTACATCCAGAATGCACC	70	75	71	43	50	197	40	423	6	194	13	239	4	389	11	228
ACSS2_GCTCAGAATGACCATGACCT	220	263	237	209	376	254	718	271	356	199	240	173	504	215	299	156
ACSS2_TACAACTTTGATGTGACTAA	158	146	151	156	154	145	133	348	49	139	35	176	97	277	28	154
ACSS3_GTTGCTTTAGTGTTTGTAAC	365	399	429	379	245	209	510	236	225	168	156	151	316	159	238	128
ACSS3_GTTGATCGTCATATTGAAAA	125	148	121	142	139	146	172	268	126	130	104	142	173	172	98	118
ACSS3_TGTGTAGGAGGCGGTTCCTT	263	268	271	200	120	266	43	248	18	98	26	126	38	130	28	116
ACTA1_GTTGTGGGTGACGCCGTCGC	86	118	101	117	57	45	4	23	0	12	2	3	3	14	5	21
ACTA1_CAACGTGCCCGCCATGTACG	292	330	337	299	241	377	252	578	112	273	77	285	151	325	112	274
ACTA1_CAACGAGCGCTTCCGCTGCC	94	108	129	108	33	115	179	70	79	30	52	66	149	39	67	57
ACTA2_CTGAAGTACCCGATAGAACA	334	332	359	326	266	245	425	270	171	182	161	204	277	251	153	216
ACTA2_TCAGGGGTGCCTCCGTGAGC	207	250	196	159	134	56	134	38	30	27	40	18	53	14	36	24
ACTA2_TTGTCTCCCAGGCATCGTGC	285	310	292	265	211	259	483	450	118	238	139	271	212	281	203	195
ACTB_CGTACAGGGATAGCACAGCC	120	98	118	100	77	66	99	173	22	73	11	78	8	161	28	127
ACTB_CACCTTGATCTTCATTGTGC	411	433	449	372	386	298	276	314	121	140	100	195	164	109	147	181
ACTB_CTCTCAGGCATGGAGTCCTG	64	77	82	77	32	29	43	25	14	7	10	5	26	17	9	10
ACTBL2_TCGAGGACGCCCTATCATGG	548	468	482	501	343	283	315	98	128	88	135	72	210	50	141	101
ACTBL2_GGAAGTTCATAGCTCCGTTC	429	454	463	419	358	425	191	472	50	152	78	230	85	205	57	217
ACTBL2_TCGGAAGCGTTCATTCCCAA	404	412	427	411	244	234	328	496	129	195	121	217	173	337	74	168
ACTC1_GTGTGACATTGATATCCGCA	239	248	240	213	203	250	194	354	84	164	49	239	61	329	63	188
ACTC1_CTACAACTCACCAATGAAGG	168	194	181	169	199	58	93	95	46	56	49	74	59	73	68	64
ACTC1_GTGCTATCCCTGTATGCTTC	416	505	506	430	322	425	317	551	217	471	281	477	346	541	530	250
ACTG1_CCCCTAGGTATGGAATCTTG	205	224	195	173	132	201	126	89	40	66	23	66	87	63	36	79
ACTG1_CAACACCTACCCAGGAAGGA	145	146	139	112	113	137	147	16	19	4	40	4	31	2	57	18
ACTG1_AGCTGTAGCCTCGCTCAGTG	277	301	309	289	152	119	55	49	1	13	10	10	6	8	3	16
ACTG2_TGAGCACGCACCTGGTGGCG	27	21	28	21	18	1	0	0	0	0	0	0	1	0	1	0
ACTG2_TCTGTCCACAGGCATCGTCC	184	173	176	164	156	102	318	39	155	17	114	29	184	15	79	33
ACTG2_GGTCACGGCCAGCCAAGTCC	77	96	90	79	31	189	69	383	46	198	20	222	52	386	20	202
ACTL10_CCACGAGTGACCCGCGTAGA	228	256	245	233	269	222	256	288	70	83	48	157	119	159	49	198
ACTL10_ACATGGCCCGAGTTATCCAG	168	182	221	158	170	168	140	158	37	64	34	77	34	115	25	94
ACTL10_GGGCCGCGTAGCCGTGCCGC	129	133	152	134	110	57	145	33	49	26	45	30	99	41	52	52
ACTL6A_GTACCGAAGCTTGAAAATCC	268	319	298	253	175	265	54	229	22	106	10	71	46	136	18	118
ACTL6A_TCTCAGGAAGCTGTTCGTGA	380	403	439	360	336	375	652	336	397	183	232	178	651	285	293	139
ACTL6A_TTACTCACAGTGTGTTATCC	449	503	505	428	257	338	313	559	130	191	138	203	186	240	164	168
ACTL6B_GGCTCCTTCTCAGTCCGCGC	226	234	226	170	221	311	388	369	180	142	140	146	240	172	201	184
ACTL6B_TCCCCGCACAGATGAGGTGG	158	174	192	154	89	57	16	18	2	15	13	15	22	12	26	30
ACTL6B_GCAGGGCATTGGTGTCGATG	170	165	207	184	232	121	347	239	116	73	85	115	102	101	110	120
ACTL7A_CAAAGGATAACCCTCGTAGA	283	314	314	296	279	344	287	359	99	139	83	196	169	244	93	169
ACTL7A_CGTGTTCCTCGTACTCAAAG	266	301	289	276	210	352	216	348	64	210	89	235	131	304	119	218
ACTL7A_GTGTCCCAATGACACCCCGC	372	330	344	296	167	267	436	154	96	89	113	72	140	59	92	73
ACTL7B_ATCCGAGGGCGACGTGCTGC	130	189	162	136	112	453	133	564	50	157	31	209	37	207	41	196
ACTL7B_GCCCGGCAGCACGTCGCCCT	490	574	513	431	436	385	853	329	350	166	254	172	448	189	257	185
ACTL7B_ATAGTGATGAGTTTGCCGTC	325	323	355	334	236	341	336	497	150	133	108	224	210	244	146	179
ACTL8_CACACGCCTACGGGCATAGC	44	36	20	46	40	120	0	139	0	93	0	93	0	130	0	87
ACTL8_ACGGATTCCACAATGGCCCG	216	207	203	175	129	113	145	211	58	135	62	132	98	140	115	152
ACTL8_CCGCTCGATGGGGTAGCTAA	143	138	147	139	94	211	104	262	47	84	41	182	66	153	34	109
ACTL9_CCTGCGCAGCGGCATCGTCG	389	419	420	432	406	337	568	461	230	286	206	245	334	401	241	248
ACTL9_CCACGACGATGCCGCTGCGC	283	294	324	285	224	308	177	655	70	332	72	360	121	526	99	412
ACTL9_GTCCGCTTGTACTCCTGCTC	375	343	360	311	354	232	365	242	119	96	127	136	148	176	132	134
ACTN1_TGGCATACTCCAAGTACAGC	133	189	173	179	198	235	181	376	69	165	87	214	80	224	149	175
ACTN1_TAACTCCCACCTCCGGAAGG	109	144	117	100	104	79	90	100	35	39	30	43	67	46	42	55
ACTN1_GCTGGCCTCACCGTCAGTCC	222	232	242	201	193	98	194	73	39	49	75	45	72	37	111	30
ACTN2_AAAGGCTGCCCAAACCTGAC	307	282	279	267	186	189	91	304	37	156	39	137	47	153	64	140
ACTN2_TATCCTGAATAGCAAAGCGA	106	140	122	113	120	75	61	160	10	61	27	75	24	31	20	64
ACTN2_CCTCTCACCTTCAGCGCCAA	249	242	248	188	281	214	378	201	161	113	109	131	237	156	109	112
ACTN4_CAACAATGTGAACAAAGCGC	166	202	197	193	133	114	265	43	70	22	85	19	168	67	81	36
ACTN4_ACTCTCATCTTCCCCCGCTC	423	458	430	415	314	369	258	353	176	233	123	209	222	244	149	191
ACTN4_CATCCTTAGGTTCGCCATCC	554	536	502	452	538	449	866	505	317	232	330	214	394	298	361	205
ACTR10_CCTAGTGTGATAAAAAGAGC	119	123	107	117	92	86	230	89	77	20	56	68	116	44	43	56
ACTR10_AATGTTGACTATCCATTAGA	92	108	106	67	82	45	54	6	19	17	15	11	28	15	31	7
ACTR10_CTTACCTGAAATATAGTATG	353	353	344	358	205	345	45	243	8	68	18	128	6	47	18	95
ACTR1A_GCTTTCAATCCGCTATCCCA	290	287	292	279	235	241	245	263	84	86	65	139	125	101	75	178
ACTR1A_GGTTTAAAGGCGCCTCAGTC	205	218	220	156	121	124	109	273	49	117	49	91	76	137	74	116
ACTR1A_AGCATGGCATCGTCAAGGAT	97	137	120	109	136	147	186	380	67	162	38	129	94	336	59	128
ACTR1B_AGCACGGCGTGGTGCGAGAC	110	110	101	132	65	146	206	244	91	121	63	183	149	149	41	151
ACTR1B_GAACAGGGCCGGCACGTTGA	186	161	176	161	102	135	166	64	64	47	62	61	111	47	80	47
ACTR1B_GGTTCGGGGGTGATTAAAGC	74	67	73	58	35	60	60	35	17	24	22	26	36	7	16	21
ACTR2_GATTTCAATGTTTCCCACTT	560	574	585	552	525	366	1009	352	422	133	297	195	553	143	297	240
ACTR2_CGTACAAAGTCAGAACTGCC	62	53	45	38	49	28	13	7	0	5	4	3	0	2	1	16
ACTR2_CTACATATACACCGGAAAAC	208	168	239	181	86	55	125	40	26	13	29	17	59	16	37	22
ACTR3_CATACCTTTGTTGCATATGT	317	339	345	326	477	351	1004	314	289	148	226	172	458	185	246	222
ACTR3_ACGTCCAAAGTCCCTGAACA	419	460	542	489	281	345	215	349	69	120	74	141	114	91	121	130
ACTR3_GCTATAAATACCTTGTAGAG	236	227	235	225	206	175	138	66	30	17	36	43	22	24	21	35
ACTR3B_TACTCACCATTAAAAAATAA	247	231	277	256	444	255	826	338	326	159	264	179	396	216	252	173
ACTR3B_CTCCAGTGGCCGATACGACA	364	344	366	320	271	352	328	308	141	113	79	148	180	124	120	127
ACTR3B_TGAACTGCAATGTAGAGTCC	760	893	875	728	447	683	390	512	194	167	177	224	220	231	223	217
ACTR3C_TGCTTACCACTGGGATAACA	243	278	297	249	217	187	570	443	237	218	204	216	329	361	224	276
ACTR3C_TAGGCAGAAGGTTATGTAAT	308	286	323	294	181	265	239	161	124	97	131	96	204	135	160	106
ACTR3C_ATCAAACACATCCCGATTGC	178	185	160	181	60	155	62	101	26	69	49	53	46	104	45	77
ACTR5_CCAAAGAACTCGATGTGCAG	284	337	287	248	223	293	156	343	76	149	62	186	73	177	74	195
ACTR5_TGTCTACCACATCCACCTCG	305	419	355	319	293	384	279	456	127	243	149	220	215	316	159	201
ACTR5_CCACTGCACATCGAGTTCTT	649	612	612	617	608	611	770	914	373	575	384	616	557	583	519	444
ACTR6_AGATGTATGCTATGTGTCTC	237	275	288	267	405	151	771	265	406	80	218	100	770	127	229	112
ACTR6_TCCCCTTGCAGGATAAATGT	364	352	371	352	253	380	168	193	6	23	34	50	29	22	20	53
ACTR6_TGTTAGGCAGCTACATGTTA	153	124	169	157	148	54	497	18	170	12	143	5	257	5	122	15
ACTR8_TCTTCTCCTACTAAATACTC	414	425	440	434	402	218	469	132	142	36	110	55	224	43	104	78
ACTR8_AAATGGTGGATCAAGCAATA	161	177	205	165	136	264	232	186	61	56	52	108	79	44	62	75
ACTR8_CGAACCTGTTCAGGGGACAC	112	120	97	116	160	71	166	33	70	52	66	49	117	24	75	28
ACTRT1_CCATGTCATCAGCTCCGTCT	734	757	785	651	967	705	1380	976	735	525	627	640	965	548	760	483
ACTRT1_TTGCACTACCCCATTGAGCG	219	198	192	187	223	189	298	289	88	100	69	144	96	187	79	198
ACTRT1_TGTTACCAGTCCACGCTCAA	304	351	303	287	246	261	433	416	143	171	121	201	153	320	123	197
ACTRT2_TGATGTCCCTGCCCGCCACG	365	442	415	367	317	383	549	593	168	262	197	276	227	338	267	277
ACTRT2_GGAGTTTGGACCCCGGCACA	110	126	132	112	54	198	57	198	15	42	15	65	46	82	30	78
ACTRT2_GAGCCCCGGGCTCTCGAATA	167	157	167	180	151	74	355	79	102	33	82	23	165	55	88	30
ACTRT3_TCCGTGTCATATGAACCTTG	379	384	421	449	301	311	221	480	76	227	78	223	68	342	115	227
ACTRT3_GGGCGGGCTAGAACTCTGCG	82	80	81	71	27	89	27	250	6	173	8	174	9	561	4	195
ACTRT3_CGCAGAGTTCTAGCCCGCCC	261	295	267	271	187	177	207	128	56	124	86	96	127	126	134	101
ACVR1_CAAGCCGTGGAGTGCTGCCA	179	175	203	167	141	115	141	36	52	14	41	20	69	17	55	28
ACVR1_AGTCACTTACCTTCCATACT	765	804	860	819	795	664	1044	908	425	413	365	518	462	635	316	397
ACVR1_TGCTCTCCCCTCCCCTAGTA	396	468	474	394	489	274	871	318	333	157	219	159	440	179	249	186
ACVR1B_GCTACACTGACTACTGCAAC	282	316	326	240	263	215	214	194	66	70	72	77	78	82	76	80
ACVR1B_CCTCTTTGTCCAGCGCACAG	389	429	424	347	579	503	948	502	337	235	332	251	598	247	406	209
ACVR1B_GAGCTGGTAGGCATCATCGC	220	285	270	257	255	177	560	122	283	62	193	96	368	47	192	71
ACVR1C_TGCAAGGACGATTGTGCTTC	136	151	157	130	92	72	87	16	13	7	10	5	14	2	19	17
ACVR1C_AAGACTTGAGCATTCAGTTC	262	292	250	298	411	162	704	159	343	112	324	144	548	87	354	60
ACVR1C_GCATCAGTCATGCTAACCAA	171	196	191	177	165	109	161	111	42	68	46	52	68	104	49	56
ACVR2A_CCACATATTCGTTAAGCAAC	280	333	309	220	163	192	60	290	58	208	71	208	108	302	134	187
ACVR2A_CGCTGTGTGACTTCCATCTC	329	376	344	377	430	193	801	425	278	195	240	236	320	256	232	190
ACVR2A_CAGCAACAAAAATATACTTC	382	376	456	412	401	237	715	199	258	125	289	140	381	121	278	142
ACVR2B_CGGCGCACAGCGATCCCCAG	182	222	171	188	147	265	193	336	108	207	115	179	120	223	173	161
ACVR2B_CACAGCAGCAGAAGTACACC	103	108	99	115	66	239	80	244	22	142	19	121	43	210	26	108
ACVR2B_ACGCTTCACTCATTTGCCAG	286	276	276	306	175	367	158	488	50	166	91	221	59	183	82	232
ACVRL1_CCCGCCACACTTCGCCATAG	210	229	212	203	207	208	309	503	140	230	95	217	212	285	82	252
ACVRL1_TGGGCCCTCACCATTCACGA	207	217	226	185	104	362	238	286	60	110	32	161	79	141	36	132
ACVRL1_CTTGAAGTCGCGGTGGGCAA	121	125	113	86	35	25	9	103	0	35	4	45	1	75	5	34
ACY1_GGTCACCCTAGAGTTTGCTC	39	37	24	49	15	81	4	33	12	68	19	44	57	36	54	23
ACY1_CCTGGGCTGTCAGAAAGTAG	109	149	126	101	97	124	57	135	11	51	14	59	16	36	24	59
ACY1_TGACCCCCTCGCCAGCTGCC	181	227	207	176	93	222	72	191	64	135	65	145	78	86	95	115
ACY3_TCTTCCTGTACCAGCGGTCT	571	549	557	491	446	341	513	326	176	170	156	141	159	188	158	191
ACY3_GTCACCTCATATGGGTCGTC	164	231	215	180	140	132	564	249	191	136	182	144	266	211	207	147
ACY3_GGTGCATGGCAAAGACTTCG	271	273	267	243	216	154	315	114	151	95	164	87	151	65	233	46
ACYP1_AGCTTTGCTACCAGTTATGC	134	159	181	146	32	156	30	256	6	76	2	78	8	149	6	121
ACYP1_AGGAAACACCCTGATATCAG	133	130	130	151	98	42	250	52	104	72	98	67	169	28	124	39
ACYP2_GCTTCCAACCTTGCTCAGCC	346	334	338	280	326	195	482	371	188	179	194	211	297	237	235	183
ACYP2_TGGGTGAAGAATACCAGCAA	60	54	59	45	39	51	9	69	8	12	0	34	7	31	5	19
ACYP2_ATGGAATTGACTTTGTCTTC	391	460	393	402	585	202	614	338	189	184	225	216	336	213	292	213
ADA_AGGCATGTAGTAGTCAAACT	268	287	297	276	380	208	746	467	273	186	193	290	370	266	157	204
ADA_AGCCCCTCTGCTGTGTTAGC	104	95	120	97	72	234	6	242	5	127	17	136	16	139	50	134
ADA_TTACCTGCCATAGTATAAGA	207	307	249	262	184	278	162	253	49	74	49	93	73	135	46	82
ADAD1_CCTGAAATATAGCAGTTCAT	656	724	819	773	647	417	1238	594	399	298	357	316	557	435	392	348
ADAD1_CCAATGAACTGCTATATTTC	458	457	489	444	329	462	460	857	241	354	209	421	412	459	265	326
ADAD1_TATGTTTCAAAAGTACATTA	364	455	437	419	452	431	564	347	204	153	217	204	345	134	196	203
ADAD2_TTGCTATTCGCAGTGCCCGC	251	284	300	231	173	227	337	257	127	95	99	147	136	84	117	134
ADAD2_CGGTTTGCCCAACTTGAGTC	79	110	97	81	56	82	107	212	42	65	32	71	57	65	22	99
ADAD2_ACGCTGCGCAGCGCTGCTCA	199	180	216	196	64	161	61	103	4	24	15	37	9	29	13	35
ADAL_CCCAGAAGAGAAAATGCTAC	338	343	356	307	308	237	359	273	108	69	147	122	119	107	127	99
ADAL_CTATTCTGAATTGCCAAAAG	156	146	153	136	111	108	147	242	53	116	46	118	98	69	80	95
ADAL_ATAAAAGAATTTGCAGATGA	68	102	70	69	44	27	84	53	36	10	24	19	47	25	20	8
ADAM10_CGTCTAGATTTCCATGCCCA	290	337	352	309	241	266	138	255	79	140	89	166	146	154	147	168
ADAM10_TGATCTGCACAGCCCCCCTG	295	297	231	194	341	183	596	380	226	210	187	214	299	324	171	217
ADAM10_TTAGACTATCCCCATAAATA	215	224	262	266	202	255	348	239	228	112	142	97	415	101	180	89
ADAM11_CGGAGCTCTCCCTAACCAGA	254	312	322	267	189	164	248	177	96	98	100	109	155	100	115	94
ADAM11_CTGGGATGACGAAACTCACC	230	213	240	167	235	151	252	75	155	90	113	79	242	61	122	52
ADAM11_CTTCAACTCAAACTTCACCC	241	266	250	223	154	215	185	372	107	191	67	176	142	361	96	159
ADAM12_TGCTGAATATTCGACTACAA	235	257	275	233	137	189	129	135	72	142	80	103	158	103	163	67
ADAM12_AGTGAAGAGCTTCGACTCCA	308	327	320	350	350	175	317	90	144	87	172	88	173	47	182	54
ADAM12_AGTCGAATATTCAGCACTTC	301	315	330	314	163	197	116	259	52	112	39	109	62	158	49	142
ADAM15_TGCCCATCGGGTGACCTGCC	371	404	372	348	394	306	678	1076	327	593	211	681	463	924	363	576
ADAM15_GGACGGTGACAGTCATATCC	110	95	105	124	85	50	182	28	48	7	45	7	56	6	44	17
ADAM15_GCAGGTCACCCGATGGGCAC	195	193	211	189	105	90	175	73	43	56	51	56	68	69	42	61
ADAM17_ATCTAATATCCAGCAGCATT	494	473	488	424	242	476	100	598	37	304	76	318	60	426	95	317
ADAM17_TAACATCATCATCTCTTATG	486	515	540	479	557	495	863	358	397	229	294	241	845	265	330	248
ADAM17_AAAGCGAGTACACTGTAAAA	182	192	218	208	182	227	186	420	90	253	68	225	110	478	72	230
ADAM18_GCAGTCTTCCAAGCTCAGTG	194	162	186	170	176	169	150	146	40	68	32	83	60	96	52	118
ADAM18_TTCTGCATGTCACAGTTCCA	63	68	80	64	89	56	244	137	105	48	82	65	113	75	90	86
ADAM18_CTCGCCCTCCTCACTGAGCT	460	488	539	477	412	408	1163	537	427	288	350	296	648	372	436	284
ADAM19_ATCCACTCAAAGCTGAGCTC	167	168	160	154	93	48	47	6	13	17	24	9	24	6	34	17
ADAM19_ATGAACTTATCATACCTCAG	344	391	437	348	298	277	397	161	119	138	118	175	183	135	180	116
ADAM19_GATAAGTTCATGCTGCAGCT	308	345	324	315	144	310	283	425	157	205	126	201	412	271	114	194
ADAM2_ACCTGTGCAAATTACAGTTC	101	95	113	123	74	28	70	102	35	32	40	35	55	46	72	43
ADAM2_TGCATTAAATTCACAGTATA	223	227	251	212	279	246	571	452	218	155	208	186	299	273	186	184
ADAM2_GAAAATACGGTCAATAATAA	161	160	154	151	121	128	139	121	28	36	23	65	51	70	39	41
ADAM20_CCATCAGCGGTTTGTTGAGC	79	77	87	88	34	19	8	18	4	15	5	4	9	12	4	11
ADAM20_ACTGCAGTTATGCCCAATAT	458	503	530	463	372	420	665	642	254	392	216	374	382	503	261	255
ADAM20_CCGTAAGAAGTGTGCCAGTA	143	159	155	143	73	205	86	229	69	167	130	184	111	157	203	113
ADAM21_TCCTGAACGATTTCTCTCAA	450	477	496	485	534	262	745	242	316	136	283	117	427	158	303	85
ADAM21_CCCAATGACAAGCATAGAAC	176	182	188	182	150	125	137	108	55	29	38	22	49	38	53	35
ADAM21_GAGTGACTCTGATGTACACG	216	244	320	218	252	269	801	511	281	278	272	328	367	261	374	318
ADAM22_TGTTGACCAAGCAAGCTTCC	139	154	174	124	305	101	395	79	156	46	100	53	218	25	139	52
ADAM22_ATAGAGAGACACATTGAACA	275	272	283	255	188	215	182	375	51	203	52	177	70	321	53	173
ADAM22_GTGTCTCTCTATGTATTCAG	184	182	223	186	186	112	243	172	140	112	91	104	227	135	159	88
ADAM23_TGGGAAACCACAGTACTCTA	219	202	203	186	253	186	617	291	219	157	119	160	361	210	177	132
ADAM23_TCATCATGAACCAGCTCTAG	280	327	347	279	296	225	327	160	118	62	121	106	216	69	99	81
ADAM23_CAGAGGCGTCAAAGACTCCA	201	221	217	192	211	232	214	208	118	73	65	112	118	118	67	96
ADAM28_AGTCTCCTCCTCTCTGTTGC	264	245	266	206	134	179	111	298	52	204	80	201	75	294	97	117
ADAM28_AAGTATAAAATGACAATTAA	238	217	250	234	74	199	73	188	20	74	29	97	40	104	42	102
ADAM28_ACTTCATACTTCTTCACCCC	774	859	882	791	642	397	995	296	380	261	303	258	705	169	406	212
ADAM29_CCGACTTCCACTTGCAATAC	257	299	281	256	190	139	225	236	76	78	69	91	116	135	111	101
ADAM29_ATGACCGCAATGAACAGTGT	388	433	408	345	214	182	373	248	165	112	169	88	217	130	139	104
ADAM29_ATCTTTAATGTGAAGCGCTG	238	247	224	230	109	112	202	109	106	89	94	74	165	64	150	67
ADAM30_GACCTTGCAGAGTACTGCGA	186	237	222	224	195	296	446	422	202	265	159	265	211	430	226	223
ADAM30_ACTTTCAAGATGTTCGTATG	461	454	555	472	373	247	396	399	213	392	321	333	325	476	419	281
ADAM30_ATCGCCCCTCTGAGCAGTCC	442	490	481	390	518	355	773	432	236	169	236	223	363	178	279	193
ADAM32_AACTGTCATTTGTATTTGTT	559	635	629	577	681	658	1830	1209	961	602	566	618	1748	833	575	571
ADAM32_ACACTGTGCACCTTAAACAA	194	194	181	197	105	150	107	141	33	54	29	82	51	60	48	89
ADAM32_GCCCGGCCAGCAGCAACCAG	152	160	176	129	117	183	78	266	16	134	26	164	17	212	26	181
ADAM33_AAGCATCTCACCGTGTGGTT	404	394	387	382	370	251	264	355	175	209	106	188	263	207	158	178
ADAM33_GCAGTCTCGCCTGACCCCCA	257	337	272	221	321	234	372	172	152	113	124	130	243	108	119	131
ADAM33_CCAGGTCTCGAAGCCAGACA	192	195	194	169	47	251	80	191	52	78	55	113	31	103	58	76
ADAM7_ACCTGGATCTTAGAAGATGA	69	93	86	78	99	9	236	11	175	14	80	10	220	10	107	10
ADAM7_AATCACTCAGAATGCTTCCC	159	190	178	165	97	103	133	270	41	136	64	104	52	167	99	73
ADAM7_TCCTTCATCTTCTAAGATCC	251	289	302	295	277	247	485	265	235	114	134	104	239	172	135	117
ADAM8_AGGACGTAGCTCACCCTCTC	260	285	303	275	184	452	109	520	33	220	46	281	59	294	40	223
ADAM8_CCACTCACCTGTTCTTCCGC	708	773	735	603	542	606	629	650	268	277	246	398	322	448	259	340
ADAM8_GACCCGGCCATGCGCGGCCT	305	302	338	310	220	259	277	158	93	111	117	126	201	126	125	74
ADAM9_AAATACATTACCTGTATATT	756	791	876	839	773	620	828	920	300	379	249	369	390	528	259	410
ADAM9_CTTTCTCTAGTTAATCTCCA	331	327	368	325	318	251	281	358	85	141	94	151	125	250	95	188
ADAM9_AAAAGAGCATATTATTCACT	176	176	174	180	111	95	78	72	37	71	49	68	101	51	75	61
ADAMDEC1_TGAACAATGAGCCAAAGTAC	138	190	201	182	217	105	331	197	159	205	203	183	270	181	271	111
ADAMDEC1_CAATATCAGATGATCTTAAA	169	188	180	232	92	133	59	296	42	108	49	105	33	175	45	110
ADAMDEC1_TACAATGTTTCAGTGTAGTC	366	366	391	327	193	403	407	516	150	305	154	258	207	521	135	275
ADAMTS1_TGTGTCCAGTCACCGCTATG	285	282	329	263	156	315	240	431	85	212	74	211	93	406	75	156
ADAMTS1_AATCCTGGTTCACACCATTA	373	468	466	411	423	402	939	287	296	143	331	161	336	193	337	162
ADAMTS1_AAAGCATTGACGCCATCATG	204	210	244	195	277	207	510	366	226	173	172	181	392	263	206	103
ADAMTS10_CAGACAGTACTTGCCCCCGA	144	139	155	143	163	131	294	75	140	44	133	71	257	27	136	33
ADAMTS10_GGAACTCACATCCGTGTTGC	166	199	222	156	256	127	413	176	157	104	105	80	332	150	109	109
ADAMTS10_GGCGCTCACCCCCTTGTCGA	52	52	58	50	28	39	14	46	3	16	6	19	6	17	2	34
ADAMTS12_TGCCTCCTGTAAACGATGTG	270	335	299	286	263	219	335	145	102	61	98	86	120	61	84	86
ADAMTS12_CCCGCCATAGCTCTTGCTTC	270	285	282	225	219	204	393	143	165	98	144	65	230	79	174	65
ADAMTS12_CATTCTACTCGAAGAAGAAG	184	191	235	200	213	103	206	53	75	18	55	12	78	19	52	27
ADAMTS13_TCAGAATGACCATCTTCACC	407	474	443	405	379	497	379	592	106	234	115	225	160	406	164	266
ADAMTS13_GTGTCTTCTTACTTGAGCCC	225	241	236	232	178	128	128	221	54	120	55	100	79	159	65	107
ADAMTS13_GGTCATTCTGACAGAGCCTG	189	188	174	193	109	46	98	400	18	173	14	145	26	421	23	190
ADAMTS14_CCAGCACTCACCAATGCGGT	321	309	327	328	173	209	171	79	86	92	101	90	108	36	164	74
ADAMTS14_ACCTCCTTGTCACAGCCGAC	267	317	320	277	154	291	51	297	30	123	41	133	64	89	63	152
ADAMTS14_ACTTCTCCAGTGCCTCAATC	317	337	357	307	246	373	308	329	167	132	109	182	264	179	118	167
ADAMTS15_GCTTACCGTGCCCGCTGTCC	272	290	278	242	171	349	307	368	140	156	89	212	158	198	156	173
ADAMTS15_ACACTTGTCGAATCTCTTCT	305	308	362	293	186	155	296	238	78	145	113	106	88	219	115	151
ADAMTS15_AAGAAGAGATTCGACAAGTG	136	170	173	151	130	171	105	128	36	62	41	84	64	59	59	55
ADAMTS16_AGCCCCGCCATCCGCGCGCG	346	281	286	286	203	258	208	338	73	141	73	159	111	135	78	142
ADAMTS16_GCAGGCACCTGCGTGCGCCA	276	276	260	224	145	265	192	366	57	94	54	166	43	144	39	131
ADAMTS16_GCGGCCGGGCTGGATGGAAA	111	128	122	129	174	98	224	63	114	37	77	69	147	24	49	45
ADAMTS17_TTACGGGACGTTGTCGTAGC	293	325	349	326	229	346	265	762	71	327	105	338	112	547	103	277
ADAMTS17_AGATGTTCTCGTCCACTGAA	66	52	63	68	59	41	86	71	9	16	19	31	19	42	9	41
ADAMTS17_TATGTTTCAGCACCAGAGCC	410	398	393	330	323	239	404	370	302	319	232	297	451	269	401	176
ADAMTS18_GGCGGGCCCGAACCCGCAGC	136	122	114	115	25	126	0	104	1	38	2	65	7	45	12	59
ADAMTS18_GAAGGCACACGCGAGCAGGA	19	23	21	20	22	16	18	23	10	0	2	0	21	0	6	1
ADAMTS18_ATATTCATCAAACCTTAGAT	150	123	174	161	111	46	142	28	41	12	45	22	42	15	24	20
ADAMTS19_TAGAGTTACCTTGTTTGACA	233	234	266	231	335	440	261	791	91	402	129	384	189	537	127	392
ADAMTS19_TTCCAGTGTTCAGTCAAGTG	249	238	264	237	215	198	267	569	96	345	72	321	163	523	45	357
ADAMTS19_GAGAGGACACACTTCTTTCT	631	631	659	642	710	685	832	1503	365	675	306	767	541	825	397	668
ADAMTS2_ACGTAGCTGCCGACACCACG	253	270	263	253	194	262	448	342	219	136	148	161	349	239	163	145
ADAMTS2_CTACAACATCGAGGTCCTGC	285	288	289	242	248	331	283	526	113	235	98	324	187	230	147	249
ADAMTS2_GGCGATACACCACATGCACA	95	121	118	91	118	80	371	107	152	38	155	80	156	27	138	53
ADAMTS20_GCTAAAGTGGTTTCTGCTCA	147	167	126	141	101	224	61	339	51	132	60	206	88	203	90	159
ADAMTS20_CTGAAGTATTGCAGTGTGTC	321	324	322	323	336	247	466	206	151	136	165	131	209	229	196	139
ADAMTS20_TTTCTTAGAACCTATAATGA	262	300	305	258	388	299	1113	306	518	104	398	188	874	148	344	146
ADAMTS3_TCCAAAGACTTCCACTACAG	304	312	304	283	206	210	356	277	154	145	129	208	168	198	188	152
ADAMTS3_CCAGGCTGGTAATGAAGAAA	153	159	191	152	175	222	218	228	83	104	82	119	93	147	54	59
ADAMTS3_AGAAAACGATTACAATATCG	76	83	91	86	49	22	4	17	15	52	37	43	24	24	68	18
ADAMTS4_GGTGACTCGGCTAGTGATCC	103	100	124	98	52	99	9	77	8	30	6	44	1	35	3	42
ADAMTS4_GCTTACCATAGCCATTGTCC	304	352	356	360	190	104	139	47	73	62	81	67	95	25	126	44
ADAMTS4_GACTGGGTTCCTCGCTACAC	256	203	252	192	129	95	107	62	22	28	19	56	50	22	31	48
ADAMTS5_CATTAAGCGCTTATCTTCTG	419	440	429	438	334	322	658	360	283	175	209	198	350	180	247	166
ADAMTS5_CTCCTGGGCAGGATTTATGT	403	447	451	434	310	420	360	607	128	258	112	341	216	234	114	264
ADAMTS5_TCCCAACGTCTGCCATTCCC	530	578	548	464	705	456	1042	490	418	263	312	343	512	480	409	266
ADAMTS6_CTTTACCGTGATTCCAGCCT	317	308	293	274	241	344	260	343	117	179	139	260	134	416	137	224
ADAMTS6_TAATATTCACAACGTTTCCT	396	456	480	432	379	197	612	300	241	244	269	214	375	324	356	175
ADAMTS6_CTGTATGATCACTCTCATTG	371	373	414	394	304	295	342	283	100	110	88	136	130	133	101	161
ADAMTS7_CTCAATGAAGTAGTCCTCGT	74	90	69	65	36	102	95	199	25	52	18	79	47	103	40	61
ADAMTS7_GAGCATACCTTGCACTCCAC	133	170	158	171	281	100	333	85	174	65	131	77	215	73	159	44
ADAMTS7_CGCCGGGAGCCAGAGCGCAG	121	116	147	108	80	103	177	156	53	47	40	66	82	45	40	55
ADAMTS8_GAGCCCCTCATCCTCGATCA	248	315	240	251	168	179	415	216	173	83	123	100	327	125	114	110
ADAMTS8_GGGGGACACCCCAGCATACT	302	323	335	298	177	233	366	520	137	143	134	217	193	212	123	201
ADAMTS8_GCAAGTTGTTCTGCCGAGCC	235	259	289	216	195	276	329	901	156	456	106	450	148	584	95	518
ADAMTS9_TCTAATAGGCCTGGCTGAAC	199	234	228	183	351	272	708	379	231	144	213	189	251	203	204	211
ADAMTS9_TGTTCATCCATAGACTGTAG	213	239	238	242	127	66	81	115	10	40	41	52	21	71	20	77
ADAMTS9_TGTTCTATTAGTGAAGATAG	202	207	234	199	230	88	244	162	103	69	66	66	112	92	87	61
ADAMTSL1_TTGCAACTTAGGAGCTGTGA	265	264	305	245	272	136	538	102	267	140	223	145	376	81	284	77
ADAMTSL1_CATTACTGCATGTTCTGTAT	931	1034	1135	978	1084	982	1948	1357	814	682	642	802	908	766	691	711
ADAMTSL1_GTGTGCCAGGAGTTGCCCGA	80	118	108	81	56	27	79	7	4	4	13	15	13	9	1	12
ADAMTSL2_TGCCACGATGTACTCGATTC	287	345	316	304	233	226	464	222	224	77	148	118	278	154	144	107
ADAMTSL2_GGCCGAACAGCCGGTTGTCC	253	260	289	241	268	169	348	343	142	177	142	196	293	229	143	179
ADAMTSL2_AAGCACCCCGTCACAGCCGA	168	205	200	163	232	111	248	113	63	17	74	52	105	22	46	56
ADAMTSL3_GAGGAGCATCATATTCTCTG	383	401	405	344	335	357	230	598	83	212	80	276	111	429	89	277
ADAMTSL3_TATGACCTTACCTGCGGGAG	230	245	234	215	130	278	79	236	24	83	52	144	47	131	63	138
ADAMTSL3_CATCCCTATCAGCACCCACC	662	713	643	565	606	309	1080	504	540	262	359	310	956	257	450	264
ADAMTSL4_CAGAAACCCTCCCCTTGTAC	185	215	178	165	172	195	219	143	70	84	85	85	115	74	124	82
ADAMTSL4_TCCTGATCCAAGCAGAGCTG	144	175	176	154	133	147	221	130	94	66	94	36	81	75	103	58
ADAMTSL4_AAGCAGCAGCAGATACAGCC	295	295	296	287	265	191	395	417	161	201	115	218	219	298	147	195
ADAMTSL5_CACGCCTTCTACCACAGCTT	578	654	638	538	614	423	769	530	325	228	281	287	429	269	311	264
ADAMTSL5_TTCCTGGGGAAGAACCGTGC	239	290	230	218	206	171	407	302	207	168	120	176	313	159	174	150
ADAMTSL5_GGCTTACTGGCAACTGGCAG	132	145	109	88	130	108	64	150	19	90	29	83	37	65	36	105
ADAP1_AATCCACCGGAATATCCCCC	207	255	223	177	131	107	101	191	33	95	45	85	44	185	48	106
ADAP1_TTCCCCCACAGGGTACCGTG	134	153	156	141	107	80	255	32	119	71	81	58	130	32	161	26
ADAP1_TCAAAAACTGCCCGTTGTCC	395	400	407	366	631	428	1269	618	489	316	362	348	676	391	401	317
ADAP2_AATCTGTGCGACTTGACTTC	539	585	625	488	774	334	1363	384	626	198	482	175	841	179	524	175
ADAP2_ATCCCCTGCAGATCCCGACT	351	416	425	339	340	168	415	72	162	43	149	41	220	26	169	57
ADAP2_ATTCCTGTGGAAGCGAGGAA	216	235	240	236	149	207	163	281	88	227	72	199	103	326	125	130
ADAR_AGCCATGACAATTCTGCTAG	424	429	441	382	258	606	596	510	326	236	272	272	352	218	276	256
ADAR_GTGCATACACTCAAGCAGTG	209	214	203	230	79	98	52	35	21	17	22	18	43	6	20	26
ADAR_CATGGGTGTCGTCGTCAGCT	278	277	310	277	169	349	214	273	29	61	62	102	41	95	58	111
ADARB1_CTCACCACATGAGCCAATCC	353	440	405	358	327	297	401	444	163	264	101	274	183	521	167	296
ADARB1_TTCTTCATCTTCTATATCCA	564	573	660	601	449	840	598	541	299	286	308	368	439	325	364	291
ADARB1_TCAGGTCACCAAACTTACCC	142	145	185	160	125	58	123	127	49	42	67	67	96	74	61	76
ADARB2_GCACGCCCGCCATAAAGCGC	219	249	252	226	170	189	269	297	95	286	86	151	157	513	96	203
ADARB2_CGATTCCTGCCAGCGCTTTA	326	331	335	323	324	328	342	653	153	272	130	306	256	330	141	260
ADARB2_CTCGGCCATGGCCTCGGTCC	160	165	167	178	86	94	65	39	28	36	15	22	33	22	18	26
ADAT1_CCTCAATGATAGCCATGCTG	257	276	260	236	505	164	858	220	586	127	367	147	765	147	371	210
ADAT1_GCATAGGACAGTCCAAAATG	115	107	110	100	98	142	64	227	29	142	25	115	17	337	31	124
ADAT1_CTTACCGTTCTTCCTCATTT	1046	1149	1228	1037	962	1262	1887	1935	754	1047	791	1109	898	1672	838	943
ADAT2_CCATCGATCAGGTCCTCGAT	396	434	473	428	455	365	877	626	284	329	298	390	348	412	376	380
ADAT2_GGCTGTCAGAATGAACGATT	311	306	337	324	236	270	227	375	92	206	130	252	108	204	150	257
ADAT2_GTCTACAACAATGAAGTTGT	112	110	95	87	27	124	8	582	24	317	66	310	78	816	106	205
ADAT3_GTCTGCGTCCAGTTTACGCA	396	373	410	367	358	375	738	339	244	136	198	169	414	145	196	184
ADAT3_CGCATCCTGCGCGTCTTCTA	52	65	56	76	42	66	67	44	16	22	16	19	36	26	14	14
ADAT3_TGCGTGGACCTCGTGGCGCG	173	167	135	149	98	68	66	56	7	11	8	24	22	2	10	46
ADC_CATCGTGTACCACCTTGATG	355	320	349	327	302	172	405	164	125	108	171	81	241	180	156	87
ADC_TGAAGTGCCTGCCACGAGTC	254	244	268	252	323	232	318	386	90	217	137	258	138	339	148	246
ADC_GATCTGTGCAATTTGCTTAC	271	257	252	278	196	72	324	79	192	221	192	161	348	106	331	59
ADCK1_GCTTGCTTCGTGGACCAGCA	191	160	161	179	135	372	96	622	44	227	32	267	54	378	21	278
ADCK1_GTACTTGCAGCTGAGATCTA	139	170	181	164	168	132	293	194	102	64	100	96	90	84	81	101
ADCK1_AAGTACTCCTCTGAGCCATA	194	186	227	178	245	118	372	88	137	133	124	92	142	147	195	59
ADCK2_GAATTCCCGTGGACTTGAAA	330	324	363	336	293	354	624	270	230	127	199	164	335	192	218	145
ADCK2_AATTCCTGCCTGCTGGTAAC	159	191	175	151	150	216	212	265	69	132	71	179	98	172	99	168
ADCK2_ATCCTGGTTCAGGGTGCCAA	235	249	256	215	303	114	224	255	72	160	65	99	113	263	100	70
ADCK3_AGCCGGCCAATCCTCGTCAC	310	332	344	269	369	231	471	139	235	89	157	87	285	117	203	85
ADCK3_CAAGAAGAGCCTGCGCTCCG	319	323	354	332	232	271	369	359	95	180	111	181	173	354	126	153
ADCK3_GGGGAACCCGGCTTCTCTAA	43	33	55	43	14	38	0	27	1	11	3	16	0	17	1	18
ADCK4_CATGGACTTCTTAGCCATCT	371	390	418	363	465	335	903	485	287	268	284	271	355	393	255	239
ADCK4_GGACATTCGCAGGGCACGGG	110	110	115	96	125	89	133	344	68	229	57	237	110	375	102	193
ADCK4_TGCCTCCCGCATCAGCCGCT	344	363	418	320	235	393	194	460	175	260	126	296	254	235	272	231
ADCK5_CCTCGGAGCCCGCTATGTCA	102	109	99	103	112	112	54	96	14	53	21	67	30	47	33	49
ADCK5_AAACCTCTTCCACCCCTCGA	511	549	530	511	460	483	493	888	304	494	234	481	387	695	354	370
ADCK5_CGTCCCCTGCTGTGTTCTTC	814	827	818	675	533	872	821	1151	450	581	384	667	491	674	503	521
ADCY1_CAAGTTCGATGAATTAGCCA	289	288	320	297	157	62	164	34	59	28	53	28	99	15	41	34
ADCY1_TTCTGACTGAGCGTTCACAG	300	321	392	308	300	199	471	151	165	77	194	73	129	87	201	91
ADCY1_ACTTGCCGAAGAGCTCATTG	164	203	221	191	229	211	366	353	105	98	83	106	174	138	92	120
ADCY10_TTCATGCATTATTATCCTTC	443	424	457	394	262	175	294	298	117	111	115	145	173	121	96	164
ADCY10_GGAGACATCCTGAAATTTGC	386	421	425	371	278	246	601	469	273	228	249	245	326	410	235	251
ADCY10_AAATTCATCAAAATTAAAAT	391	446	424	468	376	382	812	483	302	344	229	289	299	564	301	305
ADCY2_TTGTATGCCGCTTCACATAC	374	339	376	363	342	270	350	321	152	207	145	197	214	190	163	179
ADCY2_ACACAGACTCGATGCAGACC	322	366	360	341	293	353	397	369	157	191	151	193	182	200	144	234
ADCY2_TCCACAACCTGTATGTGAAG	178	204	218	178	112	98	122	117	67	150	71	96	92	98	122	75
ADCY3_AGCCCACGATGTCGGCAAAG	64	68	72	67	81	22	121	22	20	17	33	3	73	10	17	4
ADCY3_CATCCTCTTTGCCGACATCG	305	282	329	253	366	309	535	518	212	267	217	264	353	346	241	244
ADCY3_CGCCGTCTGCTCCATCCTCA	486	513	455	437	613	408	1114	464	434	268	367	248	661	468	455	306
ADCY4_GGCGGCGTCCCGCATGCCCA	115	108	137	132	96	75	173	120	84	55	39	64	94	87	59	58
ADCY4_GATCGTGCTCTGTGCGCTCG	111	158	99	121	58	30	58	2	12	3	11	8	28	11	25	13
ADCY4_GCTGTATCTTGGGCCACAGC	209	186	182	189	178	86	195	243	54	122	51	134	78	167	42	147
ADCY5_ACCTCACGTTGTCATGTTTC	273	262	308	246	194	296	540	952	155	490	147	466	230	658	132	441
ADCY5_GCGCCCCTTCTACAACCACC	208	205	210	173	88	157	246	402	72	290	88	225	111	358	103	177
ADCY5_AGCAGACATCAACGCCAAGC	272	287	266	266	297	216	472	385	136	191	124	181	172	304	146	166
ADCY6_CCTGACTTACTTGTCTTTGC	389	495	439	432	597	420	1699	590	929	520	592	447	1683	556	747	318
ADCY6_CCCTGAATGAGCTCTTTGCC	315	343	318	285	127	185	105	144	54	107	50	81	93	76	82	77
ADCY6_GCAACACTGCAGTACCTGAA	111	128	130	128	97	125	168	177	61	94	57	116	74	211	82	138
ADCY7_GTTCGACGCATGGACAAAGG	287	281	309	223	220	294	359	334	113	121	76	138	111	189	96	128
ADCY7_GACAGCGCCCCGCATGCTGA	185	199	225	202	402	214	632	290	123	76	118	97	153	104	124	87
ADCY7_GCTTCACGACACCCAGTGTC	204	233	250	194	105	327	201	295	43	96	71	157	45	126	71	137
ADCY8_TCCATCGCTATGAGAACGTC	413	408	449	379	411	291	763	608	305	293	261	296	278	357	228	320
ADCY8_GATCAACGACATGACCAATG	77	104	100	94	123	131	188	298	96	129	78	162	143	142	70	131
ADCY8_CTTTGCCAGATTTGATCGAC	402	396	451	379	410	249	1013	258	475	174	404	222	602	174	471	90
ADCY9_GAAGTTACAGTAGTGCACGA	237	226	207	221	226	129	502	75	178	64	152	52	219	42	165	29
ADCY9_GGACAGGGGACAGCGTCATC	152	170	161	174	266	151	285	131	81	52	72	38	81	37	60	55
ADCY9_ACAGCTGCAGCGAGACTCCT	292	354	373	321	389	271	535	394	185	166	152	193	318	234	193	152
ADCYAP1_CCCGTTAGAGATGTCGCCCA	253	309	253	232	190	232	278	333	90	264	127	253	208	318	176	161
ADCYAP1_GAAGCACCTGCAGTCGCTCG	190	244	199	173	161	212	116	170	39	133	81	116	97	148	122	120
ADCYAP1_CAGCCTCGCTCCGCTACACA	229	214	203	216	217	362	729	368	427	206	302	214	643	253	394	174
ADCYAP1R1_CGAATCTTCAACCCAGACCA	279	306	315	268	182	350	322	495	134	331	160	379	221	520	206	240
ADCYAP1R1_ATTGAAGCCCATCAGCTCAT	531	572	521	487	443	309	816	655	283	257	209	375	302	273	246	353
ADCYAP1R1_GTTCCTCTTACCAATGGTTT	572	681	705	640	586	596	1192	1096	481	630	457	752	797	846	546	587
ADD1_CCTCTTGCCAATCTCCCCGG	321	316	325	303	331	286	335	507	119	323	197	322	172	440	192	238
ADD1_GAAAGCGCCTCCGGGGAGAT	44	48	53	58	61	64	24	44	14	19	1	16	18	37	4	7
ADD1_TGAAGTGACTGCATCCAGTT	554	569	640	630	489	534	875	937	391	592	387	554	666	850	462	476
ADD2_CAGCAGTGTCTACCGACTCC	340	337	399	332	234	211	185	280	73	156	99	161	114	192	147	195
ADD2_TTGCGAAGGCGCATGTACTC	68	94	85	64	17	43	8	38	0	34	2	19	1	22	0	23
ADD2_GCGACAGATCGCGGACTTCA	252	286	252	252	378	248	509	211	178	112	117	101	319	200	132	152
ADD3_TGAAGCTACAGCCTCCAATT	666	733	749	708	671	658	1147	655	593	527	541	579	989	545	693	384
ADD3_TGTAATGCTAGTAATCCAGT	254	296	258	268	205	265	272	230	115	133	51	209	131	165	97	135
ADD3_GTGTTGAATAGATTGCAGCA	176	205	203	199	152	214	207	406	128	208	94	170	115	427	118	110
ADH1A_AGAATCAACATGAGCACAGC	49	44	62	50	19	14	11	8	3	7	4	3	4	4	25	3
ADH1A_GGTGGAGGTTGCACCTCCTA	164	152	155	162	125	169	111	164	45	78	48	84	73	113	45	77
ADH1A_ACTCTGTAGATGGTGGCTGT	160	158	187	166	123	150	70	144	69	206	108	162	121	133	229	87
ADH1B_CTGTCACACAGATGACCACG	304	327	266	237	298	183	429	327	167	137	166	181	261	230	207	108
ADH1B_ATGCGAACTTCATAAGCCTT	184	212	221	202	77	162	31	266	17	108	32	128	31	149	30	142
ADH1B_TGTGGAGGTTGCACCTCCTA	281	310	375	320	193	178	267	302	68	62	80	133	134	135	62	157
ADH4_AAGACAGCACAAGTCGAACC	139	150	159	122	72	101	104	180	38	90	38	94	48	67	66	60
ADH4_CTTCAACCTCTTCAATGCAA	351	414	439	379	410	446	702	684	232	275	225	314	305	379	227	299
ADH4_TTCCCACACAAATTTGTGAG	141	190	171	145	158	117	103	105	64	45	45	39	39	45	45	59
ADH5_AAGATACTAACCTTATCTTC	355	362	413	339	344	414	724	467	349	360	427	403	604	355	625	249
ADH5_AGTCGGATTGGCAGTTATCA	113	138	144	167	28	77	26	61	27	52	32	70	29	25	57	25
ADH5_ATCGGTGTGGCAAACCGCAG	94	109	95	110	75	54	88	38	27	16	26	21	47	24	4	35
ADH6_TGCACCAGGCTTCCAGAGTA	137	134	124	112	53	108	58	200	15	57	44	64	25	110	34	115
ADH6_GAGGTACATTCTCCACACTG	235	223	292	262	224	132	256	33	72	14	100	13	130	23	84	25
ADH6_ACACTCTTTCTGCCACAGTG	183	178	164	217	183	155	274	205	186	182	146	161	259	203	218	134
ADH7_ACTGGGATTGTAGAGAGCAT	259	282	281	284	148	194	153	174	67	99	103	80	103	64	96	88
ADH7_ATCTGTGCGACAGATTCCTG	274	284	316	244	171	165	281	198	132	84	131	82	227	104	117	74
ADH7_ATGCGAACTTCTTTAGTCTT	685	658	735	648	562	472	811	357	308	304	319	288	419	261	375	214
ADHFE1_GGAATGTCTTACCCAATTTC	56	59	65	58	133	14	222	15	110	5	76	9	108	6	81	5
ADHFE1_GCTGTTTCAAATATTAGATA	142	126	144	124	37	40	0	3	8	24	18	16	10	16	30	12
ADHFE1_GCAGCAGTTACAAAGGAAGT	296	305	329	305	278	216	417	426	248	416	236	404	360	390	448	248
ADI1_TGGGGTTGCCGCGGGTCGCC	124	153	127	124	139	86	318	108	166	67	95	57	265	77	77	62
ADI1_ACGACGCCCCGGGCGACCCG	78	84	105	90	101	96	75	93	37	15	33	47	36	27	35	61
ADI1_CTTCAAAATGGTCAGCGGGC	122	159	138	119	173	143	230	316	89	211	76	175	165	312	102	131
ADIG_GACACTCCACGGCCAAGAGA	139	130	148	118	164	176	397	206	165	117	136	119	217	201	173	117
ADIG_TCGTTCACCAGCGGCATCAA	195	208	235	191	135	166	218	346	74	212	50	187	94	293	65	162
ADIG_CCCTTCCAGCAAAACTCAGC	140	179	140	158	51	157	17	173	2	74	11	124	9	79	4	97
ADIPOQ_GCCCGCCATCCAACCTGTGC	173	197	208	171	153	102	199	18	66	67	70	37	107	35	113	27
ADIPOQ_GGGCGACCAAGTCTGGCTCC	24	36	24	30	7	64	12	111	0	51	2	78	4	47	1	106
ADIPOQ_ATACCGCTCAGCATTCAGTG	367	409	385	358	363	271	478	357	139	262	161	278	235	336	219	311
ADIPOR1_GCTCTTGAAGCAAGCCCGAA	166	163	159	144	164	70	260	69	120	44	107	68	204	57	115	21
ADIPOR1_AAAACCACCTTCTCCTGTAG	27	43	30	38	37	56	11	115	8	30	3	51	19	55	4	65
ADIPOR1_CCTGCAAGCCCACCACGCCA	281	289	281	237	224	198	296	244	109	204	106	176	191	277	168	126
ADIPOR2_ATACAGTGATGAAGCTCCTC	341	370	394	339	268	336	254	446	106	289	99	214	142	369	157	213
ADIPOR2_GAGTCCTGCTGCACCCCAAT	660	726	737	620	599	648	835	587	333	237	242	266	593	336	259	197
ADIPOR2_TCGCCCAAATATCTCCTTTG	120	120	150	90	145	61	118	19	29	5	38	13	31	6	27	10
ADIRF_CTGCAAGCCCTTGCTTGCCA	212	230	254	203	200	92	262	184	68	82	81	60	92	76	58	77
ADIRF_TCTGTTCCAGTGTCAGCGGC	310	316	317	260	144	354	79	589	36	278	33	303	31	468	26	339
ADIRF_GCTATCCTCACCGGCTTCCT	451	481	474	383	539	580	1000	858	437	329	312	358	485	498	266	347
ADK_GCTTGACATCTCTGCTGTAG	284	275	278	293	210	222	144	155	86	120	92	83	80	141	119	67
ADK_GAGCCACTTTAATTGAATTC	278	294	362	260	274	185	430	176	124	86	143	79	184	64	145	57
ADK_ACAGCAGAGATGTCAAGCAG	114	136	150	102	74	122	41	395	5	145	6	180	10	256	14	185
ADM_TCTGGCGGTAGCGCTTGACT	347	399	395	344	385	218	820	166	342	110	225	106	378	63	198	78
ADM_GGCGTAGTTACCTGTCTTCG	256	264	276	247	314	267	636	270	221	200	176	133	305	302	164	140
ADM_GGCCGAATAAGGGTCTGGGC	185	278	221	171	232	159	308	246	143	163	134	153	268	248	182	164
ADM2_CGCCATGGCCCGGATCCCGA	250	284	253	238	212	155	270	214	61	80	73	98	115	110	63	76
ADM2_CCGGTCCCATGAGTTGCCAC	399	467	438	337	183	437	222	759	83	362	87	380	140	547	118	321
ADM2_GGCCGTCGGGATCCGGGCCA	137	118	111	110	148	209	195	393	91	163	81	196	128	229	96	206
ADM5_CTCCTCGCCTTCTCCGCCCA	521	591	561	459	323	408	271	525	79	262	119	332	141	261	189	305
ADM5_GGTGGGTCCGGCATACGCCC	182	194	164	182	96	124	63	247	61	158	80	173	64	133	145	125
ADM5_CTTCCGCCTCGCGCCACCGG	18	27	19	24	2	3	0	3	1	2	1	2	2	3	2	4
ADNP_AAACTGCCAAGATTGTTGAC	204	218	221	205	190	278	336	334	155	191	143	224	247	359	161	209
ADNP_CAACTTCCTGTCAACAATCT	674	673	720	675	749	733	1113	969	550	580	455	622	814	674	686	433
ADNP_TTTATTTGAAAAACACTACA	108	123	104	132	174	127	404	151	219	73	115	74	407	102	35	84
ADNP2_TATTGGGCTTGACAGCTGCA	133	147	164	129	67	319	323	293	162	152	108	173	411	193	123	160
ADNP2_GTTTCTCTCTGGGAACCTTC	30	18	42	26	16	12	0	40	7	4	1	5	0	13	1	10
ADNP2_AAAGGTGAAAGGTATTCTTG	219	213	244	213	183	250	205	365	56	177	49	148	81	197	46	150
ADO_GCCCTTCCACGGCGTCGATC	178	203	260	197	158	79	322	74	128	31	134	37	188	33	125	41
ADO_CCTGCACCAGATCGACGCCG	454	462	467	437	547	466	668	537	391	350	317	371	599	352	496	291
ADO_CGGCGCTTCCGATCGCGACG	280	327	279	328	202	160	330	138	99	59	141	71	133	62	110	50
ADORA1_GGACCGGACAGGCAACCATG	290	288	291	257	272	548	199	894	118	440	108	475	151	670	144	433
ADORA1_GAAGGCGGGGTCTAGTCATC	121	151	119	141	132	173	309	328	137	174	102	192	239	240	95	202
ADORA1_TGGCCGAGTTGCCGTGCGTG	227	243	210	217	121	145	61	106	32	59	23	55	51	93	36	75
ADORA2A_CTCCACCGTGATGTACACCG	156	194	117	118	60	162	67	152	38	57	62	69	32	59	42	59
ADORA2A_TAGCCATTGGGCCTCCGCTC	188	225	196	164	128	252	156	221	75	105	82	121	166	154	101	64
ADORA2A_GAAGGGATTCACAACCGAAT	315	274	303	307	329	396	358	481	197	229	167	313	279	297	199	223
ADORA2B_CATAGGCCCACACCGAGAGC	170	229	202	176	233	126	291	262	99	109	102	114	143	157	112	165
ADORA2B_CAGGTATCTGTCGACTGCCA	323	314	308	346	338	566	197	756	93	297	80	340	140	380	95	297
ADORA2B_GACGCCCACCAACTACTTCC	415	478	461	348	409	285	384	454	135	181	151	228	183	163	155	183
ADORA3_ATAGACGATAGGGTTCATCA	136	186	175	224	126	303	90	506	26	238	46	220	47	311	56	229
ADORA3_ACCTGGAGCGGTCAGCCTTG	66	89	88	118	14	122	13	146	2	121	9	82	8	145	5	96
ADORA3_GTGGGATTGACCCCCATGTT	312	331	329	276	415	215	732	273	207	121	208	158	252	167	227	161
ADPGK_CTGCTTGATACTCTAAAATG	147	151	191	197	138	252	177	348	55	201	60	201	79	271	60	206
ADPGK_GGTCGTGAGAGAAGATGAAT	217	221	236	225	88	180	94	260	75	152	64	172	105	174	86	154
ADPGK_CTCTTACAGCACTATGTAGG	194	205	234	199	214	265	197	186	93	105	73	139	205	92	136	97
ADPRH_GACCACTCTCGATGCTCACT	138	136	156	129	68	131	49	87	10	63	30	50	28	66	24	52
ADPRH_TGCTGGTGGGGAGTTATGTA	115	116	106	82	30	68	0	41	4	29	10	44	21	31	23	15
ADPRH_GGTCCTACTTCCAAACCAAA	245	255	237	229	162	228	210	146	83	138	121	156	173	115	139	95
ADPRHL1_GCTGGGTCTGGCCGGCGTTC	80	63	65	70	55	53	58	144	18	58	18	47	27	136	30	45
ADPRHL1_GTTTAGAATACCAGGAGCAC	226	225	219	229	321	107	225	145	65	60	104	86	91	81	105	88
ADPRHL1_CTCTTCTGCATCATAATTGT	757	788	863	722	754	836	1327	1020	435	455	374	471	620	947	450	497
ADPRHL2_GGGTGATGCCCAGTCCGTCT	263	288	279	269	224	215	337	173	117	102	125	107	220	83	144	104
ADPRHL2_TCCAGCCGCCTGAAGAAGAT	122	116	138	87	110	141	415	188	223	68	167	113	422	95	164	68
ADPRHL2_GGTGCAGTCCCTGCTAGCCA	176	180	186	167	124	64	299	92	88	25	120	36	134	24	132	48
ADPRM_TTGACGTGGTATACACCAAA	241	226	220	173	161	98	168	161	66	100	70	90	96	103	98	76
ADPRM_CCCCAGTTTGTCCAGTTTAA	236	263	269	219	295	190	615	262	366	171	301	173	441	141	380	104
ADPRM_TCAGCCAAGAACAGCTAAAC	262	304	314	250	232	237	293	355	117	196	167	186	161	253	188	213
ADRA1A_GATATGCTCTCTGCAATTCT	361	335	350	338	229	259	573	346	221	164	155	160	336	248	158	183
ADRA1A_CATTCTGAACCCTTTCTCCA	280	330	321	295	330	212	621	361	241	190	168	197	386	186	239	220
ADRA1A_CGAAGTCTCGCTCTGTCACC	374	403	393	358	155	110	217	55	48	25	53	28	41	16	31	43
ADRA1B_TTCTTCATCGCTCTACCGCT	539	602	544	448	435	562	609	616	320	228	219	286	458	301	222	293
ADRA1B_CCCGCACTCCTTGTCATCGT	628	659	734	551	550	523	427	460	246	275	236	258	298	322	295	263
ADRA1B_AGGCCCGATGGAGATGACGG	58	60	72	63	133	79	86	141	63	51	43	52	63	57	48	56
ADRA1D_ACCTTGAAGACGCCCTCCGA	332	284	332	288	232	493	279	367	117	208	99	208	179	246	168	252
ADRA1D_CCCCCTGACGAGCGCTTCTG	250	307	265	191	234	370	480	759	242	481	237	465	284	473	318	380
ADRA1D_GCCGCGCCTTCTGCGACGTA	304	365	343	323	252	267	710	513	298	266	241	280	477	325	271	231
ADRA2A_CGGACGCGGGCAACGCGAGC	63	67	56	58	41	52	54	39	25	16	17	43	34	23	31	39
ADRA2A_TGGCACGCGGGTGCGACGCT	204	232	237	188	257	159	472	169	203	119	155	104	270	183	131	113
ADRA2A_TGAAGGCGCGGCGGAAATCG	110	119	98	103	31	78	3	96	34	65	33	71	39	35	82	42
ADRA2B_TGGCGATCAGGTAGATGCGC	88	105	91	93	96	53	137	92	82	38	70	44	104	57	55	67
ADRA2B_CGAGTGTCCGTTGACCTCTC	436	412	446	420	347	289	654	329	315	243	211	249	426	249	294	194
ADRA2B_CTTCCGGCGCACGTGGTGCG	210	199	200	197	124	214	185	113	68	62	66	90	126	82	117	59
ADRA2C_TAGTCGGGGACGCACCGTCG	199	219	206	179	85	74	58	63	22	35	25	30	30	52	33	44
ADRA2C_TCGTCGTTGAGGCCGCACTG	365	355	412	397	371	353	687	541	300	225	228	222	502	359	206	163
ADRA2C_GGATGTGCTTAAAGGATCGC	66	82	77	86	25	16	3	8	1	6	1	3	3	4	5	7
ADRB1_CGACGACAGGTTACCGGGCT	315	338	370	308	225	474	521	805	235	454	146	456	355	645	231	350
ADRB1_GCCGTTCGGGGCCACCATCG	293	369	325	288	364	266	716	464	328	238	227	304	423	342	287	257
ADRB1_AGAGCCTGCTGACGCGCGCG	147	208	187	168	190	230	297	215	80	93	67	118	105	202	62	91
ADRB2_TGTGAATCAATGTTATCGCT	437	446	533	489	360	365	404	202	135	108	107	117	207	125	130	122
ADRB2_GCAACTTCTGGTGCGAGTTT	893	963	914	828	913	680	1235	1021	536	550	420	655	793	531	527	617
ADRB2_ACCACGACGTCACGCAGGAA	72	79	84	63	65	22	109	49	44	35	39	57	46	27	41	31
ADRB3_CGGCCCCTACGCGCCACCAC	378	363	326	297	387	479	648	832	249	391	194	443	281	492	255	371
ADRB3_TGATGCTCTTCGTCTACGCG	155	190	206	181	108	112	145	87	81	53	64	61	171	88	110	62
ADRB3_CAGCGAAGTCACGAACACGT	404	443	482	387	344	334	443	356	229	223	156	222	327	246	197	212
ADRBK1_CTCAGTGGCACTCTTCGAGA	257	290	276	288	430	424	656	529	226	303	245	287	290	425	340	243
ADRBK1_CGCCGCCAAGATGGCGGACC	110	102	117	102	55	51	514	88	261	34	236	37	450	31	316	26
ADRBK1_GCACACACCTGGAAGAGATC	244	265	288	216	172	145	49	185	25	108	35	107	39	87	61	112
ADRBK2_GCTCGCCAACATGGCGGACC	87	89	92	78	68	111	260	33	128	18	54	27	219	33	72	15
ADRBK2_AAATTTGTCGACTTCTGCAA	311	295	364	325	302	224	476	242	235	118	214	116	254	177	229	145
ADRBK2_TTATTTCATTTCTCTCTGCA	300	319	305	285	298	224	607	455	300	164	176	231	510	200	171	183
ADRM1_ACCAGCCCTTTCCGCTTATC	247	217	211	165	180	187	56	272	18	129	42	149	81	137	77	148
ADRM1_CCACCGTGACTCCGGATAAG	256	250	271	246	242	250	283	192	74	108	80	80	107	118	59	68
ADRM1_CACGAACTCTCTGCGCTAGG	356	363	366	322	385	201	819	194	260	95	223	143	370	92	244	82
ADSL_GGCTCGTTCCTTAGCAAAGT	445	480	472	499	387	425	601	468	183	116	136	192	275	182	119	153
ADSL_GGTGCTACTTCTTGCTATGT	276	302	342	283	367	195	590	195	159	112	179	142	219	85	212	95
ADSL_TCTTGAAGTCGATGTTCTCC	463	480	509	471	370	192	337	102	163	71	125	71	221	76	162	68
ADSS_TACAGTTGTTGTGGATTCTG	272	294	331	303	158	168	19	62	3	31	13	47	7	71	8	54
ADSS_TCTGCTTCTTCAAACAATCC	328	374	355	342	97	127	23	58	3	15	11	11	21	8	21	45
ADSS_GCAGAGAAAAATGTTCAAAA	171	174	197	160	153	231	540	320	323	116	177	115	439	228	232	95
ADSSL1_CGCAGATGCGGAGGCCTGTC	290	333	332	314	271	303	359	443	156	264	130	312	218	334	214	244
ADSSL1_CAGTATAGGCACCACCAAGA	164	196	149	158	25	169	0	280	9	76	12	112	11	116	10	104
ADSSL1_CCACTTGCCAGGCTTGTTTG	305	424	414	378	321	509	381	543	145	266	127	323	209	367	151	281
ADTRP_CCGTCTCAAAGTAGAGCCAT	327	292	310	258	223	278	564	646	249	230	214	309	603	349	175	280
ADTRP_GGCAAACACAGGATACACCC	134	133	131	95	113	74	205	292	81	230	75	213	70	314	49	226
ADTRP_GGGTTTGACATCTACCAGCC	173	216	193	166	102	175	133	425	64	218	62	240	111	357	81	245
AEBP1_CCACCAAGAAGCCCCCGTCA	144	141	168	125	200	118	222	64	78	14	59	23	90	20	54	41
AEBP1_GTTTCTGAGGGAGCCAGAAT	219	210	247	179	149	201	151	412	43	196	51	177	77	271	67	174
AEBP1_GGTGCTCCCGTGCCTCCACA	196	208	215	174	139	157	31	160	22	103	53	110	45	77	92	82
AEBP2_GAAGAATCTCCTTCTAAAGC	325	321	369	343	226	360	328	403	63	249	84	201	99	302	97	211
AEBP2_GCTAAGAGAAAAGAAGATTC	192	260	223	251	111	239	173	284	72	109	58	202	100	169	83	215
AEBP2_AACTTTCTATATGAGCTGAG	441	434	479	471	415	353	765	720	349	360	272	382	561	491	357	318
AEN_GGTGGACATACTTGAGCGCC	160	157	180	175	347	155	629	208	289	176	214	146	389	179	228	89
AEN_CCGAGGGCGGGTAAGCGAGC	42	49	49	39	15	6	0	0	0	3	1	0	0	0	3	6
AEN_AGTACATGGAGGACCAGTAC	320	319	354	284	293	387	129	432	62	177	73	210	84	251	97	217
AES_ACATGATGTTTCCACAAAGC	226	228	240	244	111	122	119	105	83	59	66	57	107	69	71	53
AES_GCTGAAATTCGTCTTTGATG	257	268	317	271	103	183	102	221	36	145	41	138	38	168	39	128
AES_CTTACCGAATGCCTGCTTTG	145	109	138	120	97	53	133	110	72	76	58	69	153	72	78	71
AFAP1_GCTTCCTCATAATAACCTTC	270	326	282	271	212	220	145	416	73	237	84	300	61	419	115	225
AFAP1_GAAGCTGTGCCGCTGAGCCC	47	37	52	65	53	4	86	12	8	2	9	4	6	6	15	11
AFAP1_AGGGGCTGGCAGGCTGTTAG	95	95	106	84	152	197	172	202	100	84	51	117	141	107	51	94
AFAP1L1_TGGTATCGCTGAGGTACTCG	150	135	146	153	63	77	41	41	12	21	19	32	12	15	27	46
AFAP1L1_CCACGAAGCTGGGCCCCGAG	197	268	225	187	199	260	154	265	120	136	71	135	138	175	66	76
AFAP1L1_GGTCTGCTGTGTTCACATAC	305	347	311	265	187	396	173	262	62	123	49	102	132	170	55	154
AFAP1L2_TGCATTCTGTTGCTTGTTGA	246	294	302	276	177	187	240	146	136	112	115	140	166	117	175	126
AFAP1L2_CAACAGAATGCAGAGTCTCA	256	325	307	271	303	229	559	106	198	65	161	55	255	64	164	63
AFAP1L2_TCTCCTGGTCAAGAATCTTG	260	285	302	284	202	276	399	294	151	188	139	161	222	321	138	154
AFF1_CCTCACTGTCACTGAGCTGA	207	190	215	199	184	331	471	596	226	369	201	461	238	347	226	410
AFF1_ACAGAAAGAGTCAACAGCAG	301	350	357	304	199	282	438	383	199	200	217	228	268	265	264	178
AFF1_CCAGTGCCTTCTTTGCCAAA	386	439	429	388	437	317	848	243	334	109	217	159	402	226	223	155
AFF2_GCTGTGTTGAAGAAATCTTG	413	406	415	376	250	361	159	390	54	138	59	176	50	190	48	195
AFF2_AACCGAGTCCAGAACACGCT	391	431	418	357	531	473	1097	367	403	192	318	163	624	251	262	186
AFF2_ACTCTTCAACTTCTCCAATC	186	205	158	201	166	76	296	109	163	92	149	87	256	67	136	76
AFF3_AACCGGATCCAGAACACTTT	498	544	581	515	721	730	1304	854	453	351	375	373	660	445	406	390
AFF3_TCTCTTCAGTGAGCCCTACA	214	200	223	193	138	132	76	309	53	217	89	157	108	240	137	149
AFF3_CTCCGTAATGCATTTCTATC	318	348	350	306	359	247	232	185	106	165	106	143	161	128	183	117
AFF4_TTGTTCTCCAGTGCCAAAAT	450	519	513	491	417	351	831	487	372	187	217	178	478	229	249	202
AFF4_TCTTTCAAGGCATCAGCTTC	328	412	357	384	322	348	547	485	276	282	234	290	454	306	276	265
AFF4_CTTTCATACGCAGCACATTC	214	218	216	241	311	194	198	261	66	169	47	182	76	240	65	158
AFG3L2_GTCTACATTGCTGAAAGTGA	350	371	388	333	282	209	300	217	84	99	55	129	97	106	70	131
AFG3L2_TTCTCTCCCATAACTTCTTT	1284	1391	1467	1323	1239	806	2160	1308	991	810	787	802	1452	875	1132	511
AFG3L2_TAGTGAACCTAAAGAAGTTA	194	181	160	172	124	122	93	75	20	25	25	59	26	40	30	52
AFM_ATACTGAGCAAATGCAATGA	131	116	150	161	41	82	27	239	3	108	6	94	1	189	4	112
AFM_ATGAAACTACTAAAACTTAC	302	308	299	383	151	155	495	223	216	158	226	184	264	132	318	130
AFM_AGAATACAAAGACAGATGTA	172	152	185	185	96	249	130	249	24	116	44	128	66	164	45	115
AFMID_ATCAGTACTGTCCCAGCCGA	195	198	200	221	230	147	492	138	235	42	215	87	480	66	273	73
AFMID_GCCGTAAGCCACTATTACCA	302	319	312	258	343	465	275	462	156	155	69	213	225	305	87	168
AFMID_AGTATCCTCCGTGAAAGAAC	182	214	205	164	150	169	263	200	160	79	133	76	164	122	170	93
AFP_ACTAGCAACCATGAAGTGGG	112	98	126	101	116	166	251	308	115	107	80	166	177	214	85	179
AFP_AATTGATTCCACCCACTTCA	74	93	84	77	51	39	33	12	11	3	14	9	21	7	10	5
AFP_TTGCTTTCCAGCTTCCATAT	265	241	278	261	99	222	96	231	37	166	56	130	61	219	79	122
AFTPH_GTTTCGGGTGTCTATTCCCA	273	325	285	259	114	114	81	61	56	70	81	54	67	60	88	44
AFTPH_CATGGTGGCTGTCTGACCGA	220	262	223	206	109	131	68	268	23	59	32	114	31	123	21	101
AFTPH_ATAGTGCCCATGTATGCAGC	160	189	222	189	152	136	353	158	185	109	176	131	280	124	172	74
AGA_ATATCCTGCTTTAAGATACC	84	111	83	93	104	102	127	144	42	97	63	101	60	107	105	58
AGA_CACCACATTTGCTCAAAGTA	198	217	246	216	196	233	369	228	234	109	107	101	278	148	105	130
AGA_CACACTAGATGCCATGATCA	260	274	323	274	248	411	400	377	212	159	132	198	268	258	193	188
AGAP1_AGATGCCTTCGTGAACAGCC	195	193	196	177	95	190	232	210	62	100	69	88	70	168	79	101
AGAP1_CTACTCCATCTACGAGCTGC	360	384	393	378	305	213	396	117	76	75	145	68	111	47	154	77
AGAP1_CCACTCACCACTTTGAGCTC	150	183	197	125	118	118	265	212	76	94	95	123	77	176	102	71
AGAP11_GCCGCCACCAATAGTGATAG	406	402	404	337	514	233	905	256	341	185	303	182	484	226	354	178
AGAP11_AGCATTGCTCAAATAACCTG	305	336	334	307	152	122	112	385	48	191	57	162	89	234	39	151
AGAP11_TAGGGGATGAAGAAGATGTC	210	227	208	198	177	128	225	140	116	152	127	114	173	159	139	120
AGAP2_ACATCTGGTGCTAATCCGAG	63	64	68	38	26	6	16	0	5	6	6	2	12	1	17	10
AGAP2_AGAGGCTGTGATCAATAGCC	172	166	165	177	114	96	57	45	37	72	46	65	47	48	109	52
AGAP2_TCCACCCTCACCTTGGCATC	454	473	476	440	474	322	884	501	308	271	352	264	545	466	357	263
AGAP3_CCTAGGGGGGCGGTTTAAGA	32	36	27	20	31	28	78	10	22	2	17	3	16	1	10	2
AGAP3_CTTCATCTCGGATCAGCAGC	172	231	243	205	88	138	5	244	5	118	8	117	4	127	8	127
AGAP3_CATGGTGCTTGTGGGCACGC	204	231	273	188	258	165	555	144	193	49	157	68	279	37	188	51
AGAP4_TACCTCATCATATCACACAA	628	662	717	652	462	245	342	447	85	176	90	224	121	208	67	306
AGAP4_CACCTTTGTGTGATATGATG	755	780	872	676	458	418	256	308	60	108	77	101	85	129	77	131
AGAP4_CAGAGGAACTCTCAAACAGA	876	854	906	884	433	480	439	298	141	92	115	90	148	88	85	140
AGAP5_TTGTCATTGTAAGATAATGC	1585	1741	1753	1706	706	753	695	568	336	256	246	336	565	394	253	410
AGAP5_TATTGTGCTTGCCTCTGGAT	781	912	892	859	488	228	178	60	48	39	49	51	54	70	44	115
AGAP6_TAACCCTTCTGCCAATCCAG	1119	1262	1228	1115	454	379	124	141	25	40	53	53	62	45	67	143
AGAP6_CTTCTGTTTGAGAGTTCCTC	177	197	144	139	185	47	207	42	66	4	72	20	99	20	61	21
AGBL1_ACTTGATGTGACATTGATTC	439	416	455	487	286	592	512	696	232	403	200	384	415	436	257	351
AGBL1_GCACTCTGTACCTGATTGCT	193	237	191	194	84	197	187	307	75	125	42	166	80	175	42	217
AGBL1_CTGCGTGTGTTTGCCTCCAG	274	269	276	268	200	128	199	192	59	46	68	88	55	125	67	111
AGBL2_TTTAGGTGCGTTTCCAAAGC	308	314	291	336	149	260	273	465	98	175	137	230	119	304	198	159
AGBL2_CGGTACATAAAGTCTTCATA	157	193	189	177	105	85	404	53	158	26	124	37	147	44	107	21
AGBL2_AAGTAACATGTTCCCAGCTT	508	614	602	592	698	494	667	669	251	330	255	346	324	715	259	308
AGBL3_CTAATAGTATCTGTGTAGTC	309	359	340	309	160	165	284	384	73	275	102	231	89	474	118	213
AGBL3_TTGTAAGTGAAGATCTTCAT	544	578	600	559	402	496	462	603	190	334	185	394	315	312	248	351
AGBL3_TACACTGGCTCAGGACAAGA	196	218	202	160	114	125	298	46	101	61	95	76	111	62	109	37
AGBL4_CCCATCTCTATAGAGACTCT	231	233	242	225	234	189	609	301	257	204	187	150	276	393	218	168
AGBL4_ACCAAGAGTCTCTATAGAGA	259	297	335	317	305	397	381	990	164	479	133	489	160	724	174	473
AGBL4_TATTACCAGGTAACCTGGGC	126	116	122	134	103	94	82	134	63	40	32	55	99	71	37	47
AGBL5_CTCCACGAAACGATGAACAA	163	168	178	150	136	168	131	347	61	169	35	146	84	297	40	143
AGBL5_TCACCCTCTTGCCTGCGAAA	246	259	254	222	124	200	122	179	44	44	54	67	40	96	42	55
AGBL5_ATCCTTTGTTCATCGTTTCG	344	379	418	356	347	106	598	81	175	42	210	54	261	34	204	72
AGER_ATGGCTGCCGGAACAGCAGT	266	281	298	284	317	259	394	195	122	115	157	123	167	109	163	99
AGER_TATCTCCCAGGGGCAGTAGT	266	269	284	283	240	165	428	87	251	157	235	150	375	90	322	79
AGER_GTGGCTCACCCCACAGACTG	115	112	126	105	45	145	66	270	27	118	40	123	53	161	50	56
AGFG1_CATGACAACATTCACACAAC	252	305	322	254	201	228	296	145	155	87	100	86	238	102	140	98
AGFG1_CAAAGGTCTGTAAACAGATT	332	358	352	342	243	388	190	520	110	269	154	253	175	348	223	237
AGFG1_CTTCAGCAATTCCAGACTTC	571	600	585	582	519	354	1038	645	515	289	421	348	757	402	380	276
AGFG2_TGGAACGAGGCTTGACCAGC	156	191	153	167	201	134	313	127	114	61	108	65	142	76	56	50
AGFG2_ACAGACCCAACCAAATCTTC	229	239	267	222	134	422	60	655	23	280	18	337	39	539	28	309
AGFG2_GTAGTATTCCTGCAATCCCG	293	291	274	230	279	141	489	103	179	76	147	77	173	56	138	76
AGGF1_CTCTATTATGATCCTTCCAC	409	466	470	414	446	305	671	433	204	245	202	255	229	351	223	261
AGGF1_ACAGAAGATACCTCCTTAGA	128	137	173	157	172	69	202	153	67	64	59	82	80	123	42	76
AGGF1_AGATTCTTCTGCAACAAATG	232	260	229	221	360	164	527	355	215	204	156	252	282	260	243	197
AGK_GGCCTTCTTCACTTGTGCAT	768	824	878	814	936	900	1953	1406	897	665	608	823	1337	912	715	657
AGK_GGTATTTCAGACAGATTATG	166	156	169	173	99	58	26	7	9	18	19	14	28	9	30	17
AGK_CAAGAAACTCCTGGAACTGA	94	73	93	84	114	34	660	143	246	102	155	99	322	168	178	94
AGL_TAGAGAAAAATTCCGTTCTC	452	424	476	475	303	255	543	469	164	213	138	338	173	353	135	298
AGL_AAGTGCTCTGTCTAAGACCC	373	397	436	364	268	259	290	262	211	258	177	237	311	149	330	152
AGL_CTTCAGCTGCTAATAGTAAA	262	245	284	242	236	318	575	582	203	352	157	366	400	663	137	388
AGMAT_CTGGCTCCGGTTGTATCTGT	465	488	562	491	346	434	716	531	249	280	222	259	270	358	236	334
AGMAT_CTGCACCGGCAGGCGCATCA	232	245	285	224	300	74	795	307	288	192	225	137	316	207	178	112
AGMAT_CTACAGATACAACCGGAGCC	341	351	371	300	355	405	407	393	154	247	161	239	192	220	249	179
AGMO_CTTCAGAACTATGATGTGTT	428	458	479	395	406	347	556	407	230	161	228	232	326	228	282	260
AGMO_TTACCCAGGAAGTATATATC	246	238	216	224	130	195	168	305	30	114	39	138	55	140	42	103
AGMO_TGTTTGGAATGAAGTTTCAC	51	53	53	60	70	30	46	16	17	3	6	3	18	2	5	8
AGO1_TACTACCACCCGCTGGGGGG	163	139	122	123	152	89	97	183	57	102	52	116	47	169	68	113
AGO1_CAGCATTCGCCAGCTCACAA	117	147	153	141	149	78	358	35	162	28	94	30	231	18	80	40
AGO1_GTTGAGCATCATCTTCCACA	287	314	328	321	310	287	399	569	215	351	111	375	245	738	212	241
AGO2_TCACAAACAAACTCGATTAC	195	192	231	178	127	152	57	109	45	85	57	68	109	62	106	50
AGO2_ACCCTTTGGGAATCTGTCAG	248	281	275	257	367	222	634	199	228	128	179	122	482	118	190	128
AGO2_GGGGCCGGCTCCCGAGTACA	53	90	70	70	61	55	45	229	11	85	8	83	14	125	22	78
AGO3_GATTGATGTCTACCTCTATG	337	279	312	308	275	282	728	543	229	335	169	300	325	598	202	326
AGO3_CTACTGTTCTCTCCACAGTT	361	380	373	308	365	426	436	434	187	336	248	324	262	352	345	242
AGO3_TGCTGTTGCCTTGATCATAG	217	282	285	232	262	378	238	304	126	146	84	179	145	194	71	172
AGO4_TTAGGTGAAGAGCAACAGTA	286	292	309	306	169	371	237	594	114	330	121	327	189	432	171	271
AGO4_ACCGGGTCCCAGCGCCTCCA	264	299	284	243	180	210	98	244	44	98	38	135	59	96	86	120
AGO4_CGCCGCCGCCATGGAGGCGC	25	21	27	27	6	0	0	0	1	0	0	0	1	2	0	2
AGPAT1_CAGGAGTCATCTTCATCGAC	268	276	312	305	234	260	186	221	66	76	59	104	83	129	66	115
AGPAT1_ATCCCTGTGTGTGCCGTGCG	247	247	280	193	211	73	151	49	23	25	21	15	54	27	28	29
AGPAT1_CGCCTTCCATCTTGCAGTGC	269	276	282	252	208	316	286	411	133	225	129	259	191	403	161	197
AGPAT2_GAGGGTACTCGCAACGACAA	225	257	256	224	207	199	147	131	47	72	58	57	96	85	58	51
AGPAT2_TCCCCTGCAGCATCATCGGC	219	212	253	188	165	188	152	84	58	29	76	28	93	19	48	42
AGPAT2_GCTGCGTGCAGATCGCCAAG	141	168	143	124	137	132	93	306	23	73	40	115	65	55	38	100
AGPAT3_AGCGCGTCCCCTCGCAGTAC	330	393	378	345	163	447	121	776	37	274	47	358	58	340	94	382
AGPAT3_CTTCCCAAAGCGCTCTACCG	319	366	323	277	359	341	594	502	199	162	163	244	207	226	216	231
AGPAT3_CTCCAAGGTCCTCGCTAAGA	162	132	139	123	75	195	19	209	12	104	8	77	15	190	20	93
AGPAT4_GAAAGGGTAGAGCACCAGCG	179	158	184	147	137	240	124	422	60	143	73	171	58	224	109	140
AGPAT4_TGGAGCCTGTCCGAACGCTT	349	391	376	360	377	293	562	392	167	140	142	148	203	256	118	161
AGPAT4_ATGGCGAAGCCCTTGGTTCG	253	256	219	251	148	168	208	83	63	53	68	62	91	73	91	64
AGPAT5_GCAAAGTAACACCCATACAA	226	279	261	229	335	137	539	132	153	55	134	66	182	44	164	57
AGPAT5_CAAATGCCTGACTAGCTGAA	149	177	166	133	126	143	289	147	79	55	78	41	87	38	59	66
AGPAT5_AAAAGTCCTTTCAGCTAGTC	368	323	332	321	304	282	554	614	211	294	222	294	240	424	236	341
AGPAT6_ATGTCAGAGAGCTCGAACTC	221	221	254	222	189	184	411	710	250	493	88	382	641	1368	122	347
AGPAT6_GCGCTCTCACCTGTCATGGT	185	196	185	153	119	106	221	114	130	73	62	70	315	77	55	74
AGPAT6_TGGGATACTTGCCAAATGGG	151	177	156	134	109	204	354	659	154	364	123	399	310	689	162	348
AGPAT9_ACCTTCAGGAAAAATTAGTA	269	289	338	303	304	478	501	724	184	379	166	362	230	567	136	400
AGPAT9_CAGGCAGTACAGACCCCAGA	173	192	170	174	152	140	191	275	51	169	123	155	110	186	122	142
AGPAT9_AGGGTTACCTTGGCTTTCAT	646	689	643	621	768	538	1303	403	546	207	382	267	747	219	411	228
AGPHD1_CCCCAGCTATTGTATGAAAT	1105	1266	1239	1108	864	668	1281	1083	478	619	438	652	681	895	482	634
AGPHD1_AGCAAGAGTCCTATACAAGT	432	462	452	425	400	237	419	374	211	157	189	233	202	163	269	226
AGPHD1_CACTGACTCCACTAACGCAG	590	660	678	637	579	519	1223	624	482	388	477	343	790	453	437	369
AGPS_AGGTGTATCACTAGGATTTA	346	363	396	394	338	354	495	474	330	248	194	221	713	291	234	193
AGPS_AAATACCCTTGGAGTAAATG	209	230	241	236	188	151	51	256	16	122	17	118	16	152	24	123
AGPS_CTAGGCAAGAAGTTATGAAA	125	180	167	147	163	226	253	242	149	228	179	216	198	193	291	100
AGR2_CTCTATATAAATCCAAGACA	156	203	169	162	147	120	234	204	91	135	87	135	113	301	130	116
AGR2_ATGTCTGAGTCCAGATGAGT	344	341	337	345	338	401	241	402	126	187	92	182	191	242	87	148
AGR2_CAAGTGATGAATAATCATCA	268	280	263	277	274	233	231	235	77	94	81	116	51	146	65	129
AGR3_GTTCATCATGCTAAACCTTA	446	480	435	426	397	381	455	452	178	256	213	284	291	220	298	161
AGR3_GTGCCTAGAATCATGTTTGT	412	468	497	400	413	555	346	467	111	226	145	316	134	256	217	272
AGR3_GATGGGGAGATGACATCACT	128	153	146	145	107	136	248	238	77	122	89	135	144	126	111	102
AGRN_TCCGCAGGGTGATCCGCATG	261	301	312	229	204	382	357	516	147	300	145	323	190	484	171	267
AGRN_TCGCCTGCGCCATGGCCGGC	131	101	116	111	70	155	32	124	6	59	4	79	5	64	11	70
AGRN_GCAACGAATGCGAGCTGCAG	128	187	171	181	239	63	207	106	65	51	57	60	110	39	127	41
AGRP_TGCCACGCGAGGAGCCCAGA	202	263	208	196	334	324	424	444	208	263	188	256	207	427	164	233
AGRP_AGAAGAGGATCTGTTGCAGG	215	210	203	210	201	199	418	144	211	138	160	104	452	142	186	80
AGRP_GAAGAAGACAACTGCAGAAC	119	117	136	115	203	142	367	101	188	41	137	37	301	60	114	57
AGT_AATTGAGCAATGACCGCATC	303	323	306	279	322	142	408	71	183	101	205	89	291	46	257	83
AGT_GCCTCACTATGCCTCTGACC	216	259	256	207	250	207	229	324	105	222	130	235	168	277	177	211
AGT_AAGATCCTTGCAGCACCAGT	325	332	366	320	258	195	272	298	125	111	84	111	136	107	86	100
AGTPBP1_TGTACCATTAAGTCCTCATG	417	407	443	451	301	609	552	1009	282	594	274	584	567	558	404	483
AGTPBP1_TGATCTTCTCCAGTTGAGCC	269	284	271	292	229	241	236	201	91	98	85	127	129	147	118	107
AGTPBP1_ATTTACTCACTTTATAAGAC	358	377	375	363	239	133	645	201	256	142	170	118	302	180	206	148
AGTR1_GTAGAAACACACTAGCGTAC	137	160	172	146	100	153	306	187	170	53	64	75	298	96	50	61
AGTR1_ACACAGCTATGGAATACCGC	315	320	377	279	284	274	810	530	295	231	272	229	457	206	290	186
AGTR1_TCATTGGGTGAACAATAGCC	56	52	57	53	59	52	54	18	12	7	8	8	13	2	19	16
AGTR2_AGCTGTTGGTGAATCCCAAG	188	214	223	221	178	36	173	9	42	50	63	50	72	28	77	37
AGTR2_GCTATTAATGACACCCATCC	384	406	394	286	257	177	340	214	143	148	170	186	178	152	230	102
AGTR2_ATTTCTGGTCAATATTGTCG	248	242	248	213	101	273	211	401	85	226	59	210	117	347	61	245
AGTRAP_CTCACGGACACGGGCCGCTT	252	253	279	227	134	198	201	138	70	95	90	114	156	55	153	52
AGTRAP_TGCTGATGTGCACGATGTCC	185	184	197	217	180	114	196	97	33	80	78	90	74	36	83	47
AGTRAP_AGCTCAATGGTTTCCAGTCT	522	583	572	537	572	552	887	754	403	379	307	465	656	407	352	458
AGXT_CAACCTGCCTCCTCGCATCA	347	294	288	285	268	194	569	299	222	130	164	134	236	206	118	141
AGXT_CATGAGCAAGGATATGTACC	139	136	154	118	54	12	11	2	26	54	29	26	43	13	61	12
AGXT_TGGAGGCCACTACACACTGC	209	177	201	181	122	159	247	172	116	93	77	78	198	149	56	112
AGXT2_CCTTGGCTACAACCGTGTCC	292	286	272	252	249	330	232	418	106	232	119	228	166	286	159	216
AGXT2_AAAAGCAGCTCGGCCGCCTG	178	188	166	145	105	92	118	75	62	61	66	68	90	30	93	42
AGXT2_TGGCTCAGAAGCCAATGAGC	197	216	250	214	237	148	369	70	168	114	179	101	213	95	193	71
AGXT2L1_CATCAAACATGTACTGCCTC	244	245	278	226	284	136	536	145	317	134	218	128	640	90	269	92
AGXT2L1_CAGAGTTGCTGAAAGGCGTT	77	72	83	83	140	128	334	184	129	57	64	80	223	113	63	84
AGXT2L1_TAATCTCAATTAAGGATGAT	477	486	572	531	513	656	1173	986	608	501	463	578	766	662	457	425
AGXT2L2_GATCTAATACCACCACGTCC	521	565	547	517	432	427	711	370	232	176	225	197	443	178	242	218
AGXT2L2_GTACCTGCATGACAACATCG	405	438	427	385	320	521	647	507	362	232	244	316	606	260	320	346
AGXT2L2_ATCCAGGTTGCGGAACTTGT	208	236	219	230	301	351	441	475	214	208	132	187	325	285	141	194
AHCTF1_ATGTTATTTCGTCTTCTCCA	289	328	311	303	142	148	99	137	24	48	35	80	28	63	17	95
AHCTF1_GAAAAATGGACTTGCTTGCT	262	295	295	306	291	227	259	133	34	74	63	98	63	119	58	110
AHCTF1_GAGGTAGTAAACTCTATAAC	134	127	133	134	83	109	74	26	22	6	13	4	12	3	15	10
AHCY_ACGTGGAGATCGATGTCAAG	170	196	188	186	145	111	211	79	64	30	49	35	86	15	73	36
AHCY_TGTCAATGACTCCGTCACCA	278	304	293	309	169	128	86	44	7	9	16	22	13	6	10	41
AHCY_CCATCATCTTGTAGAGGTTG	95	100	112	76	49	72	73	101	24	72	16	63	43	131	7	72
AHCYL1_ACCAAATTCCCCACCAAAAC	196	202	208	183	180	124	529	118	148	97	128	90	202	71	162	69
AHCYL1_ATCATCAGAGCTATCTGTGT	150	191	156	179	253	196	392	239	165	149	157	151	260	246	140	152
AHCYL1_CACAGATAGCTCTGATGATG	180	199	227	184	173	175	519	176	211	81	182	124	251	103	170	88
AHCYL2_AGATGTTGCAGGCAGCCCAT	313	355	366	339	326	269	382	316	132	158	170	141	186	145	186	150
AHCYL2_CTCTGGGGGCCCAGTGCCGA	196	209	178	184	304	171	493	92	178	29	139	54	166	26	181	62
AHCYL2_AGCTCAAGGAGAAAAGCCTT	117	137	125	137	86	77	65	121	33	19	21	76	23	36	29	73
AHDC1_GCGGGTGAACCTGCGACCAG	63	60	60	48	25	52	3	80	1	28	5	33	10	30	16	17
AHDC1_CTTTCGCTCGCTGCTCGATT	367	401	372	325	350	310	822	372	440	349	372	329	712	331	505	244
AHDC1_GTTCCGCCGCCCCAGCGATA	198	216	223	177	53	60	83	15	22	37	38	17	50	12	34	23
AHI1_GACTACACAAGACCTGAAAC	160	178	167	138	145	262	153	305	99	227	127	270	140	227	205	174
AHI1_TGTAGTACATTGACCATCTC	316	373	388	329	239	412	348	621	195	422	231	415	284	485	357	333
AHI1_TTCAACTGTGTCACCAGAGA	49	77	58	74	28	149	53	361	19	197	16	222	32	345	8	221
AHNAK_AGACTGAAACTGCCCCGGCT	183	227	254	190	220	147	282	407	144	265	91	204	252	445	114	210
AHNAK_GCCCCATGGTGTTCAGCAGC	44	42	42	44	16	55	53	115	28	58	13	55	47	99	7	41
AHNAK_TCTTTGCATTCCAGTGCTGA	517	500	537	505	425	369	594	629	286	581	315	490	312	619	486	300
AHNAK2_GATGTGCGACTGCTTCCACA	182	214	231	150	160	202	101	257	35	131	22	159	37	157	45	128
AHNAK2_TCCTGGTGGAAGCGAGATTC	249	231	272	248	244	175	526	391	334	156	127	155	500	334	160	147
AHNAK2_GAGGGGCGCACCGCTGCCGG	147	179	157	155	112	198	105	347	67	231	86	218	109	378	122	167
AHR_AGACCGACTTAATACAGAGT	416	409	438	401	296	427	428	529	174	346	205	349	220	381	249	331
AHR_TCCGTTTCTTTCAGTAGGGG	261	278	261	250	205	279	292	434	152	246	69	243	233	313	97	245
AHR_AGTTGTCACTACAGATGCTT	587	642	634	608	674	574	818	554	370	356	282	360	600	417	313	295
AHRR_GTCTCTTAATGGCTTTGCTC	183	226	229	230	309	325	302	254	136	123	124	126	217	116	101	140
AHRR_GCCGAGGACGATGATCCCGC	67	62	67	61	24	80	353	20	97	7	62	12	149	7	41	14
AHRR_GGATACTTTACTGTTTCTGC	306	312	286	237	189	96	146	45	101	132	123	78	169	61	232	54
AHSA1_ACGGAAGTGAGTAAGCTTGA	284	293	319	276	255	372	279	236	89	116	102	127	160	104	135	86
AHSA1_TACATCAGCACCCTCAAAAC	171	169	184	166	182	106	215	35	100	61	92	58	168	32	122	54
AHSA1_TTGACAGGTACTTCTAAGTC	270	234	276	261	201	268	289	550	67	262	83	291	89	463	78	307
AHSA2_GGTTCAGGCCTCATCTCCAG	73	86	100	78	45	26	3	15	2	5	0	22	2	0	3	20
AHSA2_ATAAGAAGATCATCATGAAA	43	55	70	63	50	26	36	25	20	36	26	14	41	10	50	13
AHSA2_AGATGTGGGAACTGGCCAGA	62	47	66	69	33	32	1	28	7	38	26	44	36	24	46	20
AHSG_TGAGATTGAAATAGACACCC	190	235	220	227	214	107	261	177	59	81	52	78	65	53	43	92
AHSG_GCAAAATGTGATTCCAGTCC	116	119	77	90	34	43	118	31	50	38	62	44	75	25	103	21
AHSG_TTCCAGCTGTTGAAACTAGA	151	178	169	151	127	125	91	234	59	106	61	146	75	129	85	106
AHSP_CAGGCAGATGGCTCTTCTTA	249	246	247	261	220	153	682	102	367	86	211	78	795	77	164	91
AHSP_GGAGCCCCAAGAGCGAGACA	83	67	63	62	27	17	1	0	4	21	12	20	26	12	24	20
AHSP_TCGGGAGCTCATGAGACTTC	48	60	61	65	20	41	10	11	9	29	24	17	20	11	30	9
AICDA_GCCTCTTCACTACGTAGCAC	373	408	382	314	290	166	209	243	81	96	85	149	119	186	101	107
AICDA_CTTTGGTTATCTTCGCAATA	193	217	192	173	61	93	23	52	22	21	21	34	23	21	33	24
AICDA_GTAAGTCATCAACCTCATAC	241	247	263	252	268	128	180	200	86	71	71	104	86	128	82	137
AIDA_ATTAGCAAGACATCTACAAA	338	349	392	364	314	234	513	317	245	111	157	137	391	141	159	161
AIDA_GTCTCAAGAAGAATTTAAAC	306	294	286	265	258	173	98	297	28	137	43	115	68	166	65	122
AIDA_TATATGTAAGAATATTCTTT	316	326	391	370	377	177	787	175	258	69	212	90	320	50	234	76
AIF1_ATCCTCATCACTGCTATATT	263	253	275	261	333	339	557	578	289	212	182	281	403	296	205	223
AIF1_TCCAAACTGGAAGGCTTCAA	253	235	242	214	171	113	418	151	233	106	172	105	336	62	197	66
AIF1_CAATATCGCCATTTCCATTA	539	627	636	505	455	448	464	643	182	317	165	370	286	445	271	341
AIF1L_CCTCCAGGAGGGAAGGCGTT	258	250	285	242	203	234	219	688	48	299	73	300	87	368	79	286
AIF1L_TTCCTCCTCAGTACTGTGCA	385	362	361	331	539	385	934	546	414	270	275	333	463	288	318	266
AIF1L_CATGAAATCCTCTGTAGCTG	259	280	250	286	200	273	162	388	56	176	53	226	106	328	95	252
AIFM1_AATAGCTTCATAGCCAACAT	403	437	467	431	285	358	521	364	156	111	141	126	174	121	98	115
AIFM1_TGCCTTTACAGAGGGGGTTA	154	197	207	158	294	174	461	123	154	34	99	45	181	37	114	33
AIFM1_TCTCTTCTTAGGAGTGATTT	442	513	531	451	518	406	1053	554	435	351	321	405	579	363	383	327
AIFM2_TTCTCCAGGTCCAGCGCTCA	134	164	129	136	105	82	138	160	45	129	48	107	74	240	31	89
AIFM2_AAGTGAAGGAGATCCTCCTC	215	224	232	207	220	177	460	360	179	198	111	234	250	270	108	191
AIFM2_AGGAGCTCCTGCCCTCCGTC	350	394	349	342	246	258	371	221	162	205	144	209	266	141	209	144
AIFM3_GGCGCTCCTCCGTGTGGAAG	76	69	62	68	72	91	140	74	29	33	34	38	26	48	32	38
AIFM3_GGTGAGCACCTCGATGCCAT	335	347	375	332	536	203	950	316	375	251	318	226	604	191	351	200
AIFM3_CGAGGTGCTCACCGAGGCTC	154	137	145	145	97	48	115	48	62	26	33	42	53	40	50	27
AIG1_CGCACCATCAGTATCCCAGC	218	249	269	197	406	172	690	188	234	100	164	126	323	131	201	86
AIG1_CTTTCCAGTCTTCTGACTCG	546	639	548	519	514	541	746	874	302	454	270	487	433	588	377	446
AIG1_CCTCATCTCGATTAATATAA	298	307	341	277	367	383	624	467	431	390	341	335	455	351	602	175
AIM1_GCCTCTAGTAAAACGTTTGT	529	515	526	475	399	347	670	370	219	177	185	189	317	207	175	180
AIM1_CTGTTCAGCAGATGCACGTT	350	317	344	325	497	340	702	287	304	156	283	182	420	260	248	167
AIM1_ATAATCTTACCTTTCCAGGT	411	423	466	441	369	392	501	510	184	250	180	278	336	462	127	231
AIM2_CCTTATCCTACCTTAACATG	162	212	187	196	124	107	111	32	51	23	32	27	114	25	36	38
AIM2_AAAAGTCTCTCCTCATGTTA	159	148	167	169	174	143	215	47	77	40	62	42	160	19	78	19
AIM2_TTTGACCTAAGTGACAACAC	347	392	402	318	165	161	151	354	64	249	97	271	89	391	145	179
AIMP1_GAATCATGTTCCTCTTGAAC	393	385	414	366	288	222	365	262	102	105	75	124	155	125	89	175
AIMP1_GCAGCAAGTTTCTCTACTTA	430	395	466	404	278	303	579	812	192	378	232	481	367	557	220	455
AIMP1_ACTGAAACAAGAGCTAATTC	90	109	116	96	56	55	36	210	19	88	16	108	9	135	12	67
AIMP2_TGAACTCACCGTAGCAGACG	178	205	195	152	189	89	144	52	73	50	65	50	96	49	100	40
AIMP2_GACTTTAACCACCAATGCGC	217	233	258	187	260	191	258	438	92	161	85	190	123	198	91	197
AIMP2_TTCAGGCACGCTCTTGACCG	284	309	319	240	305	171	484	155	193	62	201	113	214	73	174	137
AIP_ATCGTGTGCACCATGCGAGA	128	126	128	129	106	84	45	95	24	30	16	44	12	86	13	29
AIP_GGCAATGGCATCGTAGTACT	316	312	272	255	214	310	386	389	215	352	180	337	387	495	298	267
AIP_CCTTGCCCACCGCGATGTTG	308	284	292	253	262	303	349	304	159	141	142	153	349	199	174	168
AIPL1_AGAGCCGATTTCCCTCTCCG	412	442	385	364	344	358	507	537	209	239	212	223	258	240	284	162
AIPL1_CATGTTCGCCTACCACACGC	313	300	310	273	160	87	210	76	58	31	96	35	95	40	91	52
AIPL1_AGCTCGATCACAAAGACCAG	241	226	243	194	213	211	162	228	86	111	65	122	56	223	72	110
AIRE_ACAACCTGGAGCGCTATGGC	221	196	216	202	157	125	80	77	53	121	106	116	90	80	149	70
AIRE_CGGGACGTCCCCGGAGGACA	104	80	86	65	33	25	47	30	17	13	34	11	22	17	13	17
AIRE_GAAGCCCCCGGCCGTCCCCA	200	231	202	173	263	226	606	408	214	203	226	194	244	243	275	196
AJAP1_CATCACCGTCTCCCTCATCA	410	521	456	401	450	701	843	1010	349	455	241	580	400	786	197	493
AJAP1_TAAAAGCTGTTGAATCCACA	367	356	406	353	373	290	491	529	165	211	170	237	240	207	161	226
AJAP1_AGTGTTCTCACGAGTGCGTC	239	254	269	267	193	210	225	158	50	95	55	77	63	79	67	91
AJUBA_ACCTGTATCAAGTGCAACAA	65	55	76	72	55	83	179	60	52	15	42	13	34	12	28	15
AJUBA_GCTGAGAAATGCTGTGTCTG	156	149	175	131	115	195	61	157	17	109	43	96	38	172	46	63
AJUBA_ACCCGACGGCTCAATCCCCG	190	226	224	141	211	104	547	143	259	75	154	78	438	70	128	83
AK1_TACCCGCGGGAGGTGCAGCA	163	156	177	163	108	271	116	228	24	125	20	110	69	145	64	126
AK1_ACCCACCACAAAGATGATCT	253	244	271	249	201	291	514	277	253	204	134	206	268	270	149	175
AK1_GAAAACCAAGATCATCTTTG	302	300	346	320	236	226	540	388	239	197	194	196	315	204	245	147
AK2_AATACCTTCCTGTGATTCTT	780	905	946	883	666	925	869	953	362	599	459	597	544	713	598	426
AK2_CTTCCAGGTGAGTGATGAAA	224	212	249	227	463	237	704	199	336	80	180	156	479	117	156	164
AK2_CCGGATGCCTTTAGGATACT	265	317	306	256	280	278	286	294	107	109	83	137	126	177	58	160
AK3_TAGGGCATTGATGACCTGAC	136	132	149	139	52	193	2	72	5	38	4	55	5	74	12	46
AK3_AAACTCACTGGTAATATTCC	204	234	233	236	233	248	260	510	104	251	105	252	148	562	95	225
AK3_TGAATTCAATGTTATAGACT	363	410	401	370	310	172	368	286	148	171	168	176	211	159	220	180
AK4_TTTAATAGAAGTTGGTGAGA	130	136	132	139	73	90	91	41	27	20	44	38	13	26	18	21
AK4_CACCATCAAGGAGCCAGTGC	224	278	254	206	219	291	377	256	177	107	143	116	206	127	120	114
AK4_AGGTTATATACCCTTCCGCT	625	696	629	554	375	386	430	267	107	112	153	105	196	126	136	159
AK5_ATACTAGGTGGTCCAGGAAG	167	185	141	154	211	125	312	79	114	107	118	94	198	86	111	51
AK5_TTGAAAATTGCAGAACGATA	66	50	60	59	39	23	17	5	3	6	0	3	2	10	5	6
AK5_GATGCAAATACCTGATGAAG	144	154	146	161	85	69	65	36	19	22	17	10	22	6	32	47
AK6_ACTATATGAAACCAGCGTTC	146	141	131	150	114	120	141	193	62	70	39	97	138	153	23	71
AK6_AAGTCTTTCGTACAATACAT	422	472	499	499	409	392	372	350	158	308	213	263	260	346	269	250
AK6_CTTCCGAACATCCTGCTCAC	446	467	418	351	209	240	65	143	16	40	21	84	22	20	39	71
AK7_CGATAATCTTCTTCAGTGAA	122	122	127	128	88	94	291	148	70	48	76	72	87	32	64	61
AK7_ACTTACGGGGTCCAGGGCTT	144	166	149	134	286	178	533	389	174	155	161	173	276	272	178	202
AK7_CTTATAATAGGAGGATTCTG	258	289	280	259	208	139	385	111	159	48	117	62	267	60	104	76
AK8_GTGCCCAGGATTGTAATATT	285	339	364	289	297	413	606	700	267	440	232	444	361	729	298	386
AK8_GAACAGCAGTCTCCTCACCC	302	275	309	275	259	456	158	568	58	298	63	266	63	458	61	254
AK8_CCAGAAGGCTTTATCTGCAA	252	216	247	195	90	176	60	269	40	168	45	205	74	191	78	174
AK9_TCCCCAGAAGTCTGTCACTT	845	844	918	819	1089	1031	1825	1724	829	896	611	872	999	1216	575	815
AK9_ACTTGTCATAAAGCTAATGT	281	298	292	300	193	279	78	287	57	169	73	215	130	171	121	138
AK9_GTTTACCATAACTCCTGATT	549	510	574	487	492	510	1342	626	614	445	551	483	1425	500	603	293
AKAP1_GTGTGTGCTGCTGCACGAAC	233	229	271	251	277	197	565	333	210	178	174	146	303	230	142	93
AKAP1_CATCACCGTGGAGGTCATTG	402	451	436	357	417	347	245	310	130	179	156	172	205	216	215	160
AKAP1_CCTCGATCTCCCAGATGATG	222	229	244	214	117	130	185	81	99	41	73	47	110	42	86	42
AKAP10_CAGATTGAAGTGCTGACCAG	292	392	359	305	300	201	249	344	112	173	105	193	175	210	95	163
AKAP10_ACCCAGGTCACCAAAATGAG	298	311	309	280	393	326	842	488	371	286	235	296	388	478	291	296
AKAP10_GCATTGATTGCAACATGACT	538	553	584	538	559	504	594	1020	277	554	217	576	448	797	223	552
AKAP11_ACAAAAGTTACCTGATTTAG	210	204	193	194	162	183	80	207	50	101	43	144	61	153	30	118
AKAP11_CTCCTAAGTAAATATGCTAC	482	453	484	427	391	196	448	351	98	146	100	240	140	314	95	261
AKAP11_AGTGACAAAGTCATCCTCTA	287	288	353	326	158	209	153	438	39	167	46	196	90	216	68	243
AKAP12_TTGCTCAGCTACGCCATTGA	167	175	196	172	86	197	39	86	22	28	17	48	24	40	21	39
AKAP12_CACGCCCGTACCTTGGTGGC	271	236	266	220	292	237	632	252	356	149	232	146	528	141	192	128
AKAP12_TGCCTCGGACCCCGCCACCA	240	288	265	209	210	209	213	244	90	137	82	148	146	98	122	118
AKAP13_TCCGTCACTGTACAAGTACT	459	451	512	446	401	333	796	567	285	294	286	305	386	394	264	320
AKAP13_ACATATAAGGGAGCTTGCTG	148	180	168	152	124	193	117	168	56	79	18	76	57	124	20	96
AKAP13_CAATTCCTAGCAACCAGTGC	293	295	301	297	462	223	1034	291	417	182	324	178	647	158	351	205
AKAP14_TACACAAGACAAGAACTACG	53	35	44	41	21	5	56	2	10	0	4	0	10	1	4	5
AKAP14_ATTACCTGTGAACTAATGCT	302	363	375	338	203	344	429	167	229	120	155	104	261	197	181	96
AKAP14_GACTCACGGTGAATTCACTG	299	317	324	320	332	279	539	419	234	179	198	206	201	218	148	239
AKAP17A-X_GTGATGCCTCAATTAAGAAG	320	326	352	312	283	273	248	320	64	135	92	170	112	181	121	156
AKAP17A-X_CTTGGCTCTGCTGAGCAGCT	605	665	692	641	670	456	1391	511	592	343	449	270	803	403	455	238
AKAP17A-X_ACACAGGAAACAAAAGGAGC	257	259	249	238	352	247	421	176	162	184	151	131	272	167	167	79
AKAP2_TAATCGAAGAAAGAGCGCAC	280	272	276	257	180	102	253	44	85	24	65	36	132	10	77	24
AKAP2_GCCTCTTCAGGGGCTAAGTC	134	150	167	134	121	95	164	175	47	151	69	89	64	81	70	76
AKAP2_TTCTAAGTTACTGTCTTGCA	236	238	268	228	348	171	515	125	213	77	161	81	275	119	147	94
AKAP3_GACTGGTTACAAAGCCAAAA	211	259	274	233	243	142	618	108	295	165	254	130	469	187	301	66
AKAP3_CAACTTTGCATACTCCATTT	766	782	829	744	795	729	1583	1532	632	739	507	802	972	1453	597	786
AKAP3_TCCCCACCGCCTCATTCAGC	180	170	201	135	87	105	62	43	64	63	63	65	78	46	99	38
AKAP4_AATCTTTATCTTCTACATTC	462	519	515	474	272	245	779	289	320	157	197	153	449	227	210	179
AKAP4_TGTAGAAGATAAAGATTACA	39	48	34	36	5	10	0	74	6	39	13	43	10	12	20	22
AKAP4_CCCAGAAGGACAGCAAGATC	175	169	173	160	49	162	13	32	10	32	10	48	15	23	29	24
AKAP5_AGATGCCTTCACTTAGATCC	292	303	313	273	266	205	275	508	89	196	67	267	134	278	73	224
AKAP5_ACAGACCCCATTGAATGATC	236	226	239	213	120	95	30	78	50	156	63	100	93	77	180	60
AKAP5_AACAAAGGCTAAGTCAACCC	192	235	216	212	209	150	471	280	191	113	137	115	204	166	119	131
AKAP6_CCAGCACTGAGACTCGAAGC	287	327	369	275	224	400	290	489	134	227	118	261	163	272	139	274
AKAP6_GTGTCTCCAGATACAGTTTA	224	272	263	216	125	106	71	56	35	134	69	98	97	74	163	37
AKAP6_ACTGTATCTGGAGACACACT	465	520	560	479	558	525	818	559	392	322	305	354	623	375	389	270
AKAP7_TACCAGAGAATCCATAGTAT	321	351	368	348	487	223	1441	234	633	77	384	87	696	77	342	94
AKAP7_ATTCATAGAAGAACTCCTCC	491	533	551	540	453	271	476	320	197	111	176	140	236	129	178	153
AKAP7_CATTCCAATCACCAACAAAG	149	148	155	151	255	112	264	163	106	88	94	115	114	100	77	62
AKAP8_CCCTAAGGTGCATATGGAAC	183	210	202	208	63	139	33	174	21	139	32	131	44	216	52	161
AKAP8_GAAGGGCTTACCTTGCCAGC	305	320	363	310	387	188	1062	289	527	162	321	182	988	178	313	192
AKAP8_TGTCTGGCAGATGACGCAGC	192	222	228	192	131	119	158	334	119	200	57	183	203	464	87	188
AKAP8L_CGAGTATGTCGACTGCAAAG	179	217	212	201	110	152	77	206	17	84	11	105	20	145	24	110
AKAP8L_CACTTTGCAGTCGACATACT	433	505	470	397	416	367	536	1186	250	630	259	644	409	1220	247	647
AKAP8L_AGATAGCAAAGCCACCCGCA	267	273	330	281	212	225	483	220	205	91	157	102	259	93	192	105
AKAP9_TCCATCATCTCTAGATGAGT	97	137	126	102	162	57	241	20	84	9	97	15	74	8	63	17
AKAP9_TGAACTGCAGTCATCTGCTG	202	194	192	168	117	101	197	207	83	112	48	116	95	86	63	125
AKAP9_AGCAGATGACTGCAGTTCAG	158	169	212	175	72	243	28	185	26	135	30	137	75	162	122	82
AKIP1_CTCTGTGATAACGATAGACA	139	154	139	159	68	103	65	172	12	55	26	68	14	105	19	95
AKIP1_GATATTTGATAGCTGCCTCC	145	156	155	128	160	201	134	303	85	212	50	154	146	334	50	181
AKIP1_GACTATACTTCAAGTCAGTG	165	151	152	145	221	40	179	24	94	16	55	23	124	22	84	17
AKIRIN1_GTGGGCTTACCTGGAGAGCT	131	133	105	107	219	49	440	24	160	16	136	11	220	18	175	14
AKIRIN1_AAGAATATAGTCGTTATCAG	381	466	428	384	278	266	314	346	115	109	80	178	128	125	84	180
AKIRIN1_ATCCTCAATACCAAACTAGC	101	124	112	116	46	99	6	131	11	58	3	77	0	165	2	54
AKIRIN2_ATATTGAACACAAAACTTGC	176	174	177	199	105	107	32	76	38	85	53	90	89	81	83	31
AKIRIN2_CCACTGAGGAGAAATGCATG	189	201	181	183	124	65	54	66	15	38	21	30	24	45	14	62
AKIRIN2_CCACATGCATTTCTCCTCAG	433	457	470	395	391	330	368	551	147	236	120	299	201	332	105	277
AKNA_TAGCTGGTCAATGGTGTTCT	214	182	207	196	118	128	85	177	58	72	64	73	75	89	49	80
AKNA_GCTTACCAGCATGCCCACCC	356	443	402	320	390	373	497	304	212	194	183	162	295	238	190	143
AKNA_GCCCAACCACAGCATCCACA	396	499	477	403	288	493	629	705	205	318	125	328	266	424	152	321
AKNAD1_TTGTCACCAACCTCTCAGAA	377	388	411	410	274	477	443	752	227	311	159	390	212	495	156	276
AKNAD1_TAGTACCTGTGAGAAGTTCT	340	398	362	424	224	536	202	525	80	326	90	332	125	468	96	286
AKNAD1_ATATTTCAAAAGATATCCCA	288	239	312	259	213	207	558	166	241	154	222	140	249	156	281	88
AKR1A1_CAAGCACCACCCCGAGGATG	203	211	208	220	179	239	271	187	119	113	79	120	182	203	82	111
AKR1A1_AATCTGCCGACTGTTGAAGT	391	439	413	405	329	455	703	482	360	270	281	288	535	319	331	254
AKR1A1_TGACCTCCAGCTGGAGTATC	98	131	121	99	163	41	152	68	64	60	56	35	83	66	74	50
AKR1B1_CGCCCACGTGTCCAGAATGT	244	282	275	222	321	257	957	333	370	200	253	175	649	212	326	123
AKR1B1_GGAGCTCTTCATCGTCAGCA	170	189	175	169	173	151	293	83	104	43	76	60	140	85	109	59
AKR1B1_GACGTCAATGGCCACCTTCA	56	82	86	70	87	17	189	22	56	18	69	3	44	16	66	6
AKR1B10_TCTTAAACCTTGAATCCCTG	252	249	279	211	238	180	313	191	112	155	123	156	123	175	125	172
AKR1B10_TCTTTGAGAGACCCCTTGTG	344	406	367	328	245	360	293	437	104	290	181	269	189	339	254	231
AKR1B10_CATTACCTTTATCATCTTTG	649	655	726	714	488	733	806	1874	321	1111	273	1049	570	2016	364	798
AKR1B15_CATATTACCTTTATCATCTT	487	571	498	514	489	477	628	430	249	190	221	204	381	246	246	238
AKR1B15_CAACCCGTTGGCCCTTTGAC	287	312	324	248	182	138	125	54	54	23	32	21	59	21	24	52
AKR1B15_AGTTGTTAGTTGAGTTCACT	631	695	732	660	670	759	966	608	320	252	299	316	458	328	317	260
AKR1C1_GATCCCACCGAGAAGAACCA	93	151	124	134	118	90	322	334	123	164	122	174	143	287	135	131
AKR1C1_CTGCCTACCTTTACAGACAC	376	402	376	338	421	383	361	363	166	175	147	150	196	293	165	203
AKR1C1_CAATTCCCATCGACCAGAGT	653	762	724	632	515	520	650	718	275	406	270	437	313	530	321	378
AKR1C2_GATCCCATCGAGAAGAACCA	278	248	327	295	195	280	214	298	31	161	27	131	50	241	49	161
AKR1C2_AGGAATTAGGAGTTATGTTT	461	461	499	468	306	455	461	720	172	284	170	294	269	319	177	255
AKR1C3_GTTGAAGTTTGACACCCCAA	215	250	232	214	198	240	537	337	160	129	147	230	160	176	145	175
AKR1C3_CTTTCACCAACAGATGAAAA	259	256	323	263	301	369	359	395	199	195	154	233	205	297	170	224
AKR1C3_ACCTCCAAAGCTTTACTTCT	891	964	1048	884	949	914	2098	989	784	601	740	595	1150	691	678	554
AKR1C4_TCCGAGGAACAGAGCTGTAG	278	251	308	294	230	197	130	171	106	148	98	113	121	50	166	97
AKR1C4_CCAGGTCATGGAGAAGTGTA	269	274	271	240	226	170	299	170	117	105	123	122	198	79	176	78
AKR1C4_CACTTTCTTTCAACCACAGA	432	503	516	473	554	380	1165	720	507	404	443	390	674	429	424	339
AKR1D1_TGAACTCACCTTAAAGGCCA	204	238	184	168	128	150	141	208	66	85	42	89	78	129	42	80
AKR1D1_ATATACCCTAGAGATGAGAA	215	227	221	211	117	152	38	236	23	72	21	100	19	63	44	95
AKR1D1_CATTTGCCATTCTCATCTCT	736	813	772	722	896	1030	1255	1091	504	565	404	569	721	797	353	631
AKR1E2_AGGGATCCGTTGCAAGATCA	210	180	269	160	267	270	304	362	195	219	143	168	207	276	193	193
AKR1E2_TGGACCTCTACCTCATACAC	469	496	513	443	457	640	395	1398	167	622	167	693	261	899	211	655
AKR1E2_AGTAAGCACAGTCGAAGTGC	306	335	353	300	293	272	367	326	166	157	77	187	248	217	76	170
AKR7A2_CCAAGTGAAAATTGCCACCA	393	432	422	367	429	288	1003	229	406	126	313	125	632	258	348	178
AKR7A2_TGCCGTGGTCAGGTGCGTGT	238	253	272	199	281	227	356	118	85	85	121	69	104	88	99	81
AKR7A2_ATAGCTGGGCTGAGACCTAC	167	151	156	128	84	130	82	84	31	34	26	62	32	66	23	47
AKR7A3_TGCTGTGGTCTGGCATATGC	10	23	25	21	39	2	14	11	4	1	1	0	1	3	3	3
AKR7A3_GCATGTACAATGCCATCACC	187	212	212	198	181	182	121	171	36	100	21	115	22	127	11	88
AKR7A3_ATTCCTGTACATCTCTGCCC	562	644	634	603	547	579	514	1180	252	590	258	559	354	655	313	500
AKT1_GCCCGTCCTTGTCCAGCATG	192	186	169	165	109	313	91	615	47	304	82	355	67	409	108	275
AKT1_GCCTGGAGTTCTGCAGGACG	183	172	185	192	221	134	166	279	63	93	43	145	93	134	41	134
AKT1_ACCGCGTCCTGCAGAACTCC	363	366	356	319	286	350	215	472	94	254	116	377	121	283	202	289
AKT1S1_AAGTCGCTGGTGTTAAGCCG	102	117	130	121	119	113	202	138	113	107	128	82	116	113	105	65
AKT1S1_CGGCGGGGGTCTCCTCGCTC	69	84	77	63	76	197	56	542	34	231	31	225	30	617	40	254
AKT1S1_TCAGACCCCGAGAGTACAGA	127	111	130	90	118	52	407	70	157	62	139	72	149	44	132	47
AKT2_TCGCCAACAGCCTCAAGCAG	422	443	418	356	384	490	328	640	134	352	107	344	152	507	129	372
AKT2_CAATGATGACTTCCTTCCGC	289	313	279	306	244	172	336	188	156	133	143	118	266	143	184	129
AKT2_GACCCCATGGACTACAAGTG	140	168	154	130	205	196	176	172	80	110	70	112	134	178	99	79
AKT3_GATGTTACCATTGTGAAAGA	134	116	133	121	65	60	74	36	45	28	61	23	72	9	51	25
AKT3_GCAGTCTGTCTGCTACAGCC	249	263	276	195	190	192	370	183	139	94	163	94	196	194	138	95
AKT3_AACCCAACCTTCTTTCACAA	75	102	81	97	66	43	17	64	35	20	11	49	48	28	19	50
AKTIP_CTTAATGCAGAGCGATAAGA	112	112	112	117	48	68	43	234	27	117	42	141	55	294	65	86
AKTIP_GGTGAAGAGAAGACATTAAC	120	164	153	167	60	80	127	283	88	127	73	101	107	123	103	85
AKTIP_CTGCAAGAAGAGAGTATTCC	389	430	418	430	235	379	231	563	74	224	121	298	107	363	149	283
ALAD_CTCTCCAGAGACGTGGTACA	326	367	394	378	184	377	161	491	81	301	122	301	149	291	204	286
ALAD_GTGATAGGCTGTATGTCATC	273	289	315	248	389	118	636	168	281	145	284	109	366	115	325	85
ALAD_GGTGGCATTGGCGTATGCCA	204	220	190	204	171	110	290	67	123	38	101	35	136	33	114	41
ALAS1_AAGTTCTTCAGCAGTCCACT	502	475	514	492	448	392	516	552	195	198	164	253	318	301	152	308
ALAS1_TACCTGGCATCATCTTAGCC	222	254	216	234	331	211	559	314	290	151	254	227	353	235	276	159
ALAS1_GATGGCACACAGCTTCCGTC	192	173	167	195	189	184	296	282	123	146	116	158	154	94	143	137
ALAS2_TATTGGACGCTGTCCCATCC	219	233	219	174	120	189	139	174	65	100	56	111	91	78	65	87
ALAS2_CCACTGTCCCTTCATGCTGT	435	486	527	502	451	307	582	325	281	234	249	256	347	224	323	199
ALAS2_CCGACAGCATGAAGGGACAG	265	284	242	186	320	440	777	1046	497	532	336	580	873	797	388	629
ALB_GCTGCAAGTCAAGCTGCCTT	275	298	299	281	310	440	509	774	143	351	185	421	209	568	262	339
ALB_CTGCTGAAGATACTGAGCAA	178	157	198	156	202	267	373	478	216	236	128	253	246	341	129	235
ALB_CCCTTGCCCAGACAAGAGTG	367	386	366	316	339	250	510	351	230	124	160	146	235	167	171	202
ALCAM_TGTCTGCGAAACTGCTCTGC	154	147	142	122	109	20	205	26	82	39	95	45	120	28	91	11
ALCAM_AGTGCTTTGCTTACAATTTC	581	558	619	607	406	385	707	564	260	297	211	300	430	488	254	321
ALCAM_CGAAACAGAGCAGCTAAAAA	147	176	150	130	166	66	120	24	39	8	33	23	41	5	26	45
ALDH16A1_AAATCCTCCACATCATCTCA	51	75	52	58	34	36	8	24	7	13	11	15	11	28	17	15
ALDH16A1_CCATCATTTACCCACAGCCA	349	339	322	288	259	245	339	363	119	248	162	276	213	217	230	230
ALDH16A1_CCCATTCTATCCCCCAACCT	431	497	477	331	363	576	568	1145	199	561	167	619	271	924	220	568
ALDH18A1_GCCGCACGCTCTGAGACAGA	110	119	113	97	166	39	267	12	31	10	65	4	47	3	57	19
ALDH18A1_ATTGTTCTTTCAGATGTAGA	117	129	144	156	70	77	31	161	8	71	6	60	15	125	4	65
ALDH18A1_TGTTAAAGATAATGATAGCC	118	139	123	127	181	85	129	30	42	27	48	15	61	22	42	17
ALDH1A1_ACTTACCAATTGGTATTGTA	324	315	337	325	209	289	256	559	87	224	85	252	158	423	65	244
ALDH1A1_TATACAAGACATGAACCTAT	106	110	109	107	22	86	23	55	31	38	15	32	59	31	31	30
ALDH1A1_CAGAGCTCCTCCTCAGTTGC	604	639	632	612	544	647	566	621	215	335	207	475	338	429	223	490
ALDH1A2_CCCATGTAGAGTGCACTGAG	399	466	468	413	229	199	246	92	112	55	95	44	106	28	129	91
ALDH1A2_GATCTGTCCACACACTCCAA	164	169	169	137	69	111	59	94	56	129	80	105	80	92	150	69
ALDH1A2_TTTACAAGACATGAACCCAT	252	238	246	235	58	156	37	267	11	134	13	143	16	331	34	146
ALDH1A3_TACTCACGGCCAAGGTGGCG	140	138	166	138	182	109	303	83	171	44	113	44	152	35	143	37
ALDH1A3_CGCTCAGCCCGACGTGGACA	99	86	97	73	75	139	216	159	99	54	79	83	112	50	83	43
ALDH1A3_CTACATGTAACCCTTCAACT	371	374	364	366	340	334	621	607	308	283	271	291	516	373	270	225
ALDH1B1_GTGAACATCATCACGGGGTA	93	120	103	119	72	92	133	128	45	53	32	69	37	84	46	53
ALDH1B1_CGGCCCGATCCACATCAGCC	333	461	385	347	312	287	614	422	248	228	195	231	323	304	264	185
ALDH1B1_GTGATGATGTTCACCACCCC	428	437	451	392	337	314	463	411	169	303	182	301	292	399	293	224
ALDH1L1_CCAGGGGTGGTCACCAAAGC	215	191	229	179	272	150	715	161	223	63	185	70	347	90	130	107
ALDH1L1_GCTGGTGAAGAATATTCAGC	110	114	129	119	75	51	158	22	79	16	41	30	115	12	39	14
ALDH1L1_TGCCCCCTTAAAGAAGTTCG	362	388	408	328	334	217	354	338	151	134	103	142	173	192	184	116
ALDH1L2_GCGCTCCGGCGCTTCTCCAC	155	161	192	201	203	178	53	293	31	89	29	120	17	97	36	137
ALDH1L2_TCCTCTCCAGCATGCTGCGG	283	250	269	278	439	117	759	174	444	80	208	76	557	76	224	96
ALDH1L2_ACCATGGCCTTGATTCCTTC	279	254	234	220	139	186	249	151	99	92	70	115	184	144	85	124
ALDH2_GCTGAAGAAGTCTCCGTCAA	234	278	245	215	302	246	433	165	159	109	116	125	232	105	164	157
ALDH2_CTACACACGCCATGAACCTG	378	369	364	319	437	243	578	461	204	229	162	194	333	240	199	173
ALDH2_GCCCATACCGGAGACATTTG	181	204	227	207	162	206	199	222	43	66	74	108	62	180	58	97
ALDH3A1_CTACATCCACTCGGAGCCAC	334	358	364	335	267	412	310	467	104	186	121	187	143	362	163	187
ALDH3A1_TACCATCATCCCCCAGTACC	374	393	392	332	368	298	571	404	267	239	149	219	340	475	223	303
ALDH3A1_CATGTTCTCACTCAGCTCCG	225	205	239	229	216	266	230	312	100	169	93	179	115	183	140	162
ALDH3A2_TCAACATCGGTAAGTACTGT	694	624	794	711	1326	1533	1950	1956	762	946	630	1045	1211	1433	750	868
ALDH3A2_CGATGTTGATCCTAAAACCA	243	250	285	225	183	182	347	99	126	56	95	52	174	111	100	63
ALDH3A2_TGGCTGAATGGTGAGAACGA	131	149	150	153	113	61	261	100	102	68	91	56	149	47	91	50
ALDH3B1_GCAGCTTCTGCACGACGCAC	168	182	198	160	168	161	51	252	32	143	19	150	38	239	12	125
ALDH3B1_AGTTCCAGGGCGCAATGATG	248	272	258	232	245	47	340	18	103	11	98	9	192	12	92	22
ALDH3B1_CCACCCTAACTATCTAATCA	326	320	402	284	292	341	570	364	265	143	152	218	282	199	160	227
ALDH3B2_AACGAGAGCGATCGCTACAT	85	64	52	77	77	23	175	68	44	62	50	61	56	48	80	37
ALDH3B2_TGCCCCTGCAGGGAGTTGCG	251	299	281	279	346	210	532	141	227	68	194	88	254	107	127	85
ALDH3B2_GAAGCCGTCAGAAATCAGCC	147	161	181	138	170	69	691	61	256	42	225	43	300	25	193	47
ALDH4A1_ATCTGGGCCCGGTCTGCAAT	191	185	154	169	85	220	50	121	8	45	19	70	10	36	22	68
ALDH4A1_GATGGAAGCCATCCCATGCG	316	399	406	350	432	284	479	188	216	168	194	126	252	116	232	88
ALDH4A1_GGATGAGGAGGTGTGGACGT	158	216	203	183	177	94	220	202	80	148	64	131	97	172	74	132
ALDH5A1_CTCTTTATAGCTTGCAAGCC	391	411	398	414	288	310	366	418	118	240	103	314	174	303	87	318
ALDH5A1_AGACACGCCCTTCTCCGCCC	574	609	545	453	664	554	781	702	268	337	259	399	385	505	325	342
ALDH5A1_CTGTTCTCGAAAGAATGCCA	173	195	198	177	157	91	396	76	175	40	95	43	282	59	108	67
ALDH6A1_CCAATGAAGAGCTTTACAGT	309	292	306	282	395	245	742	371	279	219	254	184	327	318	260	205
ALDH6A1_TGCTGAATACCAGGTGGGAC	97	96	104	87	18	119	2	148	36	91	36	113	42	81	95	68
ALDH6A1_TGCCTCACAGGTTTCTTCCA	346	392	403	332	214	346	296	610	119	240	136	214	160	232	192	183
ALDH7A1_CTGGAGGACAACAAGCTGCC	131	124	128	136	217	221	376	323	171	155	164	208	137	221	170	165
ALDH7A1_CCAAGACCTGTCACAATTGT	562	584	619	540	460	333	550	391	163	196	140	253	242	207	191	238
ALDH7A1_TAGCATCTTTACCAAAGATC	253	254	239	241	85	186	43	169	17	79	20	107	16	85	42	87
ALDH8A1_TTCTCTGGCGGCCTTGACCG	241	273	274	209	106	226	48	283	21	132	33	148	31	150	61	135
ALDH8A1_CTCCCGGTGAAGGAGATCAG	132	136	142	128	87	54	129	33	46	23	74	13	78	17	58	14
ALDH8A1_GTGCCCCTGATCTCCTTCAC	213	219	283	159	190	246	112	161	41	70	30	90	67	86	33	83
ALDH9A1_TCGGCTCCAGCATTAGCCTG	140	173	174	180	118	234	207	813	54	251	66	345	84	379	63	312
ALDH9A1_AAACCTGTTACCTTGGAACT	137	157	151	151	192	164	170	319	43	155	43	156	63	211	43	172
ALDH9A1_TACATACCTGGCCTTGTGTG	406	461	430	415	353	417	482	460	221	252	171	355	338	317	251	292
ALDOA_CTTCAGCACACAACGCCACT	328	343	379	339	395	340	378	444	110	194	139	228	154	310	89	232
ALDOA_CCAACAGGTAGACAAGGGCG	104	106	101	115	28	60	12	35	5	8	4	11	16	8	14	34
ALDOA_GGTCAGTGCTGGATATTGGT	270	278	293	255	105	123	214	34	45	27	40	31	57	41	58	50
ALDOB_ATTACCTCTGGTTCAACAAT	607	623	616	568	421	536	694	721	364	431	263	479	804	425	324	422
ALDOB_TAGCGAGGCTGGATGGACAC	88	122	121	98	45	66	95	79	43	24	31	61	27	41	22	61
ALDOB_AATATCCTTACCTTGAATGG	379	360	427	359	371	372	579	529	319	215	223	309	330	299	284	265
ALDOC_TCCCATCAAGTATACCCCAG	272	268	273	249	202	193	262	308	89	95	64	100	86	154	49	107
ALDOC_CTCCTCTGGGGTATACTTGA	192	211	213	159	217	240	337	248	174	90	102	112	261	80	175	113
ALDOC_TTTCAGCACACAGCGCCACT	581	589	553	534	470	507	442	436	221	318	231	327	291	287	378	224
ALG1_CAACCATCCCCTCGTTCTGC	412	443	376	382	393	307	666	215	375	130	225	145	463	165	263	152
ALG1_TGTTCTGCAAGAGCTCATCA	263	281	300	262	367	268	305	478	109	201	78	223	128	297	106	194
ALG1_ACAGAACTTCAGAGTCTTGC	177	189	185	185	205	122	378	90	117	17	84	25	264	21	73	34
ALG10_CTCTCGCAACGCCCGGCTGA	56	84	77	62	62	107	32	113	12	27	6	30	16	56	10	35
ALG10_GCTCAGTTCACAAATGAGTC	195	194	203	210	224	157	180	431	78	130	62	187	152	214	56	148
ALG10_GAGTGATCAAACCTGCCATT	353	396	389	341	400	524	733	624	350	396	352	503	584	425	550	315
ALG10B_AATTCCATGTTTCCAAACTA	153	199	212	206	161	113	307	124	128	54	111	67	131	43	83	44
ALG10B_GTACCTGGTGTCAGTTGGAG	59	52	46	51	21	24	14	52	24	57	26	59	37	41	62	52
ALG10B_CTCTCGCAGCGCCCGGCTGA	144	162	173	117	68	121	334	39	117	32	81	46	82	31	92	31
ALG11_CCTCACGAAGGAGATATAAC	31	37	38	23	53	8	28	9	11	6	10	8	15	0	9	10
ALG11_GGCCCCCCGAATTGTGTGCA	250	262	261	196	296	233	577	693	217	250	225	341	195	408	209	300
ALG11_TTAGTGTCAACTAGCAAAAA	207	224	206	249	168	290	132	571	62	287	69	333	122	429	148	299
ALG12_CCTTCGCCATCATCGTGTTC	263	293	317	341	315	215	494	252	322	404	343	363	419	273	549	168
ALG12_CAGCTACGTACCTACAGGCA	144	124	148	120	59	168	51	182	35	69	30	100	28	78	42	85
ALG12_GAACGTCCTGGGGACGACTC	21	22	14	27	16	25	69	9	21	13	25	16	50	6	67	0
ALG13_CTTCTGGGGGTAGTTGTATG	139	168	165	129	104	137	93	43	53	47	68	38	65	47	54	30
ALG13_CTCATACAACTACCCCCAGA	84	96	85	91	38	43	98	1	70	11	47	8	59	3	32	21
ALG13_ACACCTGAAGTTTCATAGTC	304	341	283	320	364	240	273	477	123	284	115	269	179	320	156	228
ALG14_ACATGGATAACGTTTCTACA	212	277	228	232	140	230	86	74	23	43	39	41	55	34	64	41
ALG14_TGATAGAGACCCTAGTAACA	192	219	222	232	113	143	130	198	108	58	72	83	175	68	118	99
ALG14_TGCTGAACCTCCCGGCTTCT	164	175	182	175	193	70	438	120	156	72	140	103	173	112	152	86
ALG1L_GTTATCACACAGACAAGAGA	159	151	147	175	101	100	8	155	3	69	11	100	12	147	7	117
ALG1L_CCTAGCAGGGTCGGTGGACC	96	90	97	80	32	8	12	65	3	10	2	11	0	20	3	31
ALG1L_CTCCTACCACTTGAAGTTCA	134	155	208	166	119	211	71	353	3	109	22	152	24	121	22	123
ALG2_CCGATATGTTACCAAACTGC	74	96	89	72	104	38	88	14	26	6	25	8	21	8	26	16
ALG2_CGTGCTGTTCCTCGCCGACG	309	342	315	316	141	296	193	265	61	61	60	84	58	102	42	104
ALG2_GGACTCGGTTCCCAAGCCGT	175	189	198	179	236	179	200	169	86	54	73	79	99	83	43	91
ALG3_CTATGACTATACCCAACTGC	323	319	325	278	150	203	64	445	17	138	26	216	20	151	29	180
ALG3_TTGTACTATGCCACCAGCCG	347	430	414	327	350	377	452	590	148	229	149	237	167	240	147	256
ALG3_GATCTATCACCAGACCTGCA	89	89	109	82	57	109	129	39	51	28	53	16	85	32	34	25
ALG5_GGCTAAATGATCTACAGCCT	206	219	270	208	258	372	274	564	119	273	88	358	224	562	101	308
ALG5_AATCAAATGGCTATAGCATG	45	27	50	37	42	25	101	132	47	25	52	41	51	18	28	48
ALG5_AGAAAAAGAATCAATTGCTC	220	255	251	252	157	201	176	128	81	55	78	73	78	88	70	107
ALG6_TTATCATACCATTGTTTGAC	370	388	390	375	361	161	412	211	150	110	112	110	229	157	171	129
ALG6_AGACTATGATAAGCTGTAAG	184	207	197	187	250	172	412	362	118	257	122	216	172	271	124	224
ALG6_AAACTTACACATATGCACAT	155	180	205	177	207	86	208	166	85	78	65	84	122	60	102	80
ALG8_GAGGGAATAATGTCCTGTTG	235	261	268	232	94	194	95	311	47	109	44	167	54	117	80	123
ALG8_GTTGCCAAGGGAGTCACTGA	210	235	282	204	243	262	493	213	172	95	169	89	153	96	149	101
ALG8_TTTCTGATTCTGACCACAAC	312	307	299	292	437	321	605	632	253	322	209	320	367	382	242	223
ALG9_GATGGCCCTCATACTATTTC	55	59	61	61	74	43	93	190	38	58	29	76	20	86	54	92
ALG9_ACCCATTGCCTTTGATTTGC	278	292	262	256	209	268	463	450	241	205	262	287	314	273	325	206
ALG9_TAGCTGTCAATGACCACCAC	296	327	328	274	255	148	271	181	68	85	71	85	87	152	51	109
ALK_TCAGGACCCTAAAGGATGCC	149	151	179	151	184	53	89	51	35	4	42	28	17	5	38	46
ALK_AGGGTCCTGACCTGCCATTG	245	275	263	241	366	352	521	1212	154	404	126	525	186	666	165	537
ALK_GATCAAGAGCTCTCCATGTG	305	369	333	330	274	344	441	338	149	200	163	201	200	172	189	176
ALKBH1_GTCAGCAAGTGGCAAGCCTA	120	152	134	123	233	173	467	149	166	69	133	112	197	88	94	98
ALKBH1_GAAACCTAATGTATGTAACC	221	250	264	229	205	133	157	150	147	195	152	168	186	132	255	88
ALKBH1_ACTGTTTCACCCAGTGCCAC	229	265	220	219	165	230	168	181	64	129	93	117	110	124	170	93
ALKBH2_GCCCGAATGTGCCGCCAGCT	390	412	482	340	450	447	582	507	273	324	248	300	430	359	385	253
ALKBH2_CTGCCTCAGCTTTGCCAAAC	269	258	257	254	306	352	385	540	172	278	167	367	203	437	198	323
ALKBH2_AAAGTCTCTGCAGGCACCGA	241	236	237	217	251	263	404	402	111	168	111	197	158	229	140	141
ALKBH3_GAAATCAGCCTGTCACCCAC	135	147	124	109	78	87	47	204	8	130	9	75	25	174	10	57
ALKBH3_TGTGTTCAAAGAACCTCAGC	218	203	248	209	192	98	184	110	89	66	40	68	120	78	60	85
ALKBH3_ATTACTTACTCAATCACTCG	391	388	456	414	267	202	263	132	68	80	116	107	152	108	142	101
ALKBH4_TTCATTTACTGCTCCGACAC	311	325	365	322	150	260	65	254	41	104	38	129	67	283	31	132
ALKBH4_CTGATCTGCGAGCGGCAGCG	111	118	127	120	95	31	53	82	14	24	17	28	0	22	7	29
ALKBH4_GTCCATGAGCCGCACCAACT	366	425	401	340	288	584	247	564	129	207	107	312	135	211	135	295
ALKBH5_GCCGCCGCATCTTCACCTTT	376	423	371	361	386	408	783	721	277	287	256	369	360	490	257	341
ALKBH5_AGCTGAAGCTACCCCTCCGC	258	262	296	247	195	161	570	187	159	69	117	142	241	77	98	114
ALKBH5_GGACAAGATTAGATGCACCC	258	295	326	277	338	186	400	381	150	229	144	190	279	421	175	243
ALKBH6_TCAGGGACATAGTAGATTAC	229	222	257	251	134	145	285	124	94	32	47	75	194	37	50	79
ALKBH6_ACAACCTGCTCCACTCTGAA	150	140	181	135	92	312	170	367	100	213	104	238	171	276	172	208
ALKBH6_TTAATGCCCCAAAGCCAAAG	170	197	173	150	146	213	69	277	35	143	28	179	34	225	35	160
ALKBH7_TGATGTAGCCGCGGGCTTCC	309	295	322	295	237	199	274	350	116	149	105	140	105	221	137	119
ALKBH7_TCACGGAGATGCGCCGGCCC	303	291	255	262	290	405	368	461	127	185	91	268	226	310	111	260
ALKBH7_GCTCTCCTCCGTGCACGTGC	269	268	279	238	155	234	168	383	76	157	73	176	76	172	80	166
ALKBH8_GATAAAGATAAGCCATTATC	283	257	277	234	157	72	77	82	20	13	22	29	34	11	15	33
ALKBH8_ATGTCTCAGCAAAGTATGCT	230	271	293	267	152	308	172	243	80	139	74	122	80	168	98	108
ALKBH8_AGGCCTCAAGCCTTACCACC	308	364	326	310	273	231	400	175	165	170	175	159	219	110	247	100
ALLC_TATTCATGCTCTTTGAAGCA	224	255	252	238	190	167	753	185	286	97	150	92	363	120	160	82
ALLC_ACCAGGAGGAAAAGGATTCC	113	142	164	137	55	75	143	17	64	29	49	37	66	19	61	18
ALLC_TTGGGAAATGGATGGATGGC	197	217	189	193	322	170	696	331	309	154	295	172	352	221	252	168
ALMS1_TTCTTGGTCTTGTGTCAAAC	130	128	170	163	152	133	226	82	84	38	67	39	93	54	62	47
ALMS1_AATGGACTCTTCCCAAACCT	224	194	202	165	113	230	42	657	10	286	25	303	29	467	44	257
ALMS1_CTTTGATGAAATAAAGAATC	215	276	251	251	68	135	44	263	28	84	12	80	41	152	15	103
ALOX12_GTGGTTCTGCGACCGCATCA	283	314	301	278	352	173	802	356	398	183	240	216	774	250	281	231
ALOX12_GGGCCGCTACCGCATCCGCG	177	170	199	173	239	122	339	120	114	55	122	62	161	54	114	75
ALOX12_GTTCCTTCTCTCGATGCTTC	532	520	534	496	388	572	699	564	276	192	224	257	350	327	207	315
ALOX12B_TGTTGGACTGCAAACATTCG	179	200	212	178	107	74	71	45	6	21	17	13	16	27	13	32
ALOX12B_GAGACGACAGATTTCTTGCC	285	279	331	305	269	165	614	320	313	219	258	193	435	237	291	110
ALOX12B_CATGGAGGGCATCCCCACCG	234	221	220	168	231	123	230	121	42	32	85	60	76	73	56	75
ALOX15_TGTCCTTCTAGGCCGCACTG	540	600	598	602	598	454	962	456	287	231	342	247	432	330	295	301
ALOX15_TGGAAGTACCGGAGTATCTG	143	143	138	140	99	53	121	105	46	14	61	38	94	15	62	46
ALOX15_TGTTTCTGGAACAGGCCCTG	268	318	305	235	400	509	751	619	261	258	238	322	379	372	232	330
ALOX15B_AGGTGGAAGGCTTACAACCC	219	247	246	222	208	261	398	462	131	159	125	195	179	214	139	172
ALOX15B_GACTCCTCCAGAGCCCCTTG	99	99	113	117	47	96	50	31	17	2	13	19	36	15	30	24
ALOX15B_TGTGCTCCAGCAACAGCGCC	238	277	296	241	239	185	292	257	155	160	89	192	168	275	142	167
ALOX5_TATCACGGGGTAAATCCTTG	498	557	629	544	397	475	517	424	121	163	158	203	150	162	143	224
ALOX5_CATTTGGCATCGATGCTCAA	221	237	246	212	134	225	138	266	45	116	44	98	56	194	76	110
ALOX5_GTGTTTCCAGTTCTTTACGT	341	343	384	339	257	297	277	140	175	100	86	118	233	148	117	152
ALOX5AP_GGCAGTGTAGACCCGCTCAA	249	250	247	219	119	176	172	318	91	147	50	161	106	198	79	222
ALOX5AP_ATCAGTCCAGCAAACGCAGC	245	293	265	255	387	268	741	476	478	230	274	216	807	385	272	170
ALOX5AP_CATTCTGGACCACGCTGATG	259	241	253	199	206	121	412	83	144	59	113	100	179	77	121	89
ALOXE3_CCTGCAGCGTGTATCGAGTG	262	267	264	240	185	191	352	598	162	245	125	258	228	393	137	268
ALOXE3_AGAGTTGCGCACCCACGTCT	457	492	501	441	366	217	470	252	177	116	151	160	244	108	177	153
ALOXE3_CTGCTGCACAGATGCGTCAC	521	452	493	420	504	247	884	319	336	155	273	186	383	168	314	158
ALPI_ATCCTGGTGGCTGTCACCGT	374	413	395	356	272	544	318	668	122	322	149	330	161	395	140	367
ALPI_CATTACCTGGGATGACGCCC	230	240	203	186	145	154	226	281	71	127	69	124	85	173	71	149
ALPI_CTCTCCCTGGGCGTCATCCC	309	358	325	254	184	280	358	371	116	223	127	249	243	201	207	221
ALPK1_GTATACAGACCGACTGCACC	113	133	122	119	25	10	18	4	12	24	17	26	29	14	37	29
ALPK1_AGCAGTCTAATAAGCAACAA	97	119	135	139	125	112	146	113	43	69	37	78	51	96	46	85
ALPK1_GCTTGGCGAATAACCACCTG	129	156	148	124	181	73	437	223	221	74	112	94	362	159	131	136
ALPK2_ATCCGTGAACTTTGATGCCA	170	186	209	219	259	131	256	234	130	117	72	128	211	158	66	118
ALPK2_TTCTTATACCAAGTTACCTC	111	119	126	113	92	108	177	157	49	47	43	50	50	85	22	46
ALPK2_GAAAGGATGAAAGACTCCGA	141	165	155	141	191	105	734	79	329	68	265	52	610	86	328	59
ALPK3_CCCGGCCACCGGCTATAAAT	332	333	356	344	468	308	782	178	438	163	237	163	797	147	288	104
ALPK3_CTCCGTATCATCCTTGTACC	280	300	254	235	418	282	554	272	239	105	171	151	340	130	207	122
ALPK3_AAAATATGAGATCACTCATC	302	344	354	323	182	126	128	50	76	45	61	25	118	40	112	51
ALPL_CAGCGCCGCCTACGCCCACT	581	629	640	512	415	486	603	605	207	304	211	321	265	419	389	324
ALPL_GATGCGGGCAGCCGTCACTG	143	158	174	147	52	126	17	71	10	53	28	62	26	39	50	66
ALPL_CACCTTGGAGAGGGCCACGA	187	179	174	162	77	288	50	352	14	149	12	155	11	276	22	143
ALPP_CACCGTGTGGGCGTAGGTGC	180	186	205	180	127	193	205	164	45	102	56	84	74	86	88	91
ALPP_CATCGCCCAGGAAGATGATG	239	283	288	265	298	195	537	380	209	245	268	226	369	264	297	190
ALPP_CTGGAACCGCGAGGCAGCCG	164	144	135	140	105	101	166	110	53	66	39	52	54	83	39	73
ALPPL2_GAAGCGGTCCATGGCCAGGA	124	124	111	109	76	103	237	129	32	74	85	61	47	74	58	93
ALPPL2_CGTCACCCAGGAAGATGATG	284	275	316	237	266	301	414	647	139	267	95	342	165	529	80	248
ALPPL2_GCCTGGCGGTTCCAGAAGTC	127	146	134	130	80	114	175	84	94	18	60	24	84	36	53	31
ALS2_CTGCCTGCCAGATATGGACC	197	186	192	161	171	246	341	304	133	120	127	164	141	161	162	136
ALS2_CAGATGCACAAGAGACCACC	218	234	250	226	187	211	281	261	144	102	82	135	158	97	127	102
ALS2_TTCCCCCAGGCTCTTAAGAA	167	218	200	204	303	100	505	119	261	64	197	45	350	81	185	57
ALS2CL_CACCACCATGCAGCTTGTGT	347	374	350	263	347	296	230	277	80	68	88	122	136	109	63	122
ALS2CL_TGAGTCCTACACAAGCTGCA	344	397	378	366	205	279	345	586	136	324	159	306	157	459	205	262
ALS2CL_CCCTTCAGCATCACCCAACC	208	208	259	207	177	206	235	93	77	74	68	87	112	80	116	52
ALS2CR11_AACACAGGAGACGCCAAATT	332	347	348	350	430	521	911	582	288	243	208	232	372	309	232	252
ALS2CR11_AGTTCTTTATATGAATGCCC	352	375	404	421	158	291	130	125	43	79	29	85	55	67	55	100
ALS2CR11_ATACATACCACATCCCCAAA	121	160	158	137	143	58	333	51	130	27	94	35	140	30	91	30
ALS2CR12_CTACCACGCAAGAACTCCAC	186	171	206	160	209	230	320	283	142	128	71	170	200	143	76	141
ALS2CR12_ACTTACTTTGGGGAAACAAC	140	164	138	151	211	45	390	25	177	44	137	45	209	25	177	30
ALS2CR12_CTATCAACTTGTTCGGAATC	539	551	545	500	186	285	130	257	54	155	49	131	93	203	83	179
ALS2CR8_GACCATTGAGAACAATACAC	65	53	88	71	59	52	35	23	19	10	8	19	15	15	10	15
ALS2CR8_TTAAGAGTCAACCATAATGA	169	195	234	201	127	123	203	40	122	56	73	49	157	37	83	26
ALS2CR8_TTTCAAGTTGATTTGCTATC	281	264	307	256	168	335	165	500	88	265	89	295	154	396	100	251
ALX1_CTCCGAATGTCTCCCGTGAA	282	325	307	264	220	187	396	318	99	105	82	104	124	139	102	127
ALX1_GTCCGAGGCGAGTGAGAATA	163	164	167	147	68	122	72	57	18	39	12	45	20	52	15	60
ALX1_GTCCATAGCTCTATTCAGTT	101	108	131	106	88	23	130	18	34	4	35	6	48	9	37	13
ALX3_CCGGAAAGCGGGTCAGCCGC	236	265	241	270	233	216	367	280	146	95	128	155	176	108	107	131
ALX3_ACTATCCTGATGTGTATGCC	266	288	295	268	239	222	263	545	145	254	95	258	210	317	150	243
ALX3_GCTTTACCCTGAGCGAGACG	205	224	221	204	149	228	429	484	341	261	126	231	817	413	185	271
ALX4_ACTACCCAGACGTGTATGCG	151	149	174	137	78	110	62	0	24	4	27	15	38	1	22	16
ALX4_GCGGAGGGCCGCGATGCTCG	28	28	18	21	12	91	0	409	0	278	0	216	0	481	2	225
ALX4_TGTTCCCGCGCATACACGTC	278	312	280	261	189	218	88	261	67	149	61	198	97	226	90	155
ALYREF_CAAAACAACTTCCCGACAAG	224	209	223	217	140	118	84	33	29	17	22	33	25	9	40	20
ALYREF_TTCCTTGCTAGCGTAAACAG	309	340	361	294	337	244	281	438	83	207	84	283	141	366	102	272
ALYREF_GACGCCGTTGTACTGCTTCA	259	267	269	218	223	302	339	463	162	157	99	199	199	243	101	210
AMACR_TGGCCACGATATCAACTATT	330	348	367	324	415	440	864	972	444	570	271	581	636	951	368	522
AMACR_GTATGCCCCGCTGAATCTCC	90	89	76	64	87	63	61	64	39	52	67	71	45	20	87	38
AMACR_AAGCCAAATAGTTGATATCG	266	233	246	288	149	224	105	367	18	167	35	163	37	206	40	164
AMBN_TTGATAGACAATGAGACAGT	135	158	171	138	155	118	157	174	77	111	44	85	98	116	68	153
AMBN_GCACTGCAAAACTCATTTCC	261	285	297	277	190	188	221	321	81	163	121	217	96	137	150	141
AMBN_GAGATTAAACACACTTTCTC	332	371	420	365	262	438	307	543	89	204	109	280	148	248	90	274
AMBP_GCCCGACAACATCCAAGTGC	315	384	313	266	417	132	714	98	226	77	193	98	310	81	156	104
AMBP_TTCTAGGAAAGGTGTCTGTG	129	161	163	184	145	96	260	87	96	33	75	55	131	60	57	55
AMBP_TATGAGAAAACAGATACTGA	240	233	292	250	285	103	422	269	152	126	159	119	178	206	152	138
AMBRA1_ACCGAGCTCCACGCAATGCC	198	178	255	154	164	199	226	178	32	70	49	119	82	110	67	100
AMBRA1_TTTCATGAACGTGGACAGCC	262	281	269	244	260	186	425	408	212	220	130	221	289	329	97	227
AMBRA1_CTACTCACTCTTCTGTTAAC	446	432	466	408	373	394	360	491	100	191	113	229	130	282	113	215
AMD1_GACCACCTTGTTTGTTAATC	363	380	404	334	388	445	570	632	205	325	187	339	361	558	216	322
AMD1_CCATTCATCGAATACCCACA	242	241	238	232	267	102	223	84	88	68	95	71	141	30	135	51
AMD1_ATTTAGGTACTTATATACTC	245	298	324	265	417	119	437	32	150	30	125	23	196	20	123	55
AMDHD1_ACTCTTTCACCAGCCCATAC	395	396	380	381	196	472	251	627	139	397	142	446	230	673	200	436
AMDHD1_GAAGAAATAATTGACTGCTC	65	54	51	60	14	11	10	23	2	2	6	5	8	12	7	7
AMDHD1_TGTCTTTGAATAACATCAGC	242	268	283	218	254	260	453	289	131	200	122	168	195	269	156	135
AMDHD2_GGGTTCGGGGGTTGCCCTCG	60	78	57	88	56	57	279	94	79	66	48	36	137	110	82	73
AMDHD2_GATCTGCACGTCGATGAATC	300	312	323	281	198	253	337	252	144	135	158	171	177	150	126	170
AMDHD2_CGCCGTGCGACAGGATCCTC	345	390	333	307	245	247	460	199	174	136	131	143	279	110	155	128
AMELX_AGGTGCTTACCCCTTTGAAG	271	268	298	261	302	231	674	235	256	162	227	189	305	166	279	137
AMELX_TTTGTAGAACTCACATTCTC	367	392	412	444	195	350	161	499	95	178	92	219	170	242	102	185
AMELX_TAGCTGAAGTTGATATAACC	367	393	437	412	249	318	370	618	155	354	188	245	187	504	167	228
AMELY_AGGTGCTCACCCCTTTGAAG	180	170	185	151	175	55	188	47	44	22	56	13	75	11	43	20
AMELY_TAAAAGCTACCACCTCATCC	339	339	378	349	335	65	689	130	269	107	222	149	382	124	247	117
AMER1_CAGGGAGGCCTATACTCGAG	174	157	148	137	188	223	269	184	96	101	100	147	118	86	156	92
AMER1_CCTCTGGAGAAGCGTTATGA	114	137	139	118	177	84	254	206	110	77	106	67	228	65	78	62
AMER1_GGCCTTGGTAGAATCGACTA	279	288	298	240	185	133	95	128	82	102	91	101	109	78	127	68
AMER2_CCAGTAGCCCTCGTCGCTGT	464	511	452	416	426	588	402	1033	112	492	139	424	198	733	158	402
AMER2_AGGCCGGCGGCAAACAAAAG	72	61	63	56	59	116	93	143	17	59	15	94	31	68	31	66
AMER2_CGGAGCTGGCGCGTCCGTGG	167	152	153	163	240	145	133	360	50	162	33	164	57	266	60	186
AMER3_ATAGTAGCCCTCGTCACTTG	376	430	388	350	193	293	130	223	43	80	60	108	83	88	62	121
AMER3_CCTGCTCGCCGGAGAGAGCA	123	133	146	125	131	105	135	59	52	11	38	26	58	6	56	37
AMER3_CCAGAGCTTCGACTCGCTCA	179	169	184	180	271	81	324	57	127	62	98	58	252	43	133	24
AMFR_TCTTCGAGTGAGTGAGAGAC	163	171	170	158	183	134	366	177	168	158	141	151	174	221	152	167
AMFR_AGTCTCTTCTTGTGACAGTG	59	88	72	84	50	54	106	121	49	137	48	101	38	268	47	110
AMFR_AGCGAGGCCGTTAGCTGGTC	123	151	116	113	92	209	205	310	88	121	91	198	160	189	112	188
AMH_GTTAGCGGTGGACCGCCCTG	174	173	174	176	78	245	208	312	50	155	42	176	97	275	39	207
AMH_CCACCGCTAACACCAGGTAG	357	399	356	325	462	575	487	1001	163	478	137	383	252	558	194	379
AMH_ACTCCCGGCTGAGTACCGCC	388	447	441	406	344	587	578	966	283	517	273	579	405	652	399	534
AMHR2_CAGCAAGATGCTAGGGTCTT	358	414	394	379	191	229	257	306	127	227	135	215	193	340	158	182
AMHR2_GGCATTACTTCCCACAGCTG	193	223	213	180	112	105	166	43	32	37	23	33	40	50	24	29
AMHR2_ATTGCAGAAGTCAGTGCCAC	136	189	168	168	195	63	196	169	95	74	80	62	167	29	48	59
AMICA1_TAGATACTTCGAGGCTCTTC	261	307	283	275	257	95	394	161	177	119	164	120	180	109	221	135
AMICA1_TGCGGAAAATGTCCCCCACC	375	459	399	356	260	395	401	779	157	321	129	434	265	597	188	401
AMICA1_GTCACCAGGAGAGCACGCCA	269	302	274	236	190	445	68	481	36	244	39	229	48	284	69	237
AMIGO1_CAGGACAGCTAACCACGGCT	337	365	345	342	238	321	295	456	106	199	104	206	154	321	92	209
AMIGO1_CACCCCCACCGTGACCCGAG	46	41	35	25	12	28	42	76	6	44	8	35	4	73	3	40
AMIGO1_CTTCTCTGATACGCCCATTG	209	210	198	173	309	136	309	221	161	230	199	145	228	131	259	89
AMIGO2_AGGGCATCCTAAAGTCCACG	150	183	186	157	105	195	99	289	83	227	80	235	126	241	131	158
AMIGO2_GAGAGCCCTCCAAACGCTGA	182	173	206	153	165	162	184	326	78	186	64	165	140	296	126	176
AMIGO2_ACGATTACACCTGTCGCCTG	60	69	56	58	16	27	7	4	2	2	9	9	3	4	6	9
AMIGO3_CCAGCGCATCTAGTTCGTTG	145	180	192	162	112	189	86	247	42	66	23	102	82	122	46	106
AMIGO3_TCACGTTGTACTCGTGCGTC	190	251	237	207	162	162	122	235	8	131	45	126	35	193	34	133
AMIGO3_GGAAGAGCACCTGTACGCGC	268	312	295	255	313	252	780	149	283	65	208	69	293	100	194	72
AMMECR1_AGACCATAGACTCCTTATTG	194	203	201	206	228	159	231	196	76	125	105	130	115	132	115	137
AMMECR1_CTCCGATTACTAATGAATTC	544	592	605	527	421	279	909	356	272	145	257	231	358	391	308	186
AMMECR1_TTCTTTCAGGTGGGTGTACA	457	418	437	401	446	433	687	747	317	423	229	438	454	665	304	339
AMMECR1L_GGGCGGGACAAGCGGCTTCG	103	114	101	72	63	100	151	92	80	38	44	48	168	59	30	62
AMMECR1L_CACACGAATGAATCCCGCAT	281	284	304	230	244	109	164	109	84	65	50	78	103	117	58	105
AMMECR1L_TTTCTATAGGTAGGGGTCCA	186	201	222	201	232	175	432	229	194	110	124	80	265	144	157	89
AMN_CGGCCTTACCATGTCTGAGA	219	240	230	201	191	224	385	167	191	93	113	81	317	143	130	129
AMN_AGGTCACGCCGTCTCAGACA	290	308	255	255	290	265	654	213	312	86	214	84	302	101	259	91
AMN_CGCAGAGCTGCAGCCACAGC	181	170	173	151	90	194	275	223	129	125	132	111	150	141	139	83
AMN1_CTGCTAAAGATCATCGATTT	359	335	357	357	208	392	262	335	115	131	89	184	101	222	77	145
AMN1_TGCTGCAATCTCACTGACGA	210	238	214	210	259	185	435	256	156	110	138	105	178	168	110	93
AMN1_AAGTCCAAACTCTAGATCTA	153	144	182	185	143	155	200	239	74	117	107	116	71	127	111	88
AMOT_AGAGGATCTCAACCATCTGC	302	336	339	306	317	182	642	191	299	206	290	136	345	172	358	104
AMOT_CTTCTCTGCAAGCTGCTTGT	293	371	346	297	410	262	373	315	113	118	103	166	112	140	84	153
AMOT_CAACAAGCAGCTTGCAGAGA	324	344	362	299	321	305	679	575	433	283	243	291	956	421	215	263
AMOTL1_GTCAGCACGCCAAGAACCGC	190	217	184	155	171	107	101	110	85	43	45	45	93	39	72	47
AMOTL1_CGTAGTAACCCTGAAGTTCC	464	530	484	504	453	292	646	243	166	132	238	167	200	191	181	194
AMOTL1_TCCAGATGCCTTTGCGATTG	228	256	267	229	303	320	631	336	287	100	231	164	461	129	185	148
AMOTL2_CACCGACTTGGCAGGCCGCA	211	280	267	205	97	91	189	83	70	49	62	42	110	43	74	71
AMOTL2_CAGAGCCTCCTCCAAGCGTG	397	384	416	377	366	320	266	353	78	224	87	249	131	278	134	241
AMOTL2_CCGTGCTGAGGGAGAATGCC	155	196	170	140	86	171	136	350	53	160	57	197	65	353	67	160
AMPD1_ACTGTGCTATCCTAGAATCA	188	201	247	186	174	112	34	113	52	119	49	114	61	111	60	98
AMPD1_ATGCCTCTGTTCAAACTCCC	396	385	404	372	598	315	974	540	387	222	292	339	517	416	367	342
AMPD1_GCAAGCACACATATTCCATC	194	228	189	203	198	52	295	36	113	21	61	22	130	33	60	23
AMPD2_CCTGGAGGAGATCGTGCACG	103	134	135	127	94	108	241	277	140	153	125	154	163	178	151	119
AMPD2_GGTGCCGTTCACAGACCTGC	182	182	159	119	74	82	103	71	36	44	18	51	66	27	16	53
AMPD2_GGCTGACGTCAATGTGCTGA	231	233	257	207	160	192	331	272	160	150	119	160	242	185	140	151
AMPD3_AGTTGAAGAGTAACCCCCAC	395	383	343	342	288	228	416	412	150	170	178	230	194	151	195	192
AMPD3_ATTCCAGAAAGTTCAGTCGC	354	335	364	314	217	229	222	137	96	51	91	55	123	46	46	84
AMPD3_CAACTCCAAATACAACCCTG	388	378	401	361	291	431	209	602	87	373	88	338	126	548	139	343
AMPH_TGATTGCTGCTAAATATCCT	458	519	582	526	492	504	545	708	192	333	137	304	274	663	134	292
AMPH_CTTCTTGCCGTTTGAAGTTC	191	190	214	216	154	277	240	311	63	147	80	156	65	293	68	146
AMPH_AAATTAGGTCCTCCAAAAGC	217	238	253	216	101	183	172	110	98	100	81	79	107	107	117	42
AMT_TAGTGACCGGGTGAAGCTGA	139	127	129	139	222	43	228	80	66	58	60	50	120	78	54	57
AMT_CTTCCCCAGACCAAGATACT	312	350	324	301	330	204	541	129	218	67	164	91	367	57	170	104
AMT_TTGACAGGTACTGTGACTAG	345	411	364	337	315	486	291	685	141	394	176	433	217	584	184	383
AMTN_TCACTTACCAGATGCAGATC	261	288	302	261	294	204	439	147	137	40	137	76	197	42	144	98
AMTN_TTACCTGATTTGACTGCTGT	345	356	400	371	595	288	1093	349	454	194	365	197	659	230	375	180
AMTN_AGTGTGAGCATCTGTGTTAA	201	214	225	211	112	110	69	118	31	81	47	126	58	45	71	68
AMY1A_TTTCTAGGTTCGTATTTATG	911	1025	1084	1093	889	540	721	644	212	285	254	335	321	341	294	366
AMY1A_CGTACCTCCTGGTAAATGAA	412	503	547	470	265	214	395	189	92	93	108	115	134	109	117	101
AMY1A_GTCAGAGATTGTCGTCTGTC	742	793	760	720	528	623	793	570	355	297	239	341	554	433	228	340
AMY1B_TTAAAATCCCATCCAGAATA	656	684	749	660	656	660	1122	770	423	335	342	373	804	447	342	372
AMY1C_TTCACAACCCTTTCAGACCT	1851	2012	1993	1817	1163	1000	1099	919	488	477	461	438	568	564	535	570
AMY2A_TGTACCTCCTGGTAAATGAA	230	238	265	268	125	120	42	60	28	58	51	49	46	43	74	43
AMY2A_GTCAGAGATTGTCGTCTGAC	205	246	245	228	212	160	325	117	145	58	133	57	220	54	187	101
AMY2B_GTGCATAATTTATAGCTAAC	504	571	603	478	417	109	583	203	212	134	205	159	253	156	254	147
AMZ1_GGAGCCAGTCGAAGCCCGTG	222	222	208	193	210	159	328	58	113	19	75	38	166	16	73	32
AMZ1_GTCTGACCTGTACCCCCATG	353	360	394	278	408	477	406	492	156	237	200	304	213	236	241	188
AMZ1_GGTACAGGTCAGACAGTGTG	212	202	197	166	261	261	400	263	120	174	82	176	162	191	119	128
AMZ2_ATCTTTACCCAAGAGACTCG	182	237	185	176	233	120	263	173	102	84	85	104	88	96	113	93
AMZ2_TGGGGATATTCAGCTTTGCC	286	290	301	261	192	231	468	427	286	227	174	197	459	324	167	172
AMZ2_CTTGTTACAGAAACAGGAAC	198	184	185	174	157	134	189	133	62	24	78	47	64	41	25	65
ANAPC1_TTACCTCTGATTTGACTCTC	450	558	504	521	333	475	280	324	61	91	106	140	69	103	65	145
ANAPC1_TTCAAAATGTGCATTCTGTG	210	204	217	235	253	275	271	512	103	185	97	189	112	199	127	191
ANAPC1_AATGAATACCTGGGTGAACC	170	169	198	147	158	170	150	169	39	63	30	76	68	64	46	58
ANAPC10_CTGACCCCAAGCAGTTGGAA	237	254	235	233	161	169	169	99	50	48	67	51	109	55	62	51
ANAPC10_AGCAAGATCTCAGTCAGAGT	335	361	357	318	191	222	102	88	16	25	32	46	21	46	28	68
ANAPC10_ATTTAGTGAACATCCAATTC	309	297	378	337	251	346	411	257	148	101	147	141	285	111	147	136
ANAPC11_CGTGCATCTGAGTAGTGAAC	288	339	345	298	145	198	116	189	21	68	31	80	27	94	28	64
ANAPC11_ACGGCGTGGCCACTTGGCTC	82	97	80	92	53	41	3	6	1	3	7	3	3	1	4	30
ANAPC11_TACTCAGATGCACGTCTCCT	875	884	941	841	770	763	1161	1103	516	572	370	769	627	854	430	623
ANAPC13_AGAAGACAAGCTGCCTTATG	182	184	221	176	91	289	172	394	70	156	54	185	81	244	45	152
ANAPC13_CCTGAACCTGAACAAGACAA	290	296	292	262	157	169	184	152	83	40	84	47	111	68	77	71
ANAPC13_ATTCTCATGGAGGTACTGTA	140	155	166	166	174	121	334	119	166	80	114	76	267	96	162	57
ANAPC15_TGTCTACCTAGATCATCCAC	431	463	449	454	298	255	328	191	198	185	188	149	257	106	316	105
ANAPC15_CACAGAGTCTCAGTCACACG	61	47	56	64	92	26	97	0	30	0	21	4	31	0	7	2
ANAPC15_CCACCAGCACTATGATGACG	233	247	258	209	254	218	176	289	56	107	55	121	46	145	51	110
ANAPC16_GTCAGTGGAAGTTCTGTCAC	189	173	185	181	83	79	122	57	57	59	91	56	117	64	112	31
ANAPC16_TCTCAGACCTTGCCCCACCA	360	411	365	303	344	248	456	451	168	152	148	230	229	161	184	227
ANAPC16_AGCTGGTTTGGTAGAAGAGC	119	156	127	143	110	146	106	213	35	38	31	97	36	63	47	126
ANAPC2_AGCCTATCCGCCGCTACCTG	423	483	464	373	271	243	150	135	65	27	42	32	68	28	46	52
ANAPC2_AGGAGCGCTCGTACTCGCCC	214	236	252	212	177	86	106	38	17	3	35	18	37	1	28	28
ANAPC2_GCGCGTGCTGGACCCTTCCA	283	309	337	277	151	210	41	204	11	61	15	76	25	66	15	116
ANAPC4_CTCCAGTTTCCTGTATGCAT	274	253	285	256	229	171	323	119	150	27	91	39	219	17	64	40
ANAPC4_CAAAGCAATGAGATCCCGCT	333	364	335	286	192	138	79	25	54	6	36	17	56	4	25	41
ANAPC4_CGACCTGTTTCCCATCCTTC	758	841	830	716	745	805	514	596	133	188	135	234	153	243	131	319
ANAPC5_GCTCCGCGTGTAGCTCTGCG	292	398	296	323	204	171	93	49	5	9	15	11	16	8	13	27
ANAPC5_GTTTCTGCGTCACATGATCT	447	428	468	405	184	248	154	87	16	60	44	53	43	50	75	64
ANAPC5_AAGAACTTGATGTATCTGTA	298	260	305	290	366	158	242	71	98	28	90	38	135	19	68	47
ANAPC7_GATCCCATCAAGTATAGCAA	107	99	99	111	136	100	313	111	99	76	97	68	188	99	102	72
ANAPC7_TGCTGTGAGTAAGTATACCA	287	325	305	323	358	318	684	549	317	325	199	277	449	358	234	210
ANAPC7_CAAGAGCAATCAGTACCATC	205	203	192	196	236	145	262	89	83	88	61	71	97	106	104	87
ANG_TTTGTTGTTGGTCTTCGTGC	426	452	439	408	291	405	429	616	200	221	154	296	289	439	142	328
ANG_ATTGACTGATCCAAGTGGAC	213	199	185	180	228	95	236	96	130	73	82	67	170	143	88	93
ANG_GGGTCTGACCCCACCGACCC	86	93	81	90	42	126	24	125	8	91	3	70	11	129	4	35
ANGEL1_TAGGTCCCCGCACAAGATGA	198	197	257	195	208	280	277	255	104	193	105	170	128	421	86	165
ANGEL1_GGAACCCTCTCTGCGAATGA	191	172	203	164	114	127	26	111	37	111	64	90	79	133	95	57
ANGEL1_GCTAGTCCTTTATCTATAAG	219	256	266	235	152	199	92	292	32	106	27	101	48	182	35	165
ANGEL2_GTACCCAGTGATTCCAAACT	563	604	579	542	346	280	482	364	210	316	238	272	285	355	380	221
ANGEL2_TATACTTTCACAAGATTTAC	262	286	289	301	224	164	278	111	97	39	95	61	221	60	93	61
ANGEL2_AGCAGAGATCAGGCCAAGTT	513	591	560	504	637	640	814	536	372	360	293	324	525	381	403	336
ANGPT1_GAACTGCATTCTGCTGTATC	392	409	408	402	497	484	780	730	353	394	374	459	477	450	401	310
ANGPT1_GCTGACAGATGTTGAGACCC	231	289	287	211	244	211	303	190	158	180	185	134	156	166	216	120
ANGPT1_AAGTTGCTTCTCTAGCTTGT	221	251	250	240	144	137	592	396	254	171	183	174	317	196	252	188
ANGPT2_GAGCTGAAGTTCAAGTCTCG	200	177	261	211	222	290	381	521	153	217	132	295	171	373	138	321
ANGPT2_TTTGCAGGCCTACTGTGACA	182	207	233	190	382	238	669	350	313	134	238	162	418	192	256	147
ANGPT2_AAGAACTGAATTATTCACCG	256	254	278	220	208	148	281	198	167	148	144	155	190	172	202	150
ANGPT4_GATCCGCAAGCTGACCGACA	182	227	211	162	198	148	354	450	236	236	137	196	312	350	167	145
ANGPT4_CTTCCTGGGCTTCGTTGCAT	415	469	415	387	438	484	720	597	314	403	265	371	454	479	309	321
ANGPT4_TGTCCAATGCAACGAAGCCC	282	281	291	248	161	180	186	168	103	102	107	119	156	113	123	76
ANGPTL1_AACAGCCAACAGTATACTCC	216	271	279	250	141	159	85	85	4	63	36	72	25	42	55	74
ANGPTL1_AACTGCGCCCACTTTCATAA	199	223	193	208	222	192	471	201	203	82	148	112	281	118	177	123
ANGPTL1_TGAATTCTATAGACTGCGCC	303	292	301	280	208	209	214	140	129	148	134	131	301	127	201	120
ANGPTL2_GCTACCAGGACGGAGTCTAC	94	71	92	100	113	65	186	125	88	75	87	69	232	118	70	54
ANGPTL2_ATTTACTGGCTGACGAACCA	81	68	101	81	98	53	101	63	68	54	91	56	85	52	110	38
ANGPTL2_CATTGACGGCGAATACTGGC	172	198	166	161	215	160	230	166	112	137	109	117	123	125	210	93
ANGPTL3_TAAGACCATGTCCCAACTGA	506	596	557	513	395	459	721	535	281	275	248	256	497	379	347	315
ANGPTL3_TGTACCACCATTTATAACAG	214	200	207	195	247	111	512	45	233	16	159	21	284	24	149	40
ANGPTL3_TTGTTTATATTGGTCTTCCA	529	537	591	544	553	561	944	809	457	483	404	520	631	560	589	410
ANGPTL4_CCAAGCCTGCCCGAAGAAAG	59	97	80	79	144	87	195	52	73	19	43	34	79	24	48	25
ANGPTL4_AACAGCTCCTGGCAATCCCT	580	639	652	620	578	580	672	859	266	364	244	422	452	629	224	387
ANGPTL4_AGGCGGCTGACATTGTGAGC	158	174	147	145	60	214	23	215	7	93	9	108	4	133	12	159
ANGPTL5_GTAGTTAACATTGTAGAAGA	132	155	162	161	186	158	479	146	203	84	170	82	304	106	149	89
ANGPTL5_AAGTAATGATACTGTTTGTA	317	341	401	322	212	289	254	218	129	124	124	108	161	145	168	137
ANGPTL5_TACATTTAAGAATAAGAGTG	266	261	263	309	329	275	515	288	280	181	209	224	294	232	184	172
ANGPTL6_CTGAACCATCTTGCCTCCGC	613	696	715	621	554	466	557	466	190	272	227	275	325	281	277	204
ANGPTL6_GGCCAAGCCGCAGGCGGTAG	73	81	85	78	104	67	259	29	94	18	48	14	121	31	54	27
ANGPTL6_GGCTTCGGTAGTGGCCGCCG	9	5	7	5	0	0	0	0	0	0	0	0	0	0	0	0
ANGPTL7_CAGAAGAACTACCGCATCTC	168	144	179	164	286	258	312	264	110	88	99	155	132	119	109	91
ANGPTL7_ACGGTCACTCAGACCTCCGC	219	255	224	201	194	259	219	482	70	170	49	269	54	294	61	258
ANGPTL7_GGAACTACACTGGCAATGTG	30	27	38	17	30	16	8	33	0	14	0	9	0	12	1	25
ANHX_CCTGGCGTGCGCCCGTGTCC	312	322	319	330	245	358	684	329	322	289	216	244	431	196	288	186
ANHX_CTGCGTTGTCCAGGAGATGC	174	190	198	190	126	164	171	147	100	58	60	58	117	70	40	54
ANHX_TCCAGAGCTGCACTAACTCC	168	133	144	153	35	30	8	23	7	3	18	12	13	11	12	22
ANK1_AGATATTAACACCTGTAACC	332	317	362	311	175	176	339	159	113	67	106	112	218	65	118	90
ANK1_TTGCATCTGGCTTCTAAGGA	135	161	156	133	126	138	163	146	57	47	52	76	78	59	67	92
ANK1_TCTTTACAGAATGGGTTGAA	173	184	172	167	149	203	393	223	234	109	127	152	362	164	170	130
ANK2_AATGACCACCATGTTGCAAA	196	237	253	229	252	266	232	450	114	246	172	290	127	412	190	224
ANK2_CTTAGTGGCAGAATCCACAG	307	310	266	256	451	256	791	295	311	133	254	169	383	253	253	154
ANK2_CTGAGACTGTGCATTAATAT	832	862	1045	853	693	783	977	1604	581	874	431	1014	839	1222	492	867
ANK3_TTATTCACGAAGCTCTAGAA	141	131	123	140	90	35	36	21	1	8	21	15	10	13	13	24
ANK3_CTGAGATTGTGCATTGACAT	120	110	114	124	136	15	223	25	123	28	106	36	183	15	115	51
ANK3_GAAGAAACTTGACAACTTCC	93	139	128	123	93	93	95	82	44	64	33	46	62	80	62	41
ANKAR_ATAATCTTTGCTGTAGTCTC	232	247	247	236	185	205	390	177	175	98	128	104	291	71	127	88
ANKAR_TCAGCTAAAATGCAGTATGT	630	634	660	633	599	402	714	531	270	240	236	252	393	326	214	291
ANKAR_AGGTTTGACTGATATTACAA	404	372	433	376	218	303	195	335	84	171	75	137	117	190	89	166
ANKDD1A_GGCTGTGCTGCAGCGACTTG	219	201	231	187	133	113	298	51	100	10	62	28	173	8	60	31
ANKDD1A_ACGCACGTGGTTTCTGGCCC	112	129	111	113	122	91	182	144	102	27	78	63	145	30	65	90
ANKDD1A_GGGGAACACTGCCCTTCATC	218	302	268	239	290	301	378	397	247	401	208	275	355	297	375	148
ANKDD1B_CTTATCAGCAACATCCACCC	409	472	437	390	361	410	243	1005	85	554	153	584	126	921	189	527
ANKDD1B_TCTTGCTTAAACACAAGGCC	256	275	305	241	337	124	382	129	93	55	104	60	118	81	103	66
ANKDD1B_CAGTAATTCACCTTGCAGCC	248	268	264	238	202	215	176	350	60	144	53	163	109	228	60	153
ANKEF1_GCTCTGATCGCCCTTGAACA	202	186	228	202	154	189	171	224	80	111	119	150	89	215	94	112
ANKEF1_ATATGCCTTTGCAACGTCCA	382	390	416	349	296	339	441	473	133	193	141	233	203	222	160	222
ANKEF1_TTCAACAGGGCATAGTGCCA	184	217	170	198	207	133	334	295	201	130	122	165	315	175	155	137
ANKFN1_GATTCGCTTGCTTTGCACAG	154	172	180	187	234	222	225	238	137	121	108	128	202	128	132	118
ANKFN1_CCTCAACACACCTAACAGCG	171	196	193	165	92	213	59	164	15	109	19	77	30	141	22	89
ANKFN1_TTACCAGTTTATGCTGTTCG	272	307	270	242	234	113	381	218	145	103	120	108	161	146	176	140
ANKFY1_ACAGTAGTTCATCAGTGTGC	282	346	295	281	207	216	385	205	179	122	155	138	330	99	203	128
ANKFY1_CATTCAGCTCCTCTGCCGTC	716	787	808	636	626	785	536	911	199	490	256	525	277	916	279	556
ANKFY1_AGCATTGTCATCGTCACCTC	390	426	443	377	414	416	411	484	164	196	129	218	147	273	169	192
ANKH_CAAAGCCGTCCTGTGTATGG	209	219	228	197	133	206	180	24	126	87	126	79	190	31	137	30
ANKH_GAAGTTCACCTTCGTCTGCA	220	225	249	188	224	290	268	325	83	171	65	163	123	279	78	151
ANKH_CGTGCTCACCAGTTTGTTGC	228	205	202	202	74	201	116	139	111	291	161	242	158	176	329	131
ANKHD1_CCCATTAGAACCTAAGTCAC	516	587	585	535	311	449	417	335	198	159	128	215	361	216	164	163
ANKHD1_TCTTATGTCAGCATTTCGCA	361	434	459	402	214	156	150	233	60	113	31	119	48	183	37	164
ANKHD1_AAAGTACTCACCTATGAATC	365	411	432	375	351	241	530	273	239	134	119	168	360	236	133	176
ANKHD1-EIF4EBP3_ACCTTCTCAAGATCAGTCTC	346	393	346	401	267	171	278	293	85	113	91	154	96	147	112	130
ANKHD1-EIF4EBP3_ACCTGAGACTGATCTTGAGA	128	126	141	121	113	120	79	184	34	83	24	91	47	119	26	84
ANKIB1_TTACATTATGCTGCTAGACA	252	285	282	262	222	225	169	309	30	107	35	107	49	138	52	120
ANKIB1_TTGTGCACATTCCGTTTATT	968	1056	1136	1023	791	929	1338	1737	496	1124	483	1076	670	1739	513	952
ANKIB1_GAAGCTTTACTTCGAGCTCA	113	133	129	127	36	139	6	246	35	193	59	178	82	164	125	107
ANKK1_ACCTCTCGATGTACTGCATC	203	221	199	181	138	413	172	338	124	272	133	245	184	221	211	188
ANKK1_CAAGCCGGGCAACATACTCC	249	247	230	217	225	268	496	696	220	299	210	307	245	393	246	315
ANKK1_GGTCCCAGCAGCGTTTCATC	286	308	286	276	398	285	509	566	222	296	214	287	279	504	180	259
ANKLE2_TGCTGCTGATCGCTGTGCGG	315	350	344	301	278	221	372	534	109	217	133	279	176	386	135	296
ANKLE2_ATTTGATTGTAAAAAACTCA	90	118	101	103	56	203	24	503	14	226	3	247	11	343	9	273
ANKLE2_AACTTACAAGCAAAATGCAA	77	73	72	105	68	84	6	36	4	6	5	9	6	20	3	12
ANKMY1_GAAGGTTGACAATGTCGTTG	334	328	355	353	401	149	263	65	91	49	99	68	114	35	117	48
ANKMY1_ATCTGAGCACTTGTTCACGT	376	429	476	374	291	269	469	305	170	121	149	175	196	161	174	155
ANKMY1_TGTTCAACCCAAACTCCCCC	251	271	245	305	312	255	644	334	265	111	207	124	332	183	204	113
ANKMY2_GAATGTTCGTGTCAACTGTT	505	584	573	579	527	411	581	341	227	155	199	168	395	200	218	197
ANKMY2_TTATATGCTGCATGCATTAG	306	294	331	298	215	504	323	625	100	276	113	309	148	360	97	390
ANKMY2_GCAATGGTTCACATAAAGAA	188	264	255	224	212	210	102	145	22	51	55	62	47	62	75	69
ANKRA2_TCAGGGAGAGATGCTCTATC	203	184	223	188	108	65	100	26	43	42	59	40	57	29	70	26
ANKRA2_ATCTGTGTAGCCTTTACTAC	288	305	293	324	214	319	203	390	65	129	56	167	92	156	49	138
ANKRA2_CCAGAGTCAGTTTCAATTGT	130	153	184	139	119	166	400	216	119	143	132	149	190	148	164	100
ANKRD1_GAAAAGCGAGAAACAACGAG	13	11	20	10	0	8	0	52	3	48	17	59	16	87	36	33
ANKRD1_AGAGCAGCCTTCAGAAACGT	178	197	214	192	152	230	267	73	102	61	105	61	136	43	137	52
ANKRD1_AACTAAAGTTCCAGTTGTAA	343	327	390	345	299	259	1178	202	473	95	328	139	618	125	377	154
ANKRD10_CGTGAGCCCCATTCGCCACA	227	237	232	187	250	205	273	305	82	114	107	108	109	141	84	114
ANKRD10_AGAGCGAGCTGCCTTGTGAA	163	168	171	148	77	177	58	82	13	43	16	29	22	29	8	43
ANKRD10_CACTCAACGTCTCCACCACA	119	104	98	86	59	61	41	95	18	54	20	76	20	34	38	54
ANKRD11_CGGCCGTCATCTGCATGAGA	147	136	131	132	260	36	336	106	155	65	141	73	185	102	173	51
ANKRD11_CCACCTGCTGGCGCTCGGAG	157	170	140	163	86	151	350	276	129	102	107	97	157	131	98	98
ANKRD11_GAGCAGAAGGACTCGGACAC	131	110	116	102	125	276	81	265	65	144	53	131	64	170	81	117
ANKRD12_GAAGAACGAGATTCAGACAC	73	75	88	74	58	103	49	127	11	26	7	49	8	39	24	53
ANKRD12_ACAGCAAGAGACAACAGTCC	153	175	206	160	168	194	329	153	164	64	98	64	226	121	102	74
ANKRD12_TCATATACCTTTCTTCCATA	233	240	250	257	182	379	301	492	150	218	115	299	299	305	138	296
ANKRD13A_GAGCACTCGTTCGAGCCATT	77	60	78	61	90	88	71	14	97	90	85	92	130	24	156	23
ANKRD13A_CATTCCCATCATTGACCTAA	465	453	474	479	311	492	459	528	208	283	163	332	274	290	245	235
ANKRD13A_TGTGACAAAAGAAAATCGCC	51	71	62	54	39	14	53	0	6	3	3	7	5	0	5	4
ANKRD13B_TGCAGCTGGTGCTTCGGTAC	186	187	200	160	163	132	259	68	102	57	108	68	147	59	114	43
ANKRD13B_TCTGGCAGACACAAGCGCCG	165	192	214	176	128	95	64	41	27	70	42	49	38	34	89	51
ANKRD13B_ACTACCAGCGGGTGGTGAAG	120	124	114	128	68	96	23	90	2	17	2	32	5	61	1	32
ANKRD13C_CTGGCGGAAGCCATCAGCTA	246	264	267	250	255	263	338	340	156	261	120	279	215	409	159	262
ANKRD13C_CTAAAACAAGTCCATTCACC	176	232	209	232	113	276	71	334	33	185	44	183	45	217	64	182
ANKRD13C_AGAATGTGCCCATTTACTTT	716	758	825	685	645	482	1001	741	459	497	390	475	613	544	555	374
ANKRD13D_CCCTCTGGTAGTCCCGATAC	163	214	188	178	157	78	296	28	106	21	100	14	132	17	85	15
ANKRD13D_CCACGTTGGCATTGTGTCGA	423	487	497	465	383	321	351	358	157	168	161	221	185	161	181	221
ANKRD13D_ACTGCTCAACAAACTTCGCC	312	336	324	297	242	325	312	355	129	121	114	154	161	190	91	139
ANKRD16_TTGATGGACGCAATCCAGTG	286	288	314	255	299	514	413	800	186	408	196	437	267	539	260	330
ANKRD16_GCTGTACCTGCAGTATGCAG	117	127	154	149	90	126	87	141	29	48	37	54	58	82	34	56
ANKRD16_AGCACTTCATTATGCAGCTA	369	370	399	348	475	358	900	603	310	253	293	264	333	412	279	229
ANKRD17_GCTTCCAAGTTGCTCTTATC	266	298	277	274	199	275	257	255	86	108	75	143	145	184	56	150
ANKRD17_ATTTACATCTCCTTCTGAAC	409	467	520	464	511	505	836	647	310	285	290	363	312	391	295	303
ANKRD17_AGTACCTGATAAGAGCAACT	431	430	409	434	234	255	349	293	100	125	118	141	179	141	172	166
ANKRD18A_TCCTAGGACTGTTCTACATT	748	724	837	697	455	780	688	1095	342	524	288	561	484	682	254	570
ANKRD18A_TTCCACCATATGCTGTCTCC	295	378	372	318	274	126	522	121	223	68	179	81	291	54	196	46
ANKRD18A_ATGCCGTTGACAATTTCAAA	94	98	112	97	120	7	147	75	42	13	48	31	76	15	46	11
ANKRD18B_GTCTGTCACAGATGTTGATC	139	168	152	156	94	89	72	72	23	36	20	39	49	57	37	48
ANKRD18B_CCATTATGCCGTGTATAATG	166	179	196	177	99	138	135	311	51	152	51	147	109	248	60	125
ANKRD18B_CTACTATATACCTTCATTAA	453	474	581	477	342	496	377	441	126	174	82	260	195	219	148	202
ANKRD2_CGCACGCCAGAAGCTGCCCA	201	245	221	212	192	277	252	286	123	102	122	122	155	235	133	134
ANKRD2_GCTTCTGGCGTGCGTCTCCT	390	400	387	320	354	337	618	369	204	172	168	160	211	342	150	192
[truncated: 117,463 more rows]
